# Supplementary material for: Chemical Acetylation of Ligands and Two-Step Digestion Protocol for Reducing Codigestion in Affinity Purification–Mass Spectrometry
Source: J Proteome Res. 2023 Sep 15;22(10):3383–91. doi: 10.1021/acs.jproteome.3c00424 (PMC10563155; doi:10.1021/acs.jproteome.3c00424)
Supplement: Supplementary file 2 — pr3c00424_si_002.xlsx [file pr3c00424_si_002.xlsx]

## Sheet: Rawfiles
Filename	Sample	Experiment
20171123_QexHF2_RSLC2_Hollenstein_Hartl_UW_MFPL_GFP_MA_unmod_Atg8GFP_tryp_digest_10per.raw	GFP_Atg8	GFP_Atg8

## Sheet: Proteins
									Spectral count	Intensity [log2]	iBAQ intensity [log2]	Imputed LFQ intensity [log2]	Quantitative events	Quality filter
Representative protein	Leading proteins	Gene name	Protein name	Fasta header	Molecular weight [kDa]	Total peptides	Sequence coverage	Protein Probability	GFP_Atg8	GFP_Atg8	GFP_Atg8	GFP_Atg8	GFP_Atg8	Valid	Potential contaminant	Protein	Protein ID	Protein entry name	Protein length	Organism	Protein Existence	Top Peptide Probability	Spectral count Combined	Unique spectral count Combined	Total spectral count Combined	Unique spectral count GFP_Atg8	Total spectral count GFP_Atg8	Indistinguishable Proteins	Protein reported by software	Leading potential contaminants	iBAQ peptides	Missing total	Missing GFP_Atg8	Events total
3OGO	3OGO	GFPNanobody	GFP-Nanobody	pdb|3OGO|GFPNANOBODY_SYNTHETIC GFP-Nanobody OS=Synthetic OX=0000 GN=GFPNanobody PE=1 SV=1	13.79	16	69.1	1	726	38.1512	38.4033	38.1512	1	FALSE	FALSE	pdb|3OGO|GFPNANOBODY_SYNTHETIC	pdb|3OGO|GFPNANOBODY_SYNTHETIC GFP-Nanobody OS=Synthetic OX=0000 GN=GFPNanobody PE=1 SV=1	pdb|3OGO|GFPNANOBODY_SYNTHETIC GFP-Nanobody OS=Synthetic OX=0000 GN=GFPNanobody PE=1 SV=1	123			0.999	726	716	726	716	726		3OGO	False	6	0	FALSE	1
P38182	P38182	ATG8	Autophagy-related protein 8	sp|P38182|ATG8_YEAST Autophagy-related protein 8 OS=Saccharomyces cerevisiae (strain ATCC 204508 / S288c) OX=559292 GN=ATG8 PE=1 SV=1	13.62	7	35	1	8	26.5379	26.5676	26.5379	1	FALSE	FALSE	sp|P38182|ATG8_YEAST	P38182	ATG8_YEAST	117	Saccharomyces cerevisiae (strain ATCC 204508 / S288c) OX=559292	1:Experimental evidence at protein level	0.999	8	8	8	8	8		P38182	False	7	0	FALSE	1
P40344	P40344	ATG3	Autophagy-related protein 3	sp|P40344|ATG3_YEAST Autophagy-related protein 3 OS=Saccharomyces cerevisiae (strain ATCC 204508 / S288c) OX=559292 GN=ATG3 PE=1 SV=1	35.86	6	27.1	1	7	27.2056	26.3423	27.2056	1	FALSE	FALSE	sp|P40344|ATG3_YEAST	P40344	ATG3_YEAST	310	Saccharomyces cerevisiae (strain ATCC 204508 / S288c) OX=559292	1:Experimental evidence at protein level	0.999	7	7	7	7	7		P40344	False	13	0	FALSE	1
P38862	P38862	ATG7	Ubiquitin-like modifier-activating enzyme ATG7	sp|P38862|ATG7_YEAST Ubiquitin-like modifier-activating enzyme ATG7 OS=Saccharomyces cerevisiae (strain ATCC 204508 / S288c) OX=559292 GN=ATG7 PE=1 SV=1	71.38	1	1.4	0.9777	1	21.9582	19.5473	21.9582	1	FALSE	FALSE	sp|P38862|ATG7_YEAST	P38862	ATG7_YEAST	630	Saccharomyces cerevisiae (strain ATCC 204508 / S288c) OX=559292	1:Experimental evidence at protein level	0.9986	1	1	1	1	1		P38862	False	38	0	FALSE	1
P27476	P27476	NSR1	Nuclear localization sequence-binding protein	sp|P27476|NSR1_YEAST Nuclear localization sequence-binding protein OS=Saccharomyces cerevisiae (strain ATCC 204508 / S288c) OX=559292 GN=NSR1 PE=1 SV=1	44.51	34	47.8	1	101	32.3672	30.8823	32.3672	1	FALSE	FALSE	sp|P27476|NSR1_YEAST	P27476	NSR1_YEAST	414	Saccharomyces cerevisiae (strain ATCC 204508 / S288c) OX=559292	1:Experimental evidence at protein level	0.999	101	101	101	101	101		P27476	False	20	0	FALSE	1
P25567	P25567	SRO9	RNA-binding protein SRO9	sp|P25567|SRO9_YEAST RNA-binding protein SRO9 OS=Saccharomyces cerevisiae (strain ATCC 204508 / S288c) OX=559292 GN=SRO9 PE=1 SV=2	48.03	23	52.8	1	76	31.9731	30.4178	31.9731	1	FALSE	FALSE	sp|P25567|SRO9_YEAST	P25567	SRO9_YEAST	434	Saccharomyces cerevisiae (strain ATCC 204508 / S288c) OX=559292	1:Experimental evidence at protein level	0.999	76	76	76	76	76		P25567	False	21	0	FALSE	1
Q06698	Q06698	YLR419W	Putative ATP-dependent RNA helicase YLR419W	sp|Q06698|YL419_YEAST Putative ATP-dependent RNA helicase YLR419W OS=Saccharomyces cerevisiae (strain ATCC 204508 / S288c) OX=559292 GN=YLR419W PE=1 SV=1	162.94	1	1.3	0.832	60	35.5271	32.2144	35.5271	1	FALSE	FALSE	sp|Q06698|YL419_YEAST	Q06698	YL419_YEAST	1435	Saccharomyces cerevisiae (strain ATCC 204508 / S288c) OX=559292	1:Experimental evidence at protein level	0.988	60	60	60	60	60		Q06698	False	71	0	FALSE	1
P38250	P38250	IST2	Increased sodium tolerance protein 2	sp|P38250|IST2_YEAST Increased sodium tolerance protein 2 OS=Saccharomyces cerevisiae (strain ATCC 204508 / S288c) OX=559292 GN=IST2 PE=1 SV=2	105.79	19	15.3	1	41	29.3306	26.9198	29.3306	1	FALSE	FALSE	sp|P38250|IST2_YEAST	P38250	IST2_YEAST	946	Saccharomyces cerevisiae (strain ATCC 204508 / S288c) OX=559292	1:Experimental evidence at protein level	0.999	41	41	41	41	41		P38250	False	38	0	FALSE	1
P00359	P00359	TDH3	Glyceraldehyde-3-phosphate dehydrogenase 3	sp|P00359|G3P3_YEAST Glyceraldehyde-3-phosphate dehydrogenase 3 OS=Saccharomyces cerevisiae (strain ATCC 204508 / S288c) OX=559292 GN=TDH3 PE=1 SV=3	35.72	21	63.3	1	36	30.2982	28.8134	30.2982	1	FALSE	FALSE	sp|P00359|G3P3_YEAST	P00359	G3P3_YEAST	332	Saccharomyces cerevisiae (strain ATCC 204508 / S288c) OX=559292	1:Experimental evidence at protein level	0.999	36	7	36	7	36		P00359	False	20	0	FALSE	1
contam_P00761	contam_P00761		Trypsin	sp|contam_P00761|TRYP_PIG Trypsin OS=Sus scrofa PE=1 SV=1	24.39	5	25.1	1	32	33.2925	32.6702	33.2925	1	FALSE	TRUE	sp|contam_P00761|TRYP_PIG	contam_P00761	TRYP_PIG	231	Sus scrofa	1:Experimental evidence at protein level	0.999	32	32	32	32	32		contam_P00761	True	11	0	FALSE	1
P00925	P00925	ENO2	Enolase 2	sp|P00925|ENO2_YEAST Enolase 2 OS=Saccharomyces cerevisiae (strain ATCC 204508 / S288c) OX=559292 GN=ENO2 PE=1 SV=2	46.89	16	34.1	1	28	29.3296	27.8447	29.3296	1	FALSE	FALSE	sp|P00925|ENO2_YEAST	P00925	ENO2_YEAST	437	Saccharomyces cerevisiae (strain ATCC 204508 / S288c) OX=559292	1:Experimental evidence at protein level	0.999	28	17	28	17	28		P00925	False	20	0	FALSE	1
P38809	P38809	YHR097C	Uncharacterized protein YHR097C	sp|P38809|YHP7_YEAST Uncharacterized protein YHR097C OS=Saccharomyces cerevisiae (strain ATCC 204508 / S288c) OX=559292 GN=YHR097C PE=1 SV=1	40.64	19	43.4	1	28	28.65	27.3996	28.65	1	FALSE	FALSE	sp|P38809|YHP7_YEAST	P38809	YHP7_YEAST	366	Saccharomyces cerevisiae (strain ATCC 204508 / S288c) OX=559292	1:Experimental evidence at protein level	0.999	28	28	28	28	28		P38809	False	17	0	FALSE	1
P00549	P00549	CDC19	Pyruvate kinase 1	sp|P00549|KPYK1_YEAST Pyruvate kinase 1 OS=Saccharomyces cerevisiae (strain ATCC 204508 / S288c) OX=559292 GN=CDC19 PE=1 SV=2	54.51	21	53	1	26	28.638	26.6677	28.638	1	FALSE	FALSE	sp|P00549|KPYK1_YEAST	P00549	KPYK1_YEAST	500	Saccharomyces cerevisiae (strain ATCC 204508 / S288c) OX=559292	1:Experimental evidence at protein level	0.999	26	24	26	24	26		P00549	False	28	0	FALSE	1
P02406	P02406	RPL28	60S ribosomal protein L28	sp|P02406|RL28_YEAST 60S ribosomal protein L28 OS=Saccharomyces cerevisiae (strain ATCC 204508 / S288c) OX=559292 GN=RPL28 PE=1 SV=3	16.71	9	49.7	1	25	30.9858	30.6529	30.9858	1	FALSE	FALSE	sp|P02406|RL28_YEAST	P02406	RL28_YEAST	149	Saccharomyces cerevisiae (strain ATCC 204508 / S288c) OX=559292	1:Experimental evidence at protein level	0.999	25	25	25	25	25		P02406	False	9	0	FALSE	1
P0C2H8	P0C2H8	RPL31A	60S ribosomal protein L31-A	sp|P0C2H8|RL31A_YEAST 60S ribosomal protein L31-A OS=Saccharomyces cerevisiae (strain ATCC 204508 / S288c) OX=559292 GN=RPL31A PE=1 SV=1	12.95	11	78.8	1	24	30.1988	30.2285	30.1988	1	FALSE	FALSE	sp|P0C2H8|RL31A_YEAST	P0C2H8	RL31A_YEAST	113	Saccharomyces cerevisiae (strain ATCC 204508 / S288c) OX=559292	1:Experimental evidence at protein level	0.999	24	6	24	6	24		P0C2H8	False	7	0	FALSE	1
P32583	P32583	SRP40	Suppressor protein SRP40	sp|P32583|SRP40_YEAST Suppressor protein SRP40 OS=Saccharomyces cerevisiae (strain ATCC 204508 / S288c) OX=559292 GN=SRP40 PE=1 SV=2	40.99	13	21.2	1	22	31.7496	31.7793	31.7496	1	FALSE	FALSE	sp|P32583|SRP40_YEAST	P32583	SRP40_YEAST	406	Saccharomyces cerevisiae (strain ATCC 204508 / S288c) OX=559292	1:Experimental evidence at protein level	0.999	22	22	22	22	22		P32583	False	7	0	FALSE	1
P05030	P05030	PMA1	Plasma membrane ATPase 1	sp|P05030|PMA1_YEAST Plasma membrane ATPase 1 OS=Saccharomyces cerevisiae (strain ATCC 204508 / S288c) OX=559292 GN=PMA1 PE=1 SV=2	99.56	15	22.3	1	21	27.8841	25.8143	27.8841	1	FALSE	FALSE	sp|P05030|PMA1_YEAST	P05030	PMA1_YEAST	918	Saccharomyces cerevisiae (strain ATCC 204508 / S288c) OX=559292	1:Experimental evidence at protein level	0.999	21	6	21	6	21		P05030	False	30	0	FALSE	1
P38061	P38061	RPL32	60S ribosomal protein L32	sp|P38061|RL32_YEAST 60S ribosomal protein L32 OS=Saccharomyces cerevisiae (strain ATCC 204508 / S288c) OX=559292 GN=RPL32 PE=1 SV=1	14.76	13	69.2	1	20	29.2118	29.0489	29.2118	1	FALSE	FALSE	sp|P38061|RL32_YEAST	P38061	RL32_YEAST	130	Saccharomyces cerevisiae (strain ATCC 204508 / S288c) OX=559292	1:Experimental evidence at protein level	0.999	20	20	20	20	20		P38061	False	8	0	FALSE	1
P49166	P49166	RPL37A	60S ribosomal protein L37-A	sp|P49166|RL37A_YEAST 60S ribosomal protein L37-A OS=Saccharomyces cerevisiae (strain ATCC 204508 / S288c) OX=559292 GN=RPL37A PE=1 SV=2	9.84	10	51.1	1	20	27.4138	27.6659	27.4138	1	FALSE	FALSE	sp|P49166|RL37A_YEAST	P49166	RL37A_YEAST	88	Saccharomyces cerevisiae (strain ATCC 204508 / S288c) OX=559292	1:Experimental evidence at protein level	0.999	20	10	20	10	20		P49166	False	6	0	FALSE	1
P40212	P40212	RPL13B	60S ribosomal protein L13-B	sp|P40212|RL13B_YEAST 60S ribosomal protein L13-B OS=Saccharomyces cerevisiae (strain ATCC 204508 / S288c) OX=559292 GN=RPL13B PE=1 SV=1	22.51	11	53.8	1	19	29.2928	29.1299	29.2928	1	FALSE	FALSE	sp|P40212|RL13B_YEAST	P40212	RL13B_YEAST	199	Saccharomyces cerevisiae (strain ATCC 204508 / S288c) OX=559292	1:Experimental evidence at protein level	0.999	19	2	19	2	19		P40212	False	8	0	FALSE	1
P02407	P02407;P14127	RPS17A	40S ribosomal protein S17-A	sp|P02407|RS17A_YEAST 40S ribosomal protein S17-A OS=Saccharomyces cerevisiae (strain ATCC 204508 / S288c) OX=559292 GN=RPS17A PE=1 SV=1	15.78	10	61	1	18	26.9304	27.1825	26.9304	1	FALSE	FALSE	sp|P02407|RS17A_YEAST	P02407	RS17A_YEAST	136	Saccharomyces cerevisiae (strain ATCC 204508 / S288c) OX=559292	1:Experimental evidence at protein level	0.999	18	0	18	0	18	sp|P14127|RS17B_YEAST	P02407	False;False	6	0	FALSE	1
Q01855	Q01855	RPS15	40S ribosomal protein S15	sp|Q01855|RS15_YEAST 40S ribosomal protein S15 OS=Saccharomyces cerevisiae (strain ATCC 204508 / S288c) OX=559292 GN=RPS15 PE=1 SV=1	15.99	6	35.2	1	18	28.194	28.2237	28.194	1	FALSE	FALSE	sp|Q01855|RS15_YEAST	Q01855	RS15_YEAST	142	Saccharomyces cerevisiae (strain ATCC 204508 / S288c) OX=559292	1:Experimental evidence at protein level	0.999	18	18	18	18	18		Q01855	False	7	0	FALSE	1
P00330	P00330;contam_P00330	ADH1	Alcohol dehydrogenase 1	sp|P00330|ADH1_YEAST Alcohol dehydrogenase 1 OS=Saccharomyces cerevisiae (strain ATCC 204508 / S288c) OX=559292 GN=ADH1 PE=1 SV=5	36.83	15	33.9	1	17	28.351	27.1006	28.351	1	FALSE	FALSE	sp|P00330|ADH1_YEAST	P00330	ADH1_YEAST	348	Saccharomyces cerevisiae (strain ATCC 204508 / S288c) OX=559292	1:Experimental evidence at protein level	0.999	17	0	17	0	17	sp|contam_P00330|ADH1_YEAST	P00330	False;True	17	0	FALSE	1
P06169	P06169	PDC1	Pyruvate decarboxylase isozyme 1	sp|P06169|PDC1_YEAST Pyruvate decarboxylase isozyme 1 OS=Saccharomyces cerevisiae (strain ATCC 204508 / S288c) OX=559292 GN=PDC1 PE=1 SV=7	61.46	11	23.6	1	16	27.3972	25.4269	27.3972	1	FALSE	FALSE	sp|P06169|PDC1_YEAST	P06169	PDC1_YEAST	563	Saccharomyces cerevisiae (strain ATCC 204508 / S288c) OX=559292	1:Experimental evidence at protein level	0.999	16	9	16	9	16		P06169	False	28	0	FALSE	1
P0CX45	P0CX45;P0CX46	RPL2A	60S ribosomal protein L2-A	sp|P0CX45|RL2A_YEAST 60S ribosomal protein L2-A OS=Saccharomyces cerevisiae (strain ATCC 204508 / S288c) OX=559292 GN=RPL2A PE=1 SV=1	27.39	13	54.7	1	16	27.2748	26.6524	27.2748	1	FALSE	FALSE	sp|P0CX45|RL2A_YEAST	P0CX45	RL2A_YEAST	254	Saccharomyces cerevisiae (strain ATCC 204508 / S288c) OX=559292	1:Experimental evidence at protein level	0.999	16	0	16	0	16	sp|P0CX46|RL2B_YEAST	P0CX45	False;False	11	0	FALSE	1
P27882	P27882	ERV1	Mitochondrial FAD-linked sulfhydryl oxidase ERV1	sp|P27882|ERV1_YEAST Mitochondrial FAD-linked sulfhydryl oxidase ERV1 OS=Saccharomyces cerevisiae (strain ATCC 204508 / S288c) OX=559292 GN=ERV1 PE=1 SV=2	21.63	10	62.4	1	16	28.9148	28.2924	28.9148	1	FALSE	FALSE	sp|P27882|ERV1_YEAST	P27882	ERV1_YEAST	189	Saccharomyces cerevisiae (strain ATCC 204508 / S288c) OX=559292	1:Experimental evidence at protein level	0.999	16	16	16	16	16		P27882	False	11	0	FALSE	1
P02994	P02994	TEF2	Elongation factor 1-alpha	sp|P02994|EF1A_YEAST Elongation factor 1-alpha OS=Saccharomyces cerevisiae (strain ATCC 204508 / S288c) OX=559292 GN=TEF2 PE=1 SV=1	50	10	29.9	1	15	28.4326	26.8102	28.4326	1	FALSE	FALSE	sp|P02994|EF1A_YEAST	P02994	EF1A_YEAST	458	Saccharomyces cerevisiae (strain ATCC 204508 / S288c) OX=559292	1:Experimental evidence at protein level	0.999	15	15	15	15	15		P02994	False	22	0	FALSE	1
P05747	P05747	RPL29	60S ribosomal protein L29	sp|P05747|RL29_YEAST 60S ribosomal protein L29 OS=Saccharomyces cerevisiae (strain ATCC 204508 / S288c) OX=559292 GN=RPL29 PE=1 SV=3	6.66	4	40.7	1	15	29.2094	31.0465	29.2094	1	FALSE	FALSE	sp|P05747|RL29_YEAST	P05747	RL29_YEAST	59	Saccharomyces cerevisiae (strain ATCC 204508 / S288c) OX=559292	1:Experimental evidence at protein level	0.999	15	15	15	15	15		P05747	False	2	0	FALSE	1
P0CX82	P0CX82;P0CX83	RPL19A	60S ribosomal protein L19-A	sp|P0CX82|RL19A_YEAST 60S ribosomal protein L19-A OS=Saccharomyces cerevisiae (strain ATCC 204508 / S288c) OX=559292 GN=RPL19A PE=1 SV=1	21.69	13	41.8	1	15	28.2526	28.2823	28.2526	1	FALSE	FALSE	sp|P0CX82|RL19A_YEAST	P0CX82	RL19A_YEAST	189	Saccharomyces cerevisiae (strain ATCC 204508 / S288c) OX=559292	1:Experimental evidence at protein level	0.999	15	0	15	0	15	sp|P0CX83|RL19B_YEAST	P0CX82	False;False	7	0	FALSE	1
P11484	P11484	SSB1	Ribosome-associated molecular chaperone SSB1	sp|P11484|SSB1_YEAST Ribosome-associated molecular chaperone SSB1 OS=Saccharomyces cerevisiae (strain ATCC 204508 / S288c) OX=559292 GN=SSB1 PE=1 SV=3	66.56	14	23.7	1	15	26.7962	24.7264	26.7962	1	FALSE	FALSE	sp|P11484|SSB1_YEAST	P11484	SSB1_YEAST	613	Saccharomyces cerevisiae (strain ATCC 204508 / S288c) OX=559292	1:Experimental evidence at protein level	0.999	15	1	15	1	15		P11484	False	30	0	FALSE	1
P37263	P37263	YCR087C-A	UPF0743 protein YCR087C-A	sp|P37263|YC16_YEAST UPF0743 protein YCR087C-A OS=Saccharomyces cerevisiae (strain ATCC 204508 / S288c) OX=559292 GN=YCR087C-A PE=1 SV=1	17.73	6	33.3	1	15	25.8187	25.8484	25.8187	1	FALSE	FALSE	sp|P37263|YC16_YEAST	P37263	YC16_YEAST	153	Saccharomyces cerevisiae (strain ATCC 204508 / S288c) OX=559292	1:Experimental evidence at protein level	0.999	15	15	15	15	15		P37263	False	7	0	FALSE	1
Q06178	Q06178	NMA1	Nicotinamide/nicotinic acid mononucleotide adenylyltransferase 1	sp|Q06178|NMA1_YEAST Nicotinamide/nicotinic acid mononucleotide adenylyltransferase 1 OS=Saccharomyces cerevisiae (strain ATCC 204508 / S288c) OX=559292 GN=NMA1 PE=1 SV=1	45.83	9	26.9	1	15	28.5835	27.1726	28.5835	1	FALSE	FALSE	sp|Q06178|NMA1_YEAST	Q06178	NMA1_YEAST	401	Saccharomyces cerevisiae (strain ATCC 204508 / S288c) OX=559292	1:Experimental evidence at protein level	0.999	15	14	15	14	15		Q06178	False	19	0	FALSE	1
P06782	P06782	SNF1	Carbon catabolite-derepressing protein kinase	sp|P06782|SNF1_YEAST Carbon catabolite-derepressing protein kinase OS=Saccharomyces cerevisiae (strain ATCC 204508 / S288c) OX=559292 GN=SNF1 PE=1 SV=1	72	8	12.5	1	14	29.0072	26.8443	29.0072	1	FALSE	FALSE	sp|P06782|SNF1_YEAST	P06782	SNF1_YEAST	633	Saccharomyces cerevisiae (strain ATCC 204508 / S288c) OX=559292	1:Experimental evidence at protein level	0.999	14	14	14	14	14		P06782	False	32	0	FALSE	1
P10591	P10591	SSA1	Heat shock protein SSA1	sp|P10591|HSP71_YEAST Heat shock protein SSA1 OS=Saccharomyces cerevisiae (strain ATCC 204508 / S288c) OX=559292 GN=SSA1 PE=1 SV=4	69.61	13	24	1	14	26.8214	24.5292	26.8214	1	FALSE	FALSE	sp|P10591|HSP71_YEAST	P10591	HSP71_YEAST	642	Saccharomyces cerevisiae (strain ATCC 204508 / S288c) OX=559292	1:Experimental evidence at protein level	0.999	14	3	14	3	14		P10591	False	35	0	FALSE	1
P22803	P22803	TRX2	Thioredoxin-2	sp|P22803|TRX2_YEAST Thioredoxin-2 OS=Saccharomyces cerevisiae (strain ATCC 204508 / S288c) OX=559292 GN=TRX2 PE=1 SV=3	11.2	7	62.5	1	14	29.1841	29.0212	29.1841	1	FALSE	FALSE	sp|P22803|TRX2_YEAST	P22803	TRX2_YEAST	104	Saccharomyces cerevisiae (strain ATCC 204508 / S288c) OX=559292	1:Experimental evidence at protein level	0.999	14	6	14	6	14		P22803	False	8	0	FALSE	1
P46990	P46990	RPL17B	60S ribosomal protein L17-B	sp|P46990|RL17B_YEAST 60S ribosomal protein L17-B OS=Saccharomyces cerevisiae (strain ATCC 204508 / S288c) OX=559292 GN=RPL17B PE=1 SV=2	20.54	8	38	1	13	26.9917	27.0214	26.9917	1	FALSE	FALSE	sp|P46990|RL17B_YEAST	P46990	RL17B_YEAST	184	Saccharomyces cerevisiae (strain ATCC 204508 / S288c) OX=559292	1:Experimental evidence at protein level	0.999	13	2	13	2	13		P46990	False	7	0	FALSE	1
P00560	P00560	PGK1	Phosphoglycerate kinase	sp|P00560|PGK_YEAST Phosphoglycerate kinase OS=Saccharomyces cerevisiae (strain ATCC 204508 / S288c) OX=559292 GN=PGK1 PE=1 SV=2	44.71	11	34.1	1	12	27.1047	25.1869	27.1047	1	FALSE	FALSE	sp|P00560|PGK_YEAST	P00560	PGK_YEAST	416	Saccharomyces cerevisiae (strain ATCC 204508 / S288c) OX=559292	1:Experimental evidence at protein level	0.999	12	12	12	12	12		P00560	False	27	0	FALSE	1
P15108	P15108	HSC82	ATP-dependent molecular chaperone HSC82	sp|P15108|HSC82_YEAST ATP-dependent molecular chaperone HSC82 OS=Saccharomyces cerevisiae (strain ATCC 204508 / S288c) OX=559292 GN=HSC82 PE=1 SV=4	80.85	11	15.2	1	11	25.6462	23.2739	25.6462	1	FALSE	FALSE	sp|P15108|HSC82_YEAST	P15108	HSC82_YEAST	705	Saccharomyces cerevisiae (strain ATCC 204508 / S288c) OX=559292	1:Experimental evidence at protein level	0.999	11	2	11	2	11		P15108	False	37	0	FALSE	1
P0CX31	P0CX31;P0CX32	RPS24A	40S ribosomal protein S24-A	sp|P0CX31|RS24A_YEAST 40S ribosomal protein S24-A OS=Saccharomyces cerevisiae (strain ATCC 204508 / S288c) OX=559292 GN=RPS24A PE=1 SV=1	15.32	9	48.9	1	10	26.1106	26.3627	26.1106	1	FALSE	FALSE	sp|P0CX31|RS24A_YEAST	P0CX31	RS24A_YEAST	135	Saccharomyces cerevisiae (strain ATCC 204508 / S288c) OX=559292	1:Experimental evidence at protein level	0.999	10	0	10	0	10	sp|P0CX32|RS24B_YEAST	P0CX31	False;False	6	0	FALSE	1
P12962	P12962	CAF20	Cap-associated protein CAF20	sp|P12962|CAF20_YEAST Cap-associated protein CAF20 OS=Saccharomyces cerevisiae (strain ATCC 204508 / S288c) OX=559292 GN=CAF20 PE=1 SV=2	18.21	4	34.8	1	10	27.9679	27.9976	27.9679	1	FALSE	FALSE	sp|P12962|CAF20_YEAST	P12962	CAF20_YEAST	161	Saccharomyces cerevisiae (strain ATCC 204508 / S288c) OX=559292	1:Experimental evidence at protein level	0.999	10	10	10	10	10		P12962	False	7	0	FALSE	1
P14126	P14126	RPL3	60S ribosomal protein L3	sp|P14126|RL3_YEAST 60S ribosomal protein L3 OS=Saccharomyces cerevisiae (strain ATCC 204508 / S288c) OX=559292 GN=RPL3 PE=1 SV=4	43.73	10	23	1	10	26.0196	24.5347	26.0196	1	FALSE	FALSE	sp|P14126|RL3_YEAST	P14126	RL3_YEAST	387	Saccharomyces cerevisiae (strain ATCC 204508 / S288c) OX=559292	1:Experimental evidence at protein level	0.999	10	10	10	10	10		P14126	False	20	0	FALSE	1
P53221	P53221	RPL26B	60S ribosomal protein L26-B	sp|P53221|RL26B_YEAST 60S ribosomal protein L26-B OS=Saccharomyces cerevisiae (strain ATCC 204508 / S288c) OX=559292 GN=RPL26B PE=1 SV=2	14.23	8	43.3	1	10	26.1824	26.4345	26.1824	1	FALSE	FALSE	sp|P53221|RL26B_YEAST	P53221	RL26B_YEAST	127	Saccharomyces cerevisiae (strain ATCC 204508 / S288c) OX=559292	1:Experimental evidence at protein level	0.999	10	2	10	2	10		P53221	False	6	0	FALSE	1
P53278	P53278	YGR130C	Uncharacterized protein YGR130C	sp|P53278|YG3A_YEAST Uncharacterized protein YGR130C OS=Saccharomyces cerevisiae (strain ATCC 204508 / S288c) OX=559292 GN=YGR130C PE=1 SV=1	92.64	10	13.8	1	10	25.878	23.3575	25.878	1	FALSE	FALSE	sp|P53278|YG3A_YEAST	P53278	YG3A_YEAST	816	Saccharomyces cerevisiae (strain ATCC 204508 / S288c) OX=559292	1:Experimental evidence at protein level	0.999	10	10	10	10	10		P53278	False	41	0	FALSE	1
P04449	P04449;P24000	RPL24A	60S ribosomal protein L24-A	sp|P04449|RL24A_YEAST 60S ribosomal protein L24-A OS=Saccharomyces cerevisiae (strain ATCC 204508 / S288c) OX=559292 GN=RPL24A PE=1 SV=1	17.6	7	21.3	1	9	27.2985	27.8136	27.2985	1	FALSE	FALSE	sp|P04449|RL24A_YEAST	P04449	RL24A_YEAST	155	Saccharomyces cerevisiae (strain ATCC 204508 / S288c) OX=559292	1:Experimental evidence at protein level	0.999	9	0	9	0	9	sp|P24000|RL24B_YEAST	P04449	False;False	5	0	FALSE	1
P29453	P29453	RPL8B	60S ribosomal protein L8-B	sp|P29453|RL8B_YEAST 60S ribosomal protein L8-B OS=Saccharomyces cerevisiae (strain ATCC 204508 / S288c) OX=559292 GN=RPL8B PE=1 SV=3	28.09	8	32	1	9	24.9782	23.9084	24.9782	1	FALSE	FALSE	sp|P29453|RL8B_YEAST	P29453	RL8B_YEAST	256	Saccharomyces cerevisiae (strain ATCC 204508 / S288c) OX=559292	1:Experimental evidence at protein level	0.999	9	1	9	1	9		P29453	False	15	0	FALSE	1
contam_P35527	contam_P35527	KRT9	Keratin, type I cytoskeletal 9	sp|contam_P35527|K1C9_HUMAN Keratin, type I cytoskeletal 9 OS=Homo sapiens GN=KRT9 PE=1 SV=3	62.03	8	22.5	1	9	25.7739	23.9105	25.7739	1	FALSE	TRUE	sp|contam_P35527|K1C9_HUMAN	contam_P35527	K1C9_HUMAN	623	Homo sapiens	1:Experimental evidence at protein level	0.999	9	9	9	9	9		contam_P35527	True	26	0	FALSE	1
P0CX51	P0CX51;P0CX52	RPS16A	40S ribosomal protein S16-A	sp|P0CX51|RS16A_YEAST 40S ribosomal protein S16-A OS=Saccharomyces cerevisiae (strain ATCC 204508 / S288c) OX=559292 GN=RPS16A PE=1 SV=1	15.84	6	38.5	1	8	25.4065	24.9216	25.4065	1	FALSE	FALSE	sp|P0CX51|RS16A_YEAST	P0CX51	RS16A_YEAST	143	Saccharomyces cerevisiae (strain ATCC 204508 / S288c) OX=559292	1:Experimental evidence at protein level	0.999	8	0	8	0	8	sp|P0CX52|RS16B_YEAST	P0CX51	False;False	10	0	FALSE	1
P14540	P14540	FBA1	Fructose-bisphosphate aldolase	sp|P14540|ALF_YEAST Fructose-bisphosphate aldolase OS=Saccharomyces cerevisiae (strain ATCC 204508 / S288c) OX=559292 GN=FBA1 PE=1 SV=3	39.6	7	25.3	1	8	26.4809	25.318	26.4809	1	FALSE	FALSE	sp|P14540|ALF_YEAST	P14540	ALF_YEAST	359	Saccharomyces cerevisiae (strain ATCC 204508 / S288c) OX=559292	1:Experimental evidence at protein level	0.999	8	8	8	8	8		P14540	False	16	0	FALSE	1
P23248	P23248	RPS1B	40S ribosomal protein S1-B	sp|P23248|RS3A2_YEAST 40S ribosomal protein S1-B OS=Saccharomyces cerevisiae (strain ATCC 204508 / S288c) OX=559292 GN=RPS1B PE=1 SV=3	28.79	7	24.7	1	8	25.8594	24.609	25.8594	1	FALSE	FALSE	sp|P23248|RS3A2_YEAST	P23248	RS3A2_YEAST	255	Saccharomyces cerevisiae (strain ATCC 204508 / S288c) OX=559292	1:Experimental evidence at protein level	0.999	8	1	8	1	8		P23248	False	17	0	FALSE	1
Q08732	Q08732	HRK1	Serine/threonine-protein kinase HRK1	sp|Q08732|HRK1_YEAST Serine/threonine-protein kinase HRK1 OS=Saccharomyces cerevisiae (strain ATCC 204508 / S288c) OX=559292 GN=HRK1 PE=1 SV=1	85.64	8	9.5	1	8	25.5081	23.0233	25.5081	1	FALSE	FALSE	sp|Q08732|HRK1_YEAST	Q08732	HRK1_YEAST	759	Saccharomyces cerevisiae (strain ATCC 204508 / S288c) OX=559292	1:Experimental evidence at protein level	0.999	8	8	8	8	8		Q08732	False	40	0	FALSE	1
P00950	P00950	GPM1	Phosphoglycerate mutase 1	sp|P00950|PMG1_YEAST Phosphoglycerate mutase 1 OS=Saccharomyces cerevisiae (strain ATCC 204508 / S288c) OX=559292 GN=GPM1 PE=1 SV=3	27.59	7	27.9	1	7	25.6048	24.6345	25.6048	1	FALSE	FALSE	sp|P00950|PMG1_YEAST	P00950	PMG1_YEAST	247	Saccharomyces cerevisiae (strain ATCC 204508 / S288c) OX=559292	1:Experimental evidence at protein level	0.999	7	7	7	7	7		P00950	False	14	0	FALSE	1
P0C0W9	P0C0W9;Q3E757	RPL11A	60S ribosomal protein L11-A	sp|P0C0W9|RL11A_YEAST 60S ribosomal protein L11-A OS=Saccharomyces cerevisiae (strain ATCC 204508 / S288c) OX=559292 GN=RPL11A PE=1 SV=2	19.71	6	30.5	1	7	25.2493	24.9164	25.2493	1	FALSE	FALSE	sp|P0C0W9|RL11A_YEAST	P0C0W9	RL11A_YEAST	174	Saccharomyces cerevisiae (strain ATCC 204508 / S288c) OX=559292	1:Experimental evidence at protein level	0.999	7	0	7	0	7	sp|Q3E757|RL11B_YEAST	P0C0W9	False;False	9	0	FALSE	1
P0CX23	P0CX23;P0CX24	RPL20A	60S ribosomal protein L20-A	sp|P0CX23|RL20A_YEAST 60S ribosomal protein L20-A OS=Saccharomyces cerevisiae (strain ATCC 204508 / S288c) OX=559292 GN=RPL20A PE=1 SV=1	20.42	5	33.1	1	7	26.5608	26.3979	26.5608	1	FALSE	FALSE	sp|P0CX23|RL20A_YEAST	P0CX23	RL20A_YEAST	172	Saccharomyces cerevisiae (strain ATCC 204508 / S288c) OX=559292	1:Experimental evidence at protein level	0.999	7	0	7	0	7	sp|P0CX24|RL20B_YEAST	P0CX23	False;False	8	0	FALSE	1
P39938	P39938	RPS26A	40S ribosomal protein S26-A	sp|P39938|RS26A_YEAST 40S ribosomal protein S26-A OS=Saccharomyces cerevisiae (strain ATCC 204508 / S288c) OX=559292 GN=RPS26A PE=1 SV=1	13.5	6	39.5	1	7	27.4238	28.2608	27.4238	1	FALSE	FALSE	sp|P39938|RS26A_YEAST	P39938	RS26A_YEAST	119	Saccharomyces cerevisiae (strain ATCC 204508 / S288c) OX=559292	1:Experimental evidence at protein level	0.999	7	2	7	2	7		P39938	False	4	0	FALSE	1
P50089	P50089	YGR237C	Uncharacterized protein YGR237C	sp|P50089|YG51_YEAST Uncharacterized protein YGR237C OS=Saccharomyces cerevisiae (strain ATCC 204508 / S288c) OX=559292 GN=YGR237C PE=1 SV=1	89.19	4	5.7	1	7	23.8189	21.3706	23.8189	1	FALSE	FALSE	sp|P50089|YG51_YEAST	P50089	YG51_YEAST	785	Saccharomyces cerevisiae (strain ATCC 204508 / S288c) OX=559292	1:Experimental evidence at protein level	0.999	7	7	7	7	7		P50089	False	39	0	FALSE	1
P02293	P02293;P02294	HTB1	Histone H2B.1	sp|P02293|H2B1_YEAST Histone H2B.1 OS=Saccharomyces cerevisiae (strain ATCC 204508 / S288c) OX=559292 GN=HTB1 PE=1 SV=2	14.24	4	27.5	1	6	26.7212	26.3884	26.7212	1	FALSE	FALSE	sp|P02293|H2B1_YEAST	P02293	H2B1_YEAST	131	Saccharomyces cerevisiae (strain ATCC 204508 / S288c) OX=559292	1:Experimental evidence at protein level	0.9988	6	0	6	0	6	sp|P02294|H2B2_YEAST	P02293	False;False	9	0	FALSE	1
P0CX84	P0CX84;P0CX85	RPL35A	60S ribosomal protein L35-A	sp|P0CX84|RL35A_YEAST 60S ribosomal protein L35-A OS=Saccharomyces cerevisiae (strain ATCC 204508 / S288c) OX=559292 GN=RPL35A PE=1 SV=1	13.9	5	48.3	1	6	26.562	27.3991	26.562	1	FALSE	FALSE	sp|P0CX84|RL35A_YEAST	P0CX84	RL35A_YEAST	120	Saccharomyces cerevisiae (strain ATCC 204508 / S288c) OX=559292	1:Experimental evidence at protein level	0.999	6	0	6	0	6	sp|P0CX85|RL35B_YEAST	P0CX84	False;False	4	0	FALSE	1
P16521	P16521	YEF3	Elongation factor 3A	sp|P16521|EF3A_YEAST Elongation factor 3A OS=Saccharomyces cerevisiae (strain ATCC 204508 / S288c) OX=559292 GN=YEF3 PE=1 SV=4	115.87	6	5.2	1	6	23.7541	20.9764	23.7541	1	FALSE	FALSE	sp|P16521|EF3A_YEAST	P16521	EF3A_YEAST	1044	Saccharomyces cerevisiae (strain ATCC 204508 / S288c) OX=559292	1:Experimental evidence at protein level	0.999	6	4	6	4	6		P16521	False	49	0	FALSE	1
P32324	P32324	EFT2	Elongation factor 2	sp|P32324|EF2_YEAST Elongation factor 2 OS=Saccharomyces cerevisiae (strain ATCC 204508 / S288c) OX=559292 GN=EFT2 PE=1 SV=1	93.23	5	7.2	1	6	24.5062	21.8197	24.5062	1	FALSE	FALSE	sp|P32324|EF2_YEAST	P32324	EF2_YEAST	842	Saccharomyces cerevisiae (strain ATCC 204508 / S288c) OX=559292	1:Experimental evidence at protein level	0.999	6	6	6	6	6		P32324	False	46	0	FALSE	1
P35997	P35997;P38711	RPS27A	40S ribosomal protein S27-A	sp|P35997|RS27A_YEAST 40S ribosomal protein S27-A OS=Saccharomyces cerevisiae (strain ATCC 204508 / S288c) OX=559292 GN=RPS27A PE=1 SV=1	8.87	5	48.8	1	6	26.193	27.0301	26.193	1	FALSE	FALSE	sp|P35997|RS27A_YEAST	P35997	RS27A_YEAST	82	Saccharomyces cerevisiae (strain ATCC 204508 / S288c) OX=559292	1:Experimental evidence at protein level	0.999	6	0	6	0	6	sp|P38711|RS27B_YEAST	P35997	False;False	4	0	FALSE	1
P38701	P38701	RPS20	40S ribosomal protein S20	sp|P38701|RS20_YEAST 40S ribosomal protein S20 OS=Saccharomyces cerevisiae (strain ATCC 204508 / S288c) OX=559292 GN=RPS20 PE=1 SV=3	13.9	6	42.1	1	6	24.9722	24.8093	24.9722	1	FALSE	FALSE	sp|P38701|RS20_YEAST	P38701	RS20_YEAST	121	Saccharomyces cerevisiae (strain ATCC 204508 / S288c) OX=559292	1:Experimental evidence at protein level	0.999	6	6	6	6	6		P38701	False	8	0	FALSE	1
P51402	P51402	RPL37B	60S ribosomal protein L37-B	sp|P51402|RL37B_YEAST 60S ribosomal protein L37-B OS=Saccharomyces cerevisiae (strain ATCC 204508 / S288c) OX=559292 GN=RPL37B PE=1 SV=2	9.86	10	21.6	1	6	19.9893	20.2415	19.9893	1	FALSE	FALSE	sp|P51402|RL37B_YEAST	P51402	RL37B_YEAST	88	Saccharomyces cerevisiae (strain ATCC 204508 / S288c) OX=559292	1:Experimental evidence at protein level	0.9781	6	6	16	6	16		P51402	False	6	0	FALSE	1
contam_P04264	contam_P04264	KRT1	Keratin, type II cytoskeletal 1	sp|contam_P04264|K2C1_HUMAN Keratin, type II cytoskeletal 1 OS=Homo sapiens GN=KRT1 PE=1 SV=6	66	6	10.4	1	6	26.152	24.0349	26.152	1	FALSE	TRUE	sp|contam_P04264|K2C1_HUMAN	contam_P04264	K2C1_HUMAN	644	Homo sapiens	1:Experimental evidence at protein level	0.999	6	3	6	3	6		contam_P04264	True	31	0	FALSE	1
P05737	P05737	RPL7A	60S ribosomal protein L7-A	sp|P05737|RL7A_YEAST 60S ribosomal protein L7-A OS=Saccharomyces cerevisiae (strain ATCC 204508 / S288c) OX=559292 GN=RPL7A PE=1 SV=3	27.62	5	16	1	5	25.3979	24.65	25.3979	1	FALSE	FALSE	sp|P05737|RL7A_YEAST	P05737	RL7A_YEAST	244	Saccharomyces cerevisiae (strain ATCC 204508 / S288c) OX=559292	1:Experimental evidence at protein level	0.999	5	1	5	1	5		P05737	False	12	0	FALSE	1
P0CX37	P0CX37;P0CX38	RPS6A	40S ribosomal protein S6-A	sp|P0CX37|RS6A_YEAST 40S ribosomal protein S6-A OS=Saccharomyces cerevisiae (strain ATCC 204508 / S288c) OX=559292 GN=RPS6A PE=1 SV=1	26.98	4	17.4	1	5	26.0281	25.8652	26.0281	1	FALSE	FALSE	sp|P0CX37|RS6A_YEAST	P0CX37	RS6A_YEAST	236	Saccharomyces cerevisiae (strain ATCC 204508 / S288c) OX=559292	1:Experimental evidence at protein level	0.999	5	0	5	0	5	sp|P0CX38|RS6B_YEAST	P0CX37	False;False	8	0	FALSE	1
P0CX39	P0CX39;P0CX40	RPS8A	40S ribosomal protein S8-A	sp|P0CX39|RS8A_YEAST 40S ribosomal protein S8-A OS=Saccharomyces cerevisiae (strain ATCC 204508 / S288c) OX=559292 GN=RPS8A PE=1 SV=1	22.48	5	25.5	1	5	24.4997	24.3368	24.4997	1	FALSE	FALSE	sp|P0CX39|RS8A_YEAST	P0CX39	RS8A_YEAST	200	Saccharomyces cerevisiae (strain ATCC 204508 / S288c) OX=559292	1:Experimental evidence at protein level	0.999	5	0	5	0	5	sp|P0CX40|RS8B_YEAST	P0CX39	False;False	8	0	FALSE	1
P0CX55	P0CX55;P0CX56	RPS18A	40S ribosomal protein S18-A	sp|P0CX55|RS18A_YEAST 40S ribosomal protein S18-A OS=Saccharomyces cerevisiae (strain ATCC 204508 / S288c) OX=559292 GN=RPS18A PE=1 SV=1	17.03	5	35.6	1	5	24.7279	24.2431	24.7279	1	FALSE	FALSE	sp|P0CX55|RS18A_YEAST	P0CX55	RS18A_YEAST	146	Saccharomyces cerevisiae (strain ATCC 204508 / S288c) OX=559292	1:Experimental evidence at protein level	0.999	5	0	5	0	5	sp|P0CX56|RS18B_YEAST	P0CX55	False;False	10	0	FALSE	1
P10664	P10664	RPL4A	60S ribosomal protein L4-A	sp|P10664|RL4A_YEAST 60S ribosomal protein L4-A OS=Saccharomyces cerevisiae (strain ATCC 204508 / S288c) OX=559292 GN=RPL4A PE=1 SV=4	39.07	5	23.8	1	5	24.9428	23.6099	24.9428	1	FALSE	FALSE	sp|P10664|RL4A_YEAST	P10664	RL4A_YEAST	362	Saccharomyces cerevisiae (strain ATCC 204508 / S288c) OX=559292	1:Experimental evidence at protein level	0.999	5	1	5	1	5		P10664	False	18	0	FALSE	1
P53927	P53927	NOP15	Ribosome biogenesis protein 15	sp|P53927|NOP15_YEAST Ribosome biogenesis protein 15 OS=Saccharomyces cerevisiae (strain ATCC 204508 / S288c) OX=559292 GN=NOP15 PE=1 SV=1	25.43	5	20	1	5	25.8169	25.8466	25.8169	1	FALSE	FALSE	sp|P53927|NOP15_YEAST	P53927	NOP15_YEAST	220	Saccharomyces cerevisiae (strain ATCC 204508 / S288c) OX=559292	1:Experimental evidence at protein level	0.999	5	5	5	5	5		P53927	False	7	0	FALSE	1
P60010	P60010	ACT1	Actin	sp|P60010|ACT_YEAST Actin OS=Saccharomyces cerevisiae (strain ATCC 204508 / S288c) OX=559292 GN=ACT1 PE=1 SV=1	41.66	5	16	1	5	25.115	23.6301	25.115	1	FALSE	FALSE	sp|P60010|ACT_YEAST	P60010	ACT_YEAST	375	Saccharomyces cerevisiae (strain ATCC 204508 / S288c) OX=559292	1:Experimental evidence at protein level	0.999	5	5	5	5	5		P60010	False	20	0	FALSE	1
O14455	O14455	RPL36B	60S ribosomal protein L36-B	sp|O14455|RL36B_YEAST 60S ribosomal protein L36-B OS=Saccharomyces cerevisiae (strain ATCC 204508 / S288c) OX=559292 GN=RPL36B PE=1 SV=3	11.13	4	32	1	4	25.2104	26.0475	25.2104	1	FALSE	FALSE	sp|O14455|RL36B_YEAST	O14455	RL36B_YEAST	100	Saccharomyces cerevisiae (strain ATCC 204508 / S288c) OX=559292	1:Experimental evidence at protein level	0.999	4	2	4	2	4		O14455	False	4	0	FALSE	1
P00942	P00942	TPI1	Triosephosphate isomerase	sp|P00942|TPIS_YEAST Triosephosphate isomerase OS=Saccharomyces cerevisiae (strain ATCC 204508 / S288c) OX=559292 GN=TPI1 PE=1 SV=2	26.78	4	20.2	1	4	25.4652	24.7173	25.4652	1	FALSE	FALSE	sp|P00942|TPIS_YEAST	P00942	TPIS_YEAST	248	Saccharomyces cerevisiae (strain ATCC 204508 / S288c) OX=559292	1:Experimental evidence at protein level	0.999	4	4	4	4	4		P00942	False	12	0	FALSE	1
P05738	P05738;P51401	RPL9A	60S ribosomal protein L9-A	sp|P05738|RL9A_YEAST 60S ribosomal protein L9-A OS=Saccharomyces cerevisiae (strain ATCC 204508 / S288c) OX=559292 GN=RPL9A PE=1 SV=2	21.56	4	16.8	1	4	24.2915	23.8066	24.2915	1	FALSE	FALSE	sp|P05738|RL9A_YEAST	P05738	RL9A_YEAST	191	Saccharomyces cerevisiae (strain ATCC 204508 / S288c) OX=559292	1:Experimental evidence at protein level	0.999	4	0	4	0	4	sp|P51401|RL9B_YEAST	P05738	False;False	10	0	FALSE	1
P05750	P05750	RPS3	40S ribosomal protein S3	sp|P05750|RS3_YEAST 40S ribosomal protein S3 OS=Saccharomyces cerevisiae (strain ATCC 204508 / S288c) OX=559292 GN=RPS3 PE=1 SV=5	26.49	4	28.7	1	4	25.8612	24.6983	25.8612	1	FALSE	FALSE	sp|P05750|RS3_YEAST	P05750	RS3_YEAST	240	Saccharomyces cerevisiae (strain ATCC 204508 / S288c) OX=559292	1:Experimental evidence at protein level	0.999	4	4	4	4	4		P05750	False	16	0	FALSE	1
P06367	P06367	RPS14A	40S ribosomal protein S14-A	sp|P06367|RS14A_YEAST 40S ribosomal protein S14-A OS=Saccharomyces cerevisiae (strain ATCC 204508 / S288c) OX=559292 GN=RPS14A PE=1 SV=5	14.53	4	33.6	1	4	25.6021	25.6318	25.6021	1	FALSE	FALSE	sp|P06367|RS14A_YEAST	P06367	RS14A_YEAST	137	Saccharomyces cerevisiae (strain ATCC 204508 / S288c) OX=559292	1:Experimental evidence at protein level	0.999	4	1	4	1	4		P06367	False	7	0	FALSE	1
P0C0T4	P0C0T4;Q3E792	RPS25B	40S ribosomal protein S25-B	sp|P0C0T4|RS25B_YEAST 40S ribosomal protein S25-B OS=Saccharomyces cerevisiae (strain ATCC 204508 / S288c) OX=559292 GN=RPS25B PE=1 SV=1	12	2	25	1	4	25.2952	26.1323	25.2952	1	FALSE	FALSE	sp|P0C0T4|RS25B_YEAST	P0C0T4	RS25B_YEAST	108	Saccharomyces cerevisiae (strain ATCC 204508 / S288c) OX=559292	1:Experimental evidence at protein level	0.999	4	0	4	0	4	sp|Q3E792|RS25A_YEAST	P0C0T4	False;False	4	0	FALSE	1
P0C0V8	P0C0V8;Q3E754	RPS21A	40S ribosomal protein S21-A	sp|P0C0V8|RS21A_YEAST 40S ribosomal protein S21-A OS=Saccharomyces cerevisiae (strain ATCC 204508 / S288c) OX=559292 GN=RPS21A PE=1 SV=1	9.74	3	40.2	1	4	25.2172	25.4693	25.2172	1	FALSE	FALSE	sp|P0C0V8|RS21A_YEAST	P0C0V8	RS21A_YEAST	87	Saccharomyces cerevisiae (strain ATCC 204508 / S288c) OX=559292	1:Experimental evidence at protein level	0.999	4	0	4	0	4	sp|Q3E754|RS21B_YEAST	P0C0V8	False;False	6	0	FALSE	1
P0CX33	P0CX33;P0CX34	RPS30A	40S ribosomal protein S30-A	sp|P0CX33|RS30A_YEAST 40S ribosomal protein S30-A OS=Saccharomyces cerevisiae (strain ATCC 204508 / S288c) OX=559292 GN=RPS30A PE=1 SV=1	7.11	3	28.6	1	4	24.5702	25.8223	24.5702	1	FALSE	FALSE	sp|P0CX33|RS30A_YEAST	P0CX33	RS30A_YEAST	63	Saccharomyces cerevisiae (strain ATCC 204508 / S288c) OX=559292	1:Experimental evidence at protein level	0.9984	4	0	4	0	4	sp|P0CX34|RS30B_YEAST	P0CX33	False;False	3	0	FALSE	1
P0CX35	P0CX35;P0CX36	RPS4A	40S ribosomal protein S4-A	sp|P0CX35|RS4A_YEAST 40S ribosomal protein S4-A OS=Saccharomyces cerevisiae (strain ATCC 204508 / S288c) OX=559292 GN=RPS4A PE=1 SV=1	29.39	4	6.9	1	4	23.5917	22.4287	23.5917	1	FALSE	FALSE	sp|P0CX35|RS4A_YEAST	P0CX35	RS4A_YEAST	261	Saccharomyces cerevisiae (strain ATCC 204508 / S288c) OX=559292	1:Experimental evidence at protein level	0.999	4	0	4	0	4	sp|P0CX36|RS4B_YEAST	P0CX35	False;False	16	0	FALSE	1
P0CX49	P0CX49;P0CX50	RPL18A	60S ribosomal protein L18-A	sp|P0CX49|RL18A_YEAST 60S ribosomal protein L18-A OS=Saccharomyces cerevisiae (strain ATCC 204508 / S288c) OX=559292 GN=RPL18A PE=1 SV=1	20.55	4	17.7	1	4	25.0764	24.4541	25.0764	1	FALSE	FALSE	sp|P0CX49|RL18A_YEAST	P0CX49	RL18A_YEAST	186	Saccharomyces cerevisiae (strain ATCC 204508 / S288c) OX=559292	1:Experimental evidence at protein level	0.999	4	0	4	0	4	sp|P0CX50|RL18B_YEAST	P0CX49	False;False	11	0	FALSE	1
P40525	P40525;P87262	RPL34B	60S ribosomal protein L34-B	sp|P40525|RL34B_YEAST 60S ribosomal protein L34-B OS=Saccharomyces cerevisiae (strain ATCC 204508 / S288c) OX=559292 GN=RPL34B PE=1 SV=1	13.63	3	18.2	1	4	24.901	25.4161	24.901	1	FALSE	FALSE	sp|P40525|RL34B_YEAST	P40525	RL34B_YEAST	121	Saccharomyces cerevisiae (strain ATCC 204508 / S288c) OX=559292	1:Experimental evidence at protein level	0.999	4	0	4	0	4	sp|P87262|RL34A_YEAST	P40525	False;False	5	0	FALSE	1
P54785	P54785	MOT3	Transcriptional activator/repressor MOT3	sp|P54785|MOT3_YEAST Transcriptional activator/repressor MOT3 OS=Saccharomyces cerevisiae (strain ATCC 204508 / S288c) OX=559292 GN=MOT3 PE=1 SV=1	54.35	2	5.3	1	4	25.0467	24.5619	25.0467	1	FALSE	FALSE	sp|P54785|MOT3_YEAST	P54785	MOT3_YEAST	490	Saccharomyces cerevisiae (strain ATCC 204508 / S288c) OX=559292	1:Experimental evidence at protein level	0.999	4	4	4	4	4		P54785	False	10	0	FALSE	1
Q12499	Q12499	NOP58	Nucleolar protein 58	sp|Q12499|NOP58_YEAST Nucleolar protein 58 OS=Saccharomyces cerevisiae (strain ATCC 204508 / S288c) OX=559292 GN=NOP58 PE=1 SV=1	56.92	2	2.9	1	4	23.666	21.7482	23.666	1	FALSE	FALSE	sp|Q12499|NOP58_YEAST	Q12499	NOP58_YEAST	511	Saccharomyces cerevisiae (strain ATCC 204508 / S288c) OX=559292	1:Experimental evidence at protein level	0.9983	4	4	4	4	4		Q12499	False	27	0	FALSE	1
contam_P13645	contam_P13645	KRT10	Keratin, type I cytoskeletal 10	sp|contam_P13645|K1C10_HUMAN Keratin, type I cytoskeletal 10 OS=Homo sapiens GN=KRT10 PE=1 SV=6	58.79	4	8.4	1	4	23.9843	22.1209	23.9843	1	FALSE	TRUE	sp|contam_P13645|K1C10_HUMAN	contam_P13645	K1C10_HUMAN	584	Homo sapiens	1:Experimental evidence at protein level	0.999	4	1	4	1	4		contam_P13645	True	26	0	FALSE	1
P04911	P04911;P04912	HTA1	Histone H2A.1	sp|P04911|H2A1_YEAST Histone H2A.1 OS=Saccharomyces cerevisiae (strain ATCC 204508 / S288c) OX=559292 GN=HTA1 PE=1 SV=2	13.98	2	12.1	1	3	25.6551	26.1702	25.6551	1	FALSE	FALSE	sp|P04911|H2A1_YEAST	P04911	H2A1_YEAST	132	Saccharomyces cerevisiae (strain ATCC 204508 / S288c) OX=559292	1:Experimental evidence at protein level	0.999	3	0	3	0	3	sp|P04912|H2A2_YEAST	P04911	False;False	5	0	FALSE	1
P05739	P05739;Q02326	RPL6B	60S ribosomal protein L6-B	sp|P05739|RL6B_YEAST 60S ribosomal protein L6-B OS=Saccharomyces cerevisiae (strain ATCC 204508 / S288c) OX=559292 GN=RPL6B PE=1 SV=4	19.97	3	14.2	1	3	22.8578	22.2354	22.8578	1	FALSE	FALSE	sp|P05739|RL6B_YEAST	P05739	RL6B_YEAST	176	Saccharomyces cerevisiae (strain ATCC 204508 / S288c) OX=559292	1:Experimental evidence at protein level	0.9984	3	0	3	0	3	sp|Q02326|RL6A_YEAST	P05739	False;False	11	0	FALSE	1
P0C2H9	P0C2H9	RPL31B	60S ribosomal protein L31-B	sp|P0C2H9|RL31B_YEAST 60S ribosomal protein L31-B OS=Saccharomyces cerevisiae (strain ATCC 204508 / S288c) OX=559292 GN=RPL31B PE=1 SV=1	12.96	11	8	0.9999	3	23.0808	23.1106	23.0808	1	FALSE	FALSE	sp|P0C2H9|RL31B_YEAST	P0C2H9	RL31B_YEAST	113	Saccharomyces cerevisiae (strain ATCC 204508 / S288c) OX=559292	1:Experimental evidence at protein level	0.9986	3	3	21	3	21		P0C2H9	False	7	0	FALSE	1
P0CX25	P0CX25;P0CX26	RPL43A	60S ribosomal protein L43-A	sp|P0CX25|RL43A_YEAST 60S ribosomal protein L43-A OS=Saccharomyces cerevisiae (strain ATCC 204508 / S288c) OX=559292 GN=RPL43A PE=1 SV=1	10.08	2	17.4	1	3	22.7586	23.5957	22.7586	1	FALSE	FALSE	sp|P0CX25|RL43A_YEAST	P0CX25	RL43A_YEAST	92	Saccharomyces cerevisiae (strain ATCC 204508 / S288c) OX=559292	1:Experimental evidence at protein level	0.999	3	0	3	0	3	sp|P0CX26|RL43B_YEAST	P0CX25	False;False	4	0	FALSE	1
P10081	P10081	TIF2	ATP-dependent RNA helicase eIF4A	sp|P10081|IF4A_YEAST ATP-dependent RNA helicase eIF4A OS=Saccharomyces cerevisiae (strain ATCC 204508 / S288c) OX=559292 GN=TIF2 PE=1 SV=3	44.67	3	9.1	1	3	23.3593	21.804	23.3593	1	FALSE	FALSE	sp|P10081|IF4A_YEAST	P10081	IF4A_YEAST	395	Saccharomyces cerevisiae (strain ATCC 204508 / S288c) OX=559292	1:Experimental evidence at protein level	0.999	3	3	3	3	3		P10081	False	21	0	FALSE	1
P29311	P29311	BMH1	Protein BMH1	sp|P29311|BMH1_YEAST Protein BMH1 OS=Saccharomyces cerevisiae (strain ATCC 204508 / S288c) OX=559292 GN=BMH1 PE=1 SV=4	30.07	3	16.5	1	3	25.1237	24.0538	25.1237	1	FALSE	FALSE	sp|P29311|BMH1_YEAST	P29311	BMH1_YEAST	267	Saccharomyces cerevisiae (strain ATCC 204508 / S288c) OX=559292	1:Experimental evidence at protein level	0.999	3	1	3	1	3		P29311	False	15	0	FALSE	1
P38013	P38013	AHP1	Peroxiredoxin AHP1	sp|P38013|AHP1_YEAST Peroxiredoxin AHP1 OS=Saccharomyces cerevisiae (strain ATCC 204508 / S288c) OX=559292 GN=AHP1 PE=1 SV=4	19.1	3	14.2	1	3	23.9696	23.6367	23.9696	1	FALSE	FALSE	sp|P38013|AHP1_YEAST	P38013	AHP1_YEAST	176	Saccharomyces cerevisiae (strain ATCC 204508 / S288c) OX=559292	1:Experimental evidence at protein level	0.9988	3	3	3	3	3		P38013	False	9	0	FALSE	1
P42846	P42846	KRI1	Protein KRI1	sp|P42846|KRI1_YEAST Protein KRI1 OS=Saccharomyces cerevisiae (strain ATCC 204508 / S288c) OX=559292 GN=KRI1 PE=1 SV=1	68.61	2	4.7	1	3	22.9435	21.1367	22.9435	1	FALSE	FALSE	sp|P42846|KRI1_YEAST	P42846	KRI1_YEAST	591	Saccharomyces cerevisiae (strain ATCC 204508 / S288c) OX=559292	1:Experimental evidence at protein level	0.999	3	3	3	3	3		P42846	False	25	0	FALSE	1
P43638	P43638	MHP1	MAP-homologous protein 1	sp|P43638|MHP1_YEAST MAP-homologous protein 1 OS=Saccharomyces cerevisiae (strain ATCC 204508 / S288c) OX=559292 GN=MHP1 PE=1 SV=1	155.11	2	3.7	1	3	26.1492	22.8366	26.1492	1	FALSE	FALSE	sp|P43638|MHP1_YEAST	P43638	MHP1_YEAST	1398	Saccharomyces cerevisiae (strain ATCC 204508 / S288c) OX=559292	1:Experimental evidence at protein level	0.999	3	3	3	3	3		P43638	False	71	0	FALSE	1
P51862	P51862	ROM2	RHO1 GDP-GTP exchange protein 2	sp|P51862|ROM2_YEAST RHO1 GDP-GTP exchange protein 2 OS=Saccharomyces cerevisiae (strain ATCC 204508 / S288c) OX=559292 GN=ROM2 PE=1 SV=1	152.5	2	1.5	1	3	24.8532	21.5204	24.8532	1	FALSE	FALSE	sp|P51862|ROM2_YEAST	P51862	ROM2_YEAST	1356	Saccharomyces cerevisiae (strain ATCC 204508 / S288c) OX=559292	1:Experimental evidence at protein level	0.999	3	3	3	3	3		P51862	False	72	0	FALSE	1
Q02753	Q02753;Q12672	RPL21A	60S ribosomal protein L21-A	sp|Q02753|RL21A_YEAST 60S ribosomal protein L21-A OS=Saccharomyces cerevisiae (strain ATCC 204508 / S288c) OX=559292 GN=RPL21A PE=1 SV=1	18.23	3	16.9	1	3	25.3477	25.3774	25.3477	1	FALSE	FALSE	sp|Q02753|RL21A_YEAST	Q02753	RL21A_YEAST	160	Saccharomyces cerevisiae (strain ATCC 204508 / S288c) OX=559292	1:Experimental evidence at protein level	0.999	3	0	3	0	3	sp|Q12672|RL21B_YEAST	Q02753	False;False	7	0	FALSE	1
Q12100	Q12100	RTK1	Probable serine/threonine-protein kinase RTK1	sp|Q12100|RTK1_YEAST Probable serine/threonine-protein kinase RTK1 OS=Saccharomyces cerevisiae (strain ATCC 204508 / S288c) OX=559292 GN=RTK1 PE=1 SV=1	69.57	3	5.6	1	3	24.2567	22.2864	24.2567	1	FALSE	FALSE	sp|Q12100|RTK1_YEAST	Q12100	RTK1_YEAST	620	Saccharomyces cerevisiae (strain ATCC 204508 / S288c) OX=559292	1:Experimental evidence at protein level	0.999	3	3	3	3	3		Q12100	False	28	0	FALSE	1
contam_P01795	contam_P01795		Ig heavy chain V region M167	sp|contam_P01795|HVM26_MOUSE Ig heavy chain V region M167 OS=Mus musculus PE=1 SV=1	16.21	2	26.4	1	3	24.3758	24.2129	24.3758	1	FALSE	TRUE	sp|contam_P01795|HVM26_MOUSE	contam_P01795	HVM26_MOUSE	144	Mus musculus	1:Experimental evidence at protein level	0.9894	3	3	3	3	3		contam_P01795	True	8	0	FALSE	1
contam_P35908	contam_P35908	KRT2	Keratin, type II cytoskeletal 2 epidermal	sp|contam_P35908|K22E_HUMAN Keratin, type II cytoskeletal 2 epidermal OS=Homo sapiens GN=KRT2 PE=1 SV=2	65.39	4	4.7	1	3	23.2511	20.7662	23.2511	1	FALSE	TRUE	sp|contam_P35908|K22E_HUMAN	contam_P35908	K22E_HUMAN	639	Homo sapiens	1:Experimental evidence at protein level	0.999	3	1	4	1	4		contam_P35908	True	40	0	FALSE	1
P05744	P05744;P41056	RPL33A	60S ribosomal protein L33-A	sp|P05744|RL33A_YEAST 60S ribosomal protein L33-A OS=Saccharomyces cerevisiae (strain ATCC 204508 / S288c) OX=559292 GN=RPL33A PE=1 SV=3	12.15	2	16.8	0.9994	2	23.0166	23.5318	23.0166	1	FALSE	FALSE	sp|P05744|RL33A_YEAST	P05744	RL33A_YEAST	107	Saccharomyces cerevisiae (strain ATCC 204508 / S288c) OX=559292	1:Experimental evidence at protein level	0.999	2	0	2	0	2	sp|P41056|RL33B_YEAST	P05744	False;False	5	0	FALSE	1
P05756	P05756	RPS13	40S ribosomal protein S13	sp|P05756|RS13_YEAST 40S ribosomal protein S13 OS=Saccharomyces cerevisiae (strain ATCC 204508 / S288c) OX=559292 GN=RPS13 PE=1 SV=3	17.02	2	9.3	0.9996	2	23.8142	23.4813	23.8142	1	FALSE	FALSE	sp|P05756|RS13_YEAST	P05756	RS13_YEAST	151	Saccharomyces cerevisiae (strain ATCC 204508 / S288c) OX=559292	1:Experimental evidence at protein level	0.9972	2	2	2	2	2		P05756	False	9	0	FALSE	1
P05759	P05759	RPS31	Ubiquitin-40S ribosomal protein S31	sp|P05759|RS31_YEAST Ubiquitin-40S ribosomal protein S31 OS=Saccharomyces cerevisiae (strain ATCC 204508 / S288c) OX=559292 GN=RPS31 PE=1 SV=3	17.21	2	11.2	1	2	23.9167	24.1688	23.9167	1	FALSE	FALSE	sp|P05759|RS31_YEAST	P05759	RS31_YEAST	152	Saccharomyces cerevisiae (strain ATCC 204508 / S288c) OX=559292	1:Experimental evidence at protein level	0.999	2	2	2	2	2		P05759	False	6	0	FALSE	1
P07260	P07260	CDC33	Eukaryotic translation initiation factor 4E	sp|P07260|IF4E_YEAST Eukaryotic translation initiation factor 4E OS=Saccharomyces cerevisiae (strain ATCC 204508 / S288c) OX=559292 GN=CDC33 PE=1 SV=1	24.24	2	16.4	1	2	23.8114	23.0635	23.8114	1	FALSE	FALSE	sp|P07260|IF4E_YEAST	P07260	IF4E_YEAST	213	Saccharomyces cerevisiae (strain ATCC 204508 / S288c) OX=559292	1:Experimental evidence at protein level	0.999	2	2	2	2	2		P07260	False	12	0	FALSE	1
P0CX29	P0CX29;P0CX30	RPS23A	40S ribosomal protein S23-A	sp|P0CX29|RS23A_YEAST 40S ribosomal protein S23-A OS=Saccharomyces cerevisiae (strain ATCC 204508 / S288c) OX=559292 GN=RPS23A PE=1 SV=1	16.03	2	12.4	0.9972	2	25.2101	25.2399	25.2101	1	FALSE	FALSE	sp|P0CX29|RS23A_YEAST	P0CX29	RS23A_YEAST	145	Saccharomyces cerevisiae (strain ATCC 204508 / S288c) OX=559292	1:Experimental evidence at protein level	0.9912	2	0	2	0	2	sp|P0CX30|RS23B_YEAST	P0CX29	False;False	7	0	FALSE	1
P0CX47	P0CX47;P0CX48	RPS11A	40S ribosomal protein S11-A	sp|P0CX47|RS11A_YEAST 40S ribosomal protein S11-A OS=Saccharomyces cerevisiae (strain ATCC 204508 / S288c) OX=559292 GN=RPS11A PE=1 SV=1	17.74	2	13.5	1	2	21.8133	21.3285	21.8133	1	FALSE	FALSE	sp|P0CX47|RS11A_YEAST	P0CX47	RS11A_YEAST	156	Saccharomyces cerevisiae (strain ATCC 204508 / S288c) OX=559292	1:Experimental evidence at protein level	0.9989	2	0	2	0	2	sp|P0CX48|RS11B_YEAST	P0CX47	False;False	10	0	FALSE	1
P0CX53	P0CX53;P0CX54	RPL12A	60S ribosomal protein L12-A	sp|P0CX53|RL12A_YEAST 60S ribosomal protein L12-A OS=Saccharomyces cerevisiae (strain ATCC 204508 / S288c) OX=559292 GN=RPL12A PE=1 SV=1	17.81	2	19.4	1	2	23.9615	23.6287	23.9615	1	FALSE	FALSE	sp|P0CX53|RL12A_YEAST	P0CX53	RL12A_YEAST	165	Saccharomyces cerevisiae (strain ATCC 204508 / S288c) OX=559292	1:Experimental evidence at protein level	0.999	2	0	2	0	2	sp|P0CX54|RL12B_YEAST	P0CX53	False;False	9	0	FALSE	1
P10592	P10592	SSA2	Heat shock protein SSA2	sp|P10592|HSP72_YEAST Heat shock protein SSA2 OS=Saccharomyces cerevisiae (strain ATCC 204508 / S288c) OX=559292 GN=SSA2 PE=1 SV=3	69.43	13	4.4	1	2	25.23	22.8971	25.23	1	FALSE	FALSE	sp|P10592|HSP72_YEAST	P10592	HSP72_YEAST	639	Saccharomyces cerevisiae (strain ATCC 204508 / S288c) OX=559292	1:Experimental evidence at protein level	0.9989	2	2	13	2	13		P10592	False	36	0	FALSE	1
P14832	P14832	CPR1	Peptidyl-prolyl cis-trans isomerase	sp|P14832|CYPH_YEAST Peptidyl-prolyl cis-trans isomerase OS=Saccharomyces cerevisiae (strain ATCC 204508 / S288c) OX=559292 GN=CPR1 PE=1 SV=3	17.38	2	13.6	0.9999	2	23.9895	23.8266	23.9895	1	FALSE	FALSE	sp|P14832|CYPH_YEAST	P14832	CYPH_YEAST	162	Saccharomyces cerevisiae (strain ATCC 204508 / S288c) OX=559292	1:Experimental evidence at protein level	0.9987	2	2	2	2	2		P14832	False	8	0	FALSE	1
P19097	P19097	FAS2	Fatty acid synthase subunit alpha	sp|P19097|FAS2_YEAST Fatty acid synthase subunit alpha OS=Saccharomyces cerevisiae (strain ATCC 204508 / S288c) OX=559292 GN=FAS2 PE=1 SV=2	206.82	2	1.4	0.9971	2	22.0922	18.2288	22.0922	1	FALSE	FALSE	sp|P19097|FAS2_YEAST	P19097	FAS2_YEAST	1887	Saccharomyces cerevisiae (strain ATCC 204508 / S288c) OX=559292	1:Experimental evidence at protein level	0.9986	2	2	2	2	2		P19097	False	104	0	FALSE	1
P19211	P19211;P23301	ANB1	Eukaryotic translation initiation factor 5A-2	sp|P19211|IF5A2_YEAST Eukaryotic translation initiation factor 5A-2 OS=Saccharomyces cerevisiae (strain ATCC 204508 / S288c) OX=559292 GN=ANB1 PE=1 SV=3	17.12	2	9.6	0.9828	2	24.2351	24.0722	24.2351	1	FALSE	FALSE	sp|P19211|IF5A2_YEAST	P19211	IF5A2_YEAST	157	Saccharomyces cerevisiae (strain ATCC 204508 / S288c) OX=559292	1:Experimental evidence at protein level	0.9905	2	0	2	0	2	sp|P23301|IF5A1_YEAST	P19211	False;False	8	0	FALSE	1
P25443	P25443	RPS2	40S ribosomal protein S2	sp|P25443|RS2_YEAST 40S ribosomal protein S2 OS=Saccharomyces cerevisiae (strain ATCC 204508 / S288c) OX=559292 GN=RPS2 PE=1 SV=3	27.43	2	6.7	1	2	22.8138	21.9504	22.8138	1	FALSE	FALSE	sp|P25443|RS2_YEAST	P25443	RS2_YEAST	254	Saccharomyces cerevisiae (strain ATCC 204508 / S288c) OX=559292	1:Experimental evidence at protein level	0.999	2	2	2	2	2		P25443	False	13	0	FALSE	1
P26321	P26321	RPL5	60S ribosomal protein L5	sp|P26321|RL5_YEAST 60S ribosomal protein L5 OS=Saccharomyces cerevisiae (strain ATCC 204508 / S288c) OX=559292 GN=RPL5 PE=1 SV=4	33.69	2	6.4	0.9999	2	21.8104	21.0625	21.8104	1	FALSE	FALSE	sp|P26321|RL5_YEAST	P26321	RL5_YEAST	297	Saccharomyces cerevisiae (strain ATCC 204508 / S288c) OX=559292	1:Experimental evidence at protein level	0.999	2	2	2	2	2		P26321	False	12	0	FALSE	1
P35691	P35691	TMA19	Translationally-controlled tumor protein homolog	sp|P35691|TCTP_YEAST Translationally-controlled tumor protein homolog OS=Saccharomyces cerevisiae (strain ATCC 204508 / S288c) OX=559292 GN=TMA19 PE=1 SV=1	18.73	2	9	0.972	2	21.5628	21.3998	21.5628	1	FALSE	FALSE	sp|P35691|TCTP_YEAST	P35691	TCTP_YEAST	167	Saccharomyces cerevisiae (strain ATCC 204508 / S288c) OX=559292	1:Experimental evidence at protein level	0.9783	2	2	2	2	2		P35691	False	8	0	FALSE	1
P36006	P36006	MYO3	Myosin-3	sp|P36006|MYO3_YEAST Myosin-3 OS=Saccharomyces cerevisiae (strain ATCC 204508 / S288c) OX=559292 GN=MYO3 PE=1 SV=4	142.36	2	1.3	0.9995	2	22.2837	19.2879	22.2837	1	FALSE	FALSE	sp|P36006|MYO3_YEAST	P36006	MYO3_YEAST	1272	Saccharomyces cerevisiae (strain ATCC 204508 / S288c) OX=559292	1:Experimental evidence at protein level	0.9982	2	2	2	2	2		P36006	False	57	0	FALSE	1
P39015	P39015	STM1	Suppressor protein STM1	sp|P39015|STM1_YEAST Suppressor protein STM1 OS=Saccharomyces cerevisiae (strain ATCC 204508 / S288c) OX=559292 GN=STM1 PE=1 SV=3	29.98	2	15.4	1	2	21.74	20.9921	21.74	1	FALSE	FALSE	sp|P39015|STM1_YEAST	P39015	STM1_YEAST	273	Saccharomyces cerevisiae (strain ATCC 204508 / S288c) OX=559292	1:Experimental evidence at protein level	0.999	2	2	2	2	2		P39015	False	12	0	FALSE	1
P41057	P41057	RPS29A	40S ribosomal protein S29-A	sp|P41057|RS29A_YEAST 40S ribosomal protein S29-A OS=Saccharomyces cerevisiae (strain ATCC 204508 / S288c) OX=559292 GN=RPS29A PE=1 SV=3	6.66	2	21.4	1	2	22.5422	23.3792	22.5422	1	FALSE	FALSE	sp|P41057|RS29A_YEAST	P41057	RS29A_YEAST	56	Saccharomyces cerevisiae (strain ATCC 204508 / S288c) OX=559292	1:Experimental evidence at protein level	0.999	2	2	2	2	2		P41057	False	4	0	FALSE	1
P54115	P54115	ALD6	Magnesium-activated aldehyde dehydrogenase, cytosolic	sp|P54115|ALDH6_YEAST Magnesium-activated aldehyde dehydrogenase, cytosolic OS=Saccharomyces cerevisiae (strain ATCC 204508 / S288c) OX=559292 GN=ALD6 PE=1 SV=4	54.38	2	5.4	1	2	23.0825	21.1122	23.0825	1	FALSE	FALSE	sp|P54115|ALDH6_YEAST	P54115	ALDH6_YEAST	500	Saccharomyces cerevisiae (strain ATCC 204508 / S288c) OX=559292	1:Experimental evidence at protein level	0.999	2	2	2	2	2		P54115	False	28	0	FALSE	1
Q07653	Q07653	HBT1	Protein HBT1	sp|Q07653|HBT1_YEAST Protein HBT1 OS=Saccharomyces cerevisiae (strain ATCC 204508 / S288c) OX=559292 GN=HBT1 PE=1 SV=1	113.55	2	2.9	0.9958	2	20.6551	17.4922	20.6551	1	FALSE	FALSE	sp|Q07653|HBT1_YEAST	Q07653	HBT1_YEAST	1046	Saccharomyces cerevisiae (strain ATCC 204508 / S288c) OX=559292	1:Experimental evidence at protein level	0.9966	2	2	2	2	2		Q07653	False	64	0	FALSE	1
P00358	P00358	TDH2	Glyceraldehyde-3-phosphate dehydrogenase 2	sp|P00358|G3P2_YEAST Glyceraldehyde-3-phosphate dehydrogenase 2 OS=Saccharomyces cerevisiae (strain ATCC 204508 / S288c) OX=559292 GN=TDH2 PE=1 SV=3	35.82	18	7.2	1	1	22.6525	21.1677	22.6525	1	FALSE	FALSE	sp|P00358|G3P2_YEAST	P00358	G3P2_YEAST	332	Saccharomyces cerevisiae (strain ATCC 204508 / S288c) OX=559292	1:Experimental evidence at protein level	0.999	1	0	30	0	30		P00358	False	20	0	FALSE	1
P04650	P04650	RPL39	60S ribosomal protein L39	sp|P04650|RL39_YEAST 60S ribosomal protein L39 OS=Saccharomyces cerevisiae (strain ATCC 204508 / S288c) OX=559292 GN=RPL39 PE=1 SV=3	6.34	1	15.7	0.7294	1	19.8659	22.703	19.8659	1	FALSE	FALSE	sp|P04650|RL39_YEAST	P04650	RL39_YEAST	51	Saccharomyces cerevisiae (strain ATCC 204508 / S288c) OX=559292	1:Experimental evidence at protein level	0.9782	1	1	1	1	1		P04650	False	1	0	FALSE	1
P04840	P04840	POR1	Mitochondrial outer membrane protein porin 1	sp|P04840|VDAC1_YEAST Mitochondrial outer membrane protein porin 1 OS=Saccharomyces cerevisiae (strain ATCC 204508 / S288c) OX=559292 GN=POR1 PE=1 SV=4	30.41	1	3.5	0.9832	1	21.9269	20.764	21.9269	1	FALSE	FALSE	sp|P04840|VDAC1_YEAST	P04840	VDAC1_YEAST	283	Saccharomyces cerevisiae (strain ATCC 204508 / S288c) OX=559292	1:Experimental evidence at protein level	0.999	1	1	1	1	1		P04840	False	16	0	FALSE	1
P05740	P05740	RPL17A	60S ribosomal protein L17-A	sp|P05740|RL17A_YEAST 60S ribosomal protein L17-A OS=Saccharomyces cerevisiae (strain ATCC 204508 / S288c) OX=559292 GN=RPL17A PE=1 SV=4	20.54	8	5.4	0.9999	1	22.9592	22.9889	22.9592	1	FALSE	FALSE	sp|P05740|RL17A_YEAST	P05740	RL17A_YEAST	184	Saccharomyces cerevisiae (strain ATCC 204508 / S288c) OX=559292	1:Experimental evidence at protein level	0.999	1	1	12	1	12		P05740	False	7	0	FALSE	1
P05749	P05749	RPL22A	60S ribosomal protein L22-A	sp|P05749|RL22A_YEAST 60S ribosomal protein L22-A OS=Saccharomyces cerevisiae (strain ATCC 204508 / S288c) OX=559292 GN=RPL22A PE=1 SV=3	13.68	1	14	0.9836	1	22.8392	23.3544	22.8392	1	FALSE	FALSE	sp|P05749|RL22A_YEAST	P05749	RL22A_YEAST	121	Saccharomyces cerevisiae (strain ATCC 204508 / S288c) OX=559292	1:Experimental evidence at protein level	0.999	1	1	1	1	1		P05749	False	5	0	FALSE	1
P05755	P05755	RPS9B	40S ribosomal protein S9-B	sp|P05755|RS9B_YEAST 40S ribosomal protein S9-B OS=Saccharomyces cerevisiae (strain ATCC 204508 / S288c) OX=559292 GN=RPS9B PE=1 SV=4	22.29	1	8.2	0.9836	1	23.4407	22.9558	23.4407	1	FALSE	FALSE	sp|P05755|RS9B_YEAST	P05755	RS9B_YEAST	195	Saccharomyces cerevisiae (strain ATCC 204508 / S288c) OX=559292	1:Experimental evidence at protein level	0.999	1	1	1	1	1		P05755	False	10	0	FALSE	1
P07280	P07280;P07281	RPS19A	40S ribosomal protein S19-A	sp|P07280|RS19A_YEAST 40S ribosomal protein S19-A OS=Saccharomyces cerevisiae (strain ATCC 204508 / S288c) OX=559292 GN=RPS19A PE=1 SV=2	15.91	1	6.2	0.9785	1	22.4483	22.1155	22.4483	1	FALSE	FALSE	sp|P07280|RS19A_YEAST	P07280	RS19A_YEAST	144	Saccharomyces cerevisiae (strain ATCC 204508 / S288c) OX=559292	1:Experimental evidence at protein level	0.9987	1	0	1	0	1	sp|P07281|RS19B_YEAST	P07280	False;False	9	0	FALSE	1
P09232	P09232	PRB1	Cerevisin	sp|P09232|PRTB_YEAST Cerevisin OS=Saccharomyces cerevisiae (strain ATCC 204508 / S288c) OX=559292 GN=PRB1 PE=1 SV=1	69.58	1	2.7	0.9836	1	24.0334	22.2855	24.0334	1	FALSE	FALSE	sp|P09232|PRTB_YEAST	P09232	PRTB_YEAST	635	Saccharomyces cerevisiae (strain ATCC 204508 / S288c) OX=559292	1:Experimental evidence at protein level	0.999	1	1	1	1	1		P09232	False	24	0	FALSE	1
P0CF20	P0CF20	YOL163W	Putative uncharacterized transporter YOL163W	sp|P0CF20|YO163_YEAST Putative uncharacterized transporter YOL163W OS=Saccharomyces cerevisiae (strain ATCC 204508 / S288c) OX=559292 GN=YOL163W PE=5 SV=1	19.45	1	4.1	0.7508	1	-	-	-	0	FALSE	FALSE	sp|P0CF20|YO163_YEAST	P0CF20	YO163_YEAST	169	Saccharomyces cerevisiae (strain ATCC 204508 / S288c) OX=559292	5:Protein uncertain	0.9804	1	1	1	1	1		P0CF20	False	7	1	TRUE	0
P0CX27	P0CX27;P0CX28	RPL42A	60S ribosomal protein L42-A	sp|P0CX27|RL44A_YEAST 60S ribosomal protein L42-A OS=Saccharomyces cerevisiae (strain ATCC 204508 / S288c) OX=559292 GN=RPL42A PE=1 SV=1	12.2	1	6.6	0.8638	1	23.2978	24.5499	23.2978	1	FALSE	FALSE	sp|P0CX27|RL44A_YEAST	P0CX27	RL44A_YEAST	106	Saccharomyces cerevisiae (strain ATCC 204508 / S288c) OX=559292	1:Experimental evidence at protein level	0.9906	1	0	1	0	1	sp|P0CX28|RL44B_YEAST	P0CX27	False;False	3	0	FALSE	1
P0CX41	P0CX41;P0CX42	RPL23A	60S ribosomal protein L23-A	sp|P0CX41|RL23A_YEAST 60S ribosomal protein L23-A OS=Saccharomyces cerevisiae (strain ATCC 204508 / S288c) OX=559292 GN=RPL23A PE=1 SV=1	14.46	1	14.6	0.9836	1	20.604	20.2712	20.604	1	FALSE	FALSE	sp|P0CX41|RL23A_YEAST	P0CX41	RL23A_YEAST	137	Saccharomyces cerevisiae (strain ATCC 204508 / S288c) OX=559292	1:Experimental evidence at protein level	0.999	1	0	1	0	1	sp|P0CX42|RL23B_YEAST	P0CX41	False;False	9	0	FALSE	1
P10659	P10659;P19358	SAM1	S-adenosylmethionine synthase 1	sp|P10659|METK1_YEAST S-adenosylmethionine synthase 1 OS=Saccharomyces cerevisiae (strain ATCC 204508 / S288c) OX=559292 GN=SAM1 PE=1 SV=2	41.79	1	3.9	0.9832	1	22.3788	20.894	22.3788	1	FALSE	FALSE	sp|P10659|METK1_YEAST	P10659	METK1_YEAST	382	Saccharomyces cerevisiae (strain ATCC 204508 / S288c) OX=559292	1:Experimental evidence at protein level	0.999	1	0	1	0	1	sp|P19358|METK2_YEAST	P10659	False;False	20	0	FALSE	1
P15019	P15019	TAL1	Transaldolase	sp|P15019|TAL1_YEAST Transaldolase OS=Saccharomyces cerevisiae (strain ATCC 204508 / S288c) OX=559292 GN=TAL1 PE=1 SV=4	37.01	1	5.4	0.9836	1	20.8321	19.4212	20.8321	1	FALSE	FALSE	sp|P15019|TAL1_YEAST	P15019	TAL1_YEAST	335	Saccharomyces cerevisiae (strain ATCC 204508 / S288c) OX=559292	1:Experimental evidence at protein level	0.999	1	1	1	1	1		P15019	False	19	0	FALSE	1
P15646	P15646	NOP1	rRNA 2'-O-methyltransferase fibrillarin	sp|P15646|FBRL_YEAST rRNA 2'-O-methyltransferase fibrillarin OS=Saccharomyces cerevisiae (strain ATCC 204508 / S288c) OX=559292 GN=NOP1 PE=1 SV=1	34.44	1	2.8	0.9775	1	22.2939	21.131	22.2939	1	FALSE	FALSE	sp|P15646|FBRL_YEAST	P15646	FBRL_YEAST	327	Saccharomyces cerevisiae (strain ATCC 204508 / S288c) OX=559292	1:Experimental evidence at protein level	0.9986	1	1	1	1	1		P15646	False	16	0	FALSE	1
P22146	P22146	GAS1	1,3-beta-glucanosyltransferase GAS1	sp|P22146|GAS1_YEAST 1,3-beta-glucanosyltransferase GAS1 OS=Saccharomyces cerevisiae (strain ATCC 204508 / S288c) OX=559292 GN=GAS1 PE=1 SV=2	59.54	1	1.4	0.8364	1	19.6062	17.9839	19.6062	1	FALSE	FALSE	sp|P22146|GAS1_YEAST	P22146	GAS1_YEAST	559	Saccharomyces cerevisiae (strain ATCC 204508 / S288c) OX=559292	1:Experimental evidence at protein level	0.9884	1	1	1	1	1		P22146	False	22	0	FALSE	1
P25694	P25694	CDC48	Cell division control protein 48	sp|P25694|CDC48_YEAST Cell division control protein 48 OS=Saccharomyces cerevisiae (strain ATCC 204508 / S288c) OX=559292 GN=CDC48 PE=1 SV=3	91.94	1	1	0.8265	1	19.3582	16.7035	19.3582	1	FALSE	FALSE	sp|P25694|CDC48_YEAST	P25694	CDC48_YEAST	835	Saccharomyces cerevisiae (strain ATCC 204508 / S288c) OX=559292	1:Experimental evidence at protein level	0.9875	1	1	1	1	1		P25694	False	45	0	FALSE	1
P26784	P26784;P26785	RPL16A	60S ribosomal protein L16-A	sp|P26784|RL16A_YEAST 60S ribosomal protein L16-A OS=Saccharomyces cerevisiae (strain ATCC 204508 / S288c) OX=559292 GN=RPL16A PE=1 SV=3	22.19	1	3.5	0.9611	1	19.502	18.8797	19.502	1	FALSE	FALSE	sp|P26784|RL16A_YEAST	P26784	RL16A_YEAST	199	Saccharomyces cerevisiae (strain ATCC 204508 / S288c) OX=559292	1:Experimental evidence at protein level	0.9976	1	0	1	0	1	sp|P26785|RL16B_YEAST	P26784	False;False	11	0	FALSE	1
P26786	P26786	RPS7A	40S ribosomal protein S7-A	sp|P26786|RS7A_YEAST 40S ribosomal protein S7-A OS=Saccharomyces cerevisiae (strain ATCC 204508 / S288c) OX=559292 GN=RPS7A PE=1 SV=4	21.61	1	5.8	0.9834	1	-	-	-	0	FALSE	FALSE	sp|P26786|RS7A_YEAST	P26786	RS7A_YEAST	190	Saccharomyces cerevisiae (strain ATCC 204508 / S288c) OX=559292	1:Experimental evidence at protein level	0.999	1	1	1	1	1		P26786	False	11	1	TRUE	0
P28707	P28707	SBA1	Co-chaperone protein SBA1	sp|P28707|SBA1_YEAST Co-chaperone protein SBA1 OS=Saccharomyces cerevisiae (strain ATCC 204508 / S288c) OX=559292 GN=SBA1 PE=1 SV=3	24.07	1	6.5	0.9836	1	21.1979	21.035	21.1979	1	FALSE	FALSE	sp|P28707|SBA1_YEAST	P28707	SBA1_YEAST	216	Saccharomyces cerevisiae (strain ATCC 204508 / S288c) OX=559292	1:Experimental evidence at protein level	0.999	1	1	1	1	1		P28707	False	8	0	FALSE	1
P32495	P32495	NHP2	H/ACA ribonucleoprotein complex subunit NHP2	sp|P32495|NHP2_YEAST H/ACA ribonucleoprotein complex subunit NHP2 OS=Saccharomyces cerevisiae (strain ATCC 204508 / S288c) OX=559292 GN=NHP2 PE=1 SV=2	17.11	1	5.1	0.981	1	22.7669	23.282	22.7669	1	FALSE	FALSE	sp|P32495|NHP2_YEAST	P32495	NHP2_YEAST	156	Saccharomyces cerevisiae (strain ATCC 204508 / S288c) OX=559292	1:Experimental evidence at protein level	0.9988	1	1	1	1	1		P32495	False	5	0	FALSE	1
P32527	P32527	ZUO1	Zuotin	sp|P32527|ZUO1_YEAST Zuotin OS=Saccharomyces cerevisiae (strain ATCC 204508 / S288c) OX=559292 GN=ZUO1 PE=1 SV=1	48.99	1	2.5	0.9815	1	19.8111	18.3262	19.8111	1	FALSE	FALSE	sp|P32527|ZUO1_YEAST	P32527	ZUO1_YEAST	433	Saccharomyces cerevisiae (strain ATCC 204508 / S288c) OX=559292	1:Experimental evidence at protein level	0.9989	1	1	1	1	1		P32527	False	20	0	FALSE	1
P32589	P32589	SSE1	Heat shock protein homolog SSE1	sp|P32589|HSP7F_YEAST Heat shock protein homolog SSE1 OS=Saccharomyces cerevisiae (strain ATCC 204508 / S288c) OX=559292 GN=SSE1 PE=1 SV=4	77.32	1	1.2	0.9411	1	18.7232	16.3508	18.7232	1	FALSE	FALSE	sp|P32589|HSP7F_YEAST	P32589	HSP7F_YEAST	693	Saccharomyces cerevisiae (strain ATCC 204508 / S288c) OX=559292	1:Experimental evidence at protein level	0.9963	1	1	1	1	1		P32589	False	37	0	FALSE	1
P32905	P32905;P46654	RPS0A	40S ribosomal protein S0-A	sp|P32905|RSSA1_YEAST 40S ribosomal protein S0-A OS=Saccharomyces cerevisiae (strain ATCC 204508 / S288c) OX=559292 GN=RPS0A PE=1 SV=3	28.01	1	6.7	0.9836	1	22.2358	21.4879	22.2358	1	FALSE	FALSE	sp|P32905|RSSA1_YEAST	P32905	RSSA1_YEAST	252	Saccharomyces cerevisiae (strain ATCC 204508 / S288c) OX=559292	1:Experimental evidence at protein level	0.999	1	0	1	0	1	sp|P46654|RSSA2_YEAST	P32905	False;False	12	0	FALSE	1
P33442	P33442	RPS1A	40S ribosomal protein S1-A	sp|P33442|RS3A1_YEAST 40S ribosomal protein S1-A OS=Saccharomyces cerevisiae (strain ATCC 204508 / S288c) OX=559292 GN=RPS1A PE=1 SV=2	28.73	7	3.5	0.9999	1	20.5138	19.2634	20.5138	1	FALSE	FALSE	sp|P33442|RS3A1_YEAST	P33442	RS3A1_YEAST	255	Saccharomyces cerevisiae (strain ATCC 204508 / S288c) OX=559292	1:Experimental evidence at protein level	0.9988	1	1	8	1	8		P33442	False	17	0	FALSE	1
P34167	P34167	TIF3	Eukaryotic translation initiation factor 4B	sp|P34167|IF4B_YEAST Eukaryotic translation initiation factor 4B OS=Saccharomyces cerevisiae (strain ATCC 204508 / S288c) OX=559292 GN=TIF3 PE=1 SV=1	48.49	1	3	0.9748	1	19.309	17.3387	19.309	1	FALSE	FALSE	sp|P34167|IF4B_YEAST	P34167	IF4B_YEAST	436	Saccharomyces cerevisiae (strain ATCC 204508 / S288c) OX=559292	1:Experimental evidence at protein level	0.9984	1	1	1	1	1		P34167	False	28	0	FALSE	1
P34760	P34760	TSA1	Peroxiredoxin TSA1	sp|P34760|TSA1_YEAST Peroxiredoxin TSA1 OS=Saccharomyces cerevisiae (strain ATCC 204508 / S288c) OX=559292 GN=TSA1 PE=1 SV=3	21.58	1	4.1	0.9735	1	23.1409	22.2775	23.1409	1	FALSE	FALSE	sp|P34760|TSA1_YEAST	P34760	TSA1_YEAST	196	Saccharomyces cerevisiae (strain ATCC 204508 / S288c) OX=559292	1:Experimental evidence at protein level	0.9931	1	0	1	0	1		P34760	False	13	0	FALSE	1
P36008	P36008	TEF4	Elongation factor 1-gamma 2	sp|P36008|EF1G2_YEAST Elongation factor 1-gamma 2 OS=Saccharomyces cerevisiae (strain ATCC 204508 / S288c) OX=559292 GN=TEF4 PE=1 SV=1	46.49	1	2.2	0.9613	1	21.5218	19.8353	21.5218	1	FALSE	FALSE	sp|P36008|EF1G2_YEAST	P36008	EF1G2_YEAST	412	Saccharomyces cerevisiae (strain ATCC 204508 / S288c) OX=559292	1:Experimental evidence at protein level	0.9976	1	1	1	1	1		P36008	False	23	0	FALSE	1
P36136	P36136	SHB17	Sedoheptulose 1,7-bisphosphatase	sp|P36136|SHB17_YEAST Sedoheptulose 1,7-bisphosphatase OS=Saccharomyces cerevisiae (strain ATCC 204508 / S288c) OX=559292 GN=SHB17 PE=1 SV=1	31	1	2.6	0.9811	1	21.8625	20.8922	21.8625	1	FALSE	FALSE	sp|P36136|SHB17_YEAST	P36136	SHB17_YEAST	271	Saccharomyces cerevisiae (strain ATCC 204508 / S288c) OX=559292	1:Experimental evidence at protein level	0.9988	1	1	1	1	1		P36136	False	14	0	FALSE	1
P38011	P38011	ASC1	Guanine nucleotide-binding protein subunit beta-like protein	sp|P38011|GBLP_YEAST Guanine nucleotide-binding protein subunit beta-like protein OS=Saccharomyces cerevisiae (strain ATCC 204508 / S288c) OX=559292 GN=ASC1 PE=1 SV=4	34.78	1	2.8	0.9836	1	22.9635	21.8006	22.9635	1	FALSE	FALSE	sp|P38011|GBLP_YEAST	P38011	GBLP_YEAST	319	Saccharomyces cerevisiae (strain ATCC 204508 / S288c) OX=559292	1:Experimental evidence at protein level	0.999	1	1	1	1	1		P38011	False	16	0	FALSE	1
P38041	P38041	BOI1	Protein BOB1	sp|P38041|BOB1_YEAST Protein BOB1 OS=Saccharomyces cerevisiae (strain ATCC 204508 / S288c) OX=559292 GN=BOI1 PE=1 SV=1	109.23	1	0.7	0.9796	1	19.0439	15.8366	19.0439	1	FALSE	FALSE	sp|P38041|BOB1_YEAST	P38041	BOB1_YEAST	980	Saccharomyces cerevisiae (strain ATCC 204508 / S288c) OX=559292	1:Experimental evidence at protein level	0.994	1	1	1	1	1		P38041	False	66	0	FALSE	1
P38219	P38219	OLA1	Obg-like ATPase 1	sp|P38219|OLA1_YEAST Obg-like ATPase 1 OS=Saccharomyces cerevisiae (strain ATCC 204508 / S288c) OX=559292 GN=OLA1 PE=1 SV=1	44.15	1	2.5	0.9724	1	20.324	18.5761	20.324	1	FALSE	FALSE	sp|P38219|OLA1_YEAST	P38219	OLA1_YEAST	394	Saccharomyces cerevisiae (strain ATCC 204508 / S288c) OX=559292	1:Experimental evidence at protein level	0.9983	1	1	1	1	1		P38219	False	24	0	FALSE	1
P38615	P38615	RIM11	Serine/threonine-protein kinase RIM11/MSD1	sp|P38615|RIM11_YEAST Serine/threonine-protein kinase RIM11/MSD1 OS=Saccharomyces cerevisiae (strain ATCC 204508 / S288c) OX=559292 GN=RIM11 PE=1 SV=1	42.98	1	3.8	0.832	1	22.7442	21.7739	22.7442	1	FALSE	FALSE	sp|P38615|RIM11_YEAST	P38615	RIM11_YEAST	370	Saccharomyces cerevisiae (strain ATCC 204508 / S288c) OX=559292	1:Experimental evidence at protein level	0.988	1	1	1	1	1		P38615	False	14	0	FALSE	1
P38720	P38720;P53319	GND1	6-phosphogluconate dehydrogenase, decarboxylating 1	sp|P38720|6PGD1_YEAST 6-phosphogluconate dehydrogenase, decarboxylating 1 OS=Saccharomyces cerevisiae (strain ATCC 204508 / S288c) OX=559292 GN=GND1 PE=1 SV=1	53.51	1	2	0.9834	1	20.7831	18.8128	20.7831	1	FALSE	FALSE	sp|P38720|6PGD1_YEAST	P38720	6PGD1_YEAST	489	Saccharomyces cerevisiae (strain ATCC 204508 / S288c) OX=559292	1:Experimental evidence at protein level	0.999	1	0	1	0	1	sp|P53319|6PGD2_YEAST	P38720	False;False	28	0	FALSE	1
P38879	P38879	EGD2	Nascent polypeptide-associated complex subunit alpha	sp|P38879|NACA_YEAST Nascent polypeptide-associated complex subunit alpha OS=Saccharomyces cerevisiae (strain ATCC 204508 / S288c) OX=559292 GN=EGD2 PE=1 SV=3	18.7	1	9.8	0.9836	1	-	-	-	0	FALSE	FALSE	sp|P38879|NACA_YEAST	P38879	NACA_YEAST	174	Saccharomyces cerevisiae (strain ATCC 204508 / S288c) OX=559292	1:Experimental evidence at protein level	0.999	1	1	1	1	1		P38879	False	8	1	TRUE	0
P38911	P38911	FPR3	Peptidyl-prolyl cis-trans isomerase	sp|P38911|FKBP3_YEAST Peptidyl-prolyl cis-trans isomerase OS=Saccharomyces cerevisiae (strain ATCC 204508 / S288c) OX=559292 GN=FPR3 PE=1 SV=2	46.52	1	2.4	0.8522	1	21.0288	20.8659	21.0288	1	FALSE	FALSE	sp|P38911|FKBP3_YEAST	P38911	FKBP3_YEAST	411	Saccharomyces cerevisiae (strain ATCC 204508 / S288c) OX=559292	1:Experimental evidence at protein level	0.9897	1	1	1	1	1		P38911	False	8	0	FALSE	1
P39016	P39016	MPT5	Suppressor protein MPT5	sp|P39016|MPT5_YEAST Suppressor protein MPT5 OS=Saccharomyces cerevisiae (strain ATCC 204508 / S288c) OX=559292 GN=MPT5 PE=1 SV=2	95.36	1	1.3	0.9836	1	22.302	20.139	22.302	1	FALSE	FALSE	sp|P39016|MPT5_YEAST	P39016	MPT5_YEAST	859	Saccharomyces cerevisiae (strain ATCC 204508 / S288c) OX=559292	1:Experimental evidence at protein level	0.999	1	1	1	1	1		P39016	False	32	0	FALSE	1
P39939	P39939	RPS26B	40S ribosomal protein S26-B	sp|P39939|RS26B_YEAST 40S ribosomal protein S26-B OS=Saccharomyces cerevisiae (strain ATCC 204508 / S288c) OX=559292 GN=RPS26B PE=1 SV=1	13.44	5	11.8	0.9994	1	21.0077	21.8447	21.0077	1	FALSE	FALSE	sp|P39939|RS26B_YEAST	P39939	RS26B_YEAST	119	Saccharomyces cerevisiae (strain ATCC 204508 / S288c) OX=559292	1:Experimental evidence at protein level	0.9987	1	1	6	1	6		P39939	False	4	0	FALSE	1
P39960	P39960	BEM2	GTPase-activating protein BEM2/IPL2	sp|P39960|BEM2_YEAST GTPase-activating protein BEM2/IPL2 OS=Saccharomyces cerevisiae (strain ATCC 204508 / S288c) OX=559292 GN=BEM2 PE=1 SV=1	245.28	1	0.9	0.9836	1	22.6894	18.7191	22.6894	1	FALSE	FALSE	sp|P39960|BEM2_YEAST	P39960	BEM2_YEAST	2167	Saccharomyces cerevisiae (strain ATCC 204508 / S288c) OX=559292	1:Experimental evidence at protein level	0.999	1	1	1	1	1		P39960	False	112	0	FALSE	1
P40059	P40059	DOT6	Transcriptional regulatory protein DOT6	sp|P40059|DOT6_YEAST Transcriptional regulatory protein DOT6 OS=Saccharomyces cerevisiae (strain ATCC 204508 / S288c) OX=559292 GN=DOT6 PE=1 SV=1	73	1	1.8	0.9836	1	23.32	21.4567	23.32	1	FALSE	FALSE	sp|P40059|DOT6_YEAST	P40059	DOT6_YEAST	670	Saccharomyces cerevisiae (strain ATCC 204508 / S288c) OX=559292	1:Experimental evidence at protein level	0.999	1	1	1	1	1		P40059	False	26	0	FALSE	1
P41805	P41805	RPL10	60S ribosomal protein L10	sp|P41805|RL10_YEAST 60S ribosomal protein L10 OS=Saccharomyces cerevisiae (strain ATCC 204508 / S288c) OX=559292 GN=RPL10 PE=1 SV=1	25.35	1	5	0.9833	1	22.1985	21.5762	22.1985	1	FALSE	FALSE	sp|P41805|RL10_YEAST	P41805	RL10_YEAST	221	Saccharomyces cerevisiae (strain ATCC 204508 / S288c) OX=559292	1:Experimental evidence at protein level	0.999	1	1	1	1	1		P41805	False	11	0	FALSE	1
P41940	P41940	PSA1	Mannose-1-phosphate guanyltransferase	sp|P41940|MPG1_YEAST Mannose-1-phosphate guanyltransferase OS=Saccharomyces cerevisiae (strain ATCC 204508 / S288c) OX=559292 GN=PSA1 PE=1 SV=2	39.54	1	5	0.9836	1	22.6199	20.9975	22.6199	1	FALSE	FALSE	sp|P41940|MPG1_YEAST	P41940	MPG1_YEAST	361	Saccharomyces cerevisiae (strain ATCC 204508 / S288c) OX=559292	1:Experimental evidence at protein level	0.999	1	1	1	1	1		P41940	False	22	0	FALSE	1
P43555	P43555	EMP47	Protein EMP47	sp|P43555|EMP47_YEAST Protein EMP47 OS=Saccharomyces cerevisiae (strain ATCC 204508 / S288c) OX=559292 GN=EMP47 PE=1 SV=1	50.3	1	1.8	0.8206	1	18.2759	16.5894	18.2759	1	FALSE	FALSE	sp|P43555|EMP47_YEAST	P43555	EMP47_YEAST	445	Saccharomyces cerevisiae (strain ATCC 204508 / S288c) OX=559292	1:Experimental evidence at protein level	0.987	1	1	1	1	1		P43555	False	23	0	FALSE	1
P47035	P47035	NET1	Nucleolar protein NET1	sp|P47035|NET1_YEAST Nucleolar protein NET1 OS=Saccharomyces cerevisiae (strain ATCC 204508 / S288c) OX=559292 GN=NET1 PE=1 SV=1	128.45	1	0.8	0.9788	1	19.1427	16.0025	19.1427	1	FALSE	FALSE	sp|P47035|NET1_YEAST	P47035	NET1_YEAST	1189	Saccharomyces cerevisiae (strain ATCC 204508 / S288c) OX=559292	1:Experimental evidence at protein level	0.9987	1	1	1	1	1		P47035	False	63	0	FALSE	1
P47176	P47176	BAT2	Branched-chain-amino-acid aminotransferase, cytosolic	sp|P47176|BCA2_YEAST Branched-chain-amino-acid aminotransferase, cytosolic OS=Saccharomyces cerevisiae (strain ATCC 204508 / S288c) OX=559292 GN=BAT2 PE=1 SV=1	41.6	1	2.1	0.7904	1	20.5206	18.8983	20.5206	1	FALSE	FALSE	sp|P47176|BCA2_YEAST	P47176	BCA2_YEAST	376	Saccharomyces cerevisiae (strain ATCC 204508 / S288c) OX=559292	1:Experimental evidence at protein level	0.9843	1	1	1	1	1		P47176	False	22	0	FALSE	1
P48589	P48589	RPS12	40S ribosomal protein S12	sp|P48589|RS12_YEAST 40S ribosomal protein S12 OS=Saccharomyces cerevisiae (strain ATCC 204508 / S288c) OX=559292 GN=RPS12 PE=1 SV=1	15.46	1	7.7	0.9807	1	20.7596	20.7893	20.7596	1	FALSE	FALSE	sp|P48589|RS12_YEAST	P48589	RS12_YEAST	143	Saccharomyces cerevisiae (strain ATCC 204508 / S288c) OX=559292	1:Experimental evidence at protein level	0.9988	1	1	1	1	1		P48589	False	7	0	FALSE	1
P50111	P50111	ZDS1	Protein ZDS1	sp|P50111|ZDS1_YEAST Protein ZDS1 OS=Saccharomyces cerevisiae (strain ATCC 204508 / S288c) OX=559292 GN=ZDS1 PE=1 SV=1	103.3	1	0.8	0.9827	1	22.9541	20.2994	22.9541	1	FALSE	FALSE	sp|P50111|ZDS1_YEAST	P50111	ZDS1_YEAST	915	Saccharomyces cerevisiae (strain ATCC 204508 / S288c) OX=559292	1:Experimental evidence at protein level	0.9989	1	1	1	1	1		P50111	False	45	0	FALSE	1
P53252	P53252	PIL1	Sphingolipid long chain base-responsive protein PIL1	sp|P53252|PIL1_YEAST Sphingolipid long chain base-responsive protein PIL1 OS=Saccharomyces cerevisiae (strain ATCC 204508 / S288c) OX=559292 GN=PIL1 PE=1 SV=1	38.33	1	8	0.9836	1	20.9571	19.8872	20.9571	1	FALSE	FALSE	sp|P53252|PIL1_YEAST	P53252	PIL1_YEAST	339	Saccharomyces cerevisiae (strain ATCC 204508 / S288c) OX=559292	1:Experimental evidence at protein level	0.999	1	1	1	1	1		P53252	False	15	0	FALSE	1
P53335	P53335	PXR1	Protein PXR1	sp|P53335|PXR1_YEAST Protein PXR1 OS=Saccharomyces cerevisiae (strain ATCC 204508 / S288c) OX=559292 GN=PXR1 PE=1 SV=1	31.29	1	5.5	0.9836	1	23.9757	23.1123	23.9757	1	FALSE	FALSE	sp|P53335|PXR1_YEAST	P53335	PXR1_YEAST	271	Saccharomyces cerevisiae (strain ATCC 204508 / S288c) OX=559292	1:Experimental evidence at protein level	0.999	1	1	1	1	1		P53335	False	13	0	FALSE	1
P53733	P53733	RSM19	37S ribosomal protein S19, mitochondrial	sp|P53733|RT19_YEAST 37S ribosomal protein S19, mitochondrial OS=Saccharomyces cerevisiae (strain ATCC 204508 / S288c) OX=559292 GN=RSM19 PE=1 SV=1	10.27	1	8.8	0.9437	1	27.1087	27.3608	27.1087	1	FALSE	FALSE	sp|P53733|RT19_YEAST	P53733	RT19_YEAST	91	Saccharomyces cerevisiae (strain ATCC 204508 / S288c) OX=559292	1:Experimental evidence at protein level	0.9964	1	1	1	1	1		P53733	False	6	0	FALSE	1
P53855	P53855	ATG2	Autophagy-related protein 2	sp|P53855|ATG2_YEAST Autophagy-related protein 2 OS=Saccharomyces cerevisiae (strain ATCC 204508 / S288c) OX=559292 GN=ATG2 PE=1 SV=1	178.3	1	1.2	0.9817	1	23.6886	20.1681	23.6886	1	FALSE	FALSE	sp|P53855|ATG2_YEAST	P53855	ATG2_YEAST	1592	Saccharomyces cerevisiae (strain ATCC 204508 / S288c) OX=559292	1:Experimental evidence at protein level	0.9989	1	1	1	1	1		P53855	False	82	0	FALSE	1
P61830	P61830	HHT2	Histone H3	sp|P61830|H3_YEAST Histone H3 OS=Saccharomyces cerevisiae (strain ATCC 204508 / S288c) OX=559292 GN=HHT2 PE=1 SV=2	15.35	1	6.6	0.7826	1	22.1424	22.9795	22.1424	1	FALSE	FALSE	sp|P61830|H3_YEAST	P61830	H3_YEAST	136	Saccharomyces cerevisiae (strain ATCC 204508 / S288c) OX=559292	1:Experimental evidence at protein level	0.9836	1	1	1	1	1		P61830	False	4	0	FALSE	1
Q03048	Q03048	COF1	Cofilin	sp|Q03048|COFI_YEAST Cofilin OS=Saccharomyces cerevisiae (strain ATCC 204508 / S288c) OX=559292 GN=COF1 PE=1 SV=1	15.89	1	11.9	0.9836	1	20.8526	20.8823	20.8526	1	FALSE	FALSE	sp|Q03048|COFI_YEAST	Q03048	COFI_YEAST	143	Saccharomyces cerevisiae (strain ATCC 204508 / S288c) OX=559292	1:Experimental evidence at protein level	0.999	1	1	1	1	1		Q03048	False	7	0	FALSE	1
Q05584	Q05584	GLO2	Hydroxyacylglutathione hydrolase, cytoplasmic isozyme	sp|Q05584|GLO2_YEAST Hydroxyacylglutathione hydrolase, cytoplasmic isozyme OS=Saccharomyces cerevisiae (strain ATCC 204508 / S288c) OX=559292 GN=GLO2 PE=1 SV=1	31.31	1	2.9	0.9677	1	19.9775	18.8146	19.9775	1	FALSE	FALSE	sp|Q05584|GLO2_YEAST	Q05584	GLO2_YEAST	274	Saccharomyces cerevisiae (strain ATCC 204508 / S288c) OX=559292	1:Experimental evidence at protein level	0.998	1	1	1	1	1		Q05584	False	16	0	FALSE	1
Q12117	Q12117	MRH1	Protein MRH1	sp|Q12117|MRH1_YEAST Protein MRH1 OS=Saccharomyces cerevisiae (strain ATCC 204508 / S288c) OX=559292 GN=MRH1 PE=1 SV=1	36.17	1	5	0.9836	1	23.179	22.6941	23.179	1	FALSE	FALSE	sp|Q12117|MRH1_YEAST	Q12117	MRH1_YEAST	320	Saccharomyces cerevisiae (strain ATCC 204508 / S288c) OX=559292	1:Experimental evidence at protein level	0.999	1	1	1	1	1		Q12117	False	10	0	FALSE	1
Q12460	Q12460	NOP56	Nucleolar protein 56	sp|Q12460|NOP56_YEAST Nucleolar protein 56 OS=Saccharomyces cerevisiae (strain ATCC 204508 / S288c) OX=559292 GN=NOP56 PE=1 SV=1	56.83	1	3.4	0.9263	1	20.9067	18.9364	20.9067	1	FALSE	FALSE	sp|Q12460|NOP56_YEAST	Q12460	NOP56_YEAST	504	Saccharomyces cerevisiae (strain ATCC 204508 / S288c) OX=559292	1:Experimental evidence at protein level	0.9952	1	1	1	1	1		Q12460	False	28	0	FALSE	1
contam_P01826	contam_P01826		Ig heavy chain V-A1 region BS-5	sp|contam_P01826|HV1A_RABIT Ig heavy chain V-A1 region BS-5 OS=Oryctolagus cuniculus PE=1 SV=1	18.47	1	4	0.9644	1	21.189	20.8562	21.189	1	FALSE	TRUE	sp|contam_P01826|HV1A_RABIT	contam_P01826	HV1A_RABIT	173	Oryctolagus cuniculus	1:Experimental evidence at protein level	0.9978	1	1	1	1	1		contam_P01826	True	9	0	FALSE	1
contam_P02533	contam_P02533;contam_P08727;contam_P08779;contam_P19001;contam_P19012;contam_Q04695;contam_Q9QWL7	KRT14	Keratin, type I cytoskeletal 14	sp|contam_P02533|K1C14_HUMAN Keratin, type I cytoskeletal 14 OS=Homo sapiens GN=KRT14 PE=1 SV=4	51.53	2	1.9	0.9889	1	22.7936	20.7727	22.7936	1	FALSE	TRUE	sp|contam_P02533|K1C14_HUMAN	contam_P02533	K1C14_HUMAN	472	Homo sapiens	1:Experimental evidence at protein level	0.9988	1	0	2	0	2	sp|contam_P08727|K1C19_HUMAN, sp|contam_P08779|K1C16_HUMAN, sp|contam_P19001|K1C19_MOUSE, sp|contam_P19012|K1C15_HUMAN, sp|contam_Q04695|K1C17_HUMAN, sp|contam_Q9QWL7|K1C17_MOUSE	contam_P02533	True;True;True;True;True;True;True	29	0	FALSE	1
contam_P15636	contam_P15636		Protease 1	sp|contam_P15636|API_ACHLY Protease 1 OS=Achromobacter lyticus PE=1 SV=1	68.08	1	2.1	0.9836	1	23.6772	21.9293	23.6772	1	FALSE	TRUE	sp|contam_P15636|API_ACHLY	contam_P15636	API_ACHLY	653	Achromobacter lyticus	1:Experimental evidence at protein level	0.999	1	1	1	1	1		contam_P15636	True	24	0	FALSE	1
