# Supplementary material for: Chemical Acetylation of Ligands and Two-Step Digestion Protocol for Reducing Codigestion in Affinity Purification–Mass Spectrometry
Source: J Proteome Res. 2023 Sep 15;22(10):3383–91. doi: 10.1021/acs.jproteome.3c00424 (PMC10563155; doi:10.1021/acs.jproteome.3c00424)
Supplement: Supplementary file 3 — pr3c00424_si_003.xlsx [file pr3c00424_si_003.xlsx]

## Sheet: Rawfiles
anti GFP-bead dataset
Filename	Sample	Experiment	Replicate
20170707_QexHF2_RSLC2_Hollenstein_Hartl_UW_MFPL_GFP_0mM_1.raw	GFP_beads_NHS_Ac_0nM_1	GFP_beads_NHS_Ac_0nM	1
20170707_QexHF2_RSLC2_Hollenstein_Hartl_UW_MFPL_GFP_0mM_2.raw	GFP_beads_NHS_Ac_0nM_2	GFP_beads_NHS_Ac_0nM	2
20170707_QexHF2_RSLC2_Hollenstein_Hartl_UW_MFPL_GFP_1mM_1.raw	GFP_beads_NHS_Ac_1000nM_1	GFP_beads_NHS_Ac_1000nM	1
20170707_QexHF2_RSLC2_Hollenstein_Hartl_UW_MFPL_GFP_1mM_2.raw	GFP_beads_NHS_Ac_1000nM_2	GFP_beads_NHS_Ac_1000nM	2
20170707_QexHF2_RSLC2_Hollenstein_Hartl_UW_MFPL_GFP_01mM_1.raw	GFP_beads_NHS_Ac_100nM_1	GFP_beads_NHS_Ac_100nM	1
20170707_QexHF2_RSLC2_Hollenstein_Hartl_UW_MFPL_GFP_01mM_2.raw	GFP_beads_NHS_Ac_100nM_2	GFP_beads_NHS_Ac_100nM	2
20170707_QexHF2_RSLC2_Hollenstein_Hartl_UW_MFPL_GFP_5mM_1.raw	GFP_beads_NHS_Ac_5000nM_1	GFP_beads_NHS_Ac_5000nM	1
20170707_QexHF2_RSLC2_Hollenstein_Hartl_UW_MFPL_GFP_5mM_2.raw	GFP_beads_NHS_Ac_5000nM_2	GFP_beads_NHS_Ac_5000nM	2
20170707_QexHF2_RSLC2_Hollenstein_Hartl_UW_MFPL_GFP_05mM_1.raw	GFP_beads_NHS_Ac_500nM_1	GFP_beads_NHS_Ac_500nM	1
20170707_QexHF2_RSLC2_Hollenstein_Hartl_UW_MFPL_GFP_05mM_2.raw	GFP_beads_NHS_Ac_500nM_2	GFP_beads_NHS_Ac_500nM	2
Streptavidin-bead dataset
Filename	Sample	Experiment	Replicate
20170710_QexHF2_RSLC2_Hollenstein_Hartl_UW_MFPL_Strp_0mM_1.raw	Strp_beads_NHS_Ac_0nM_1	Strp_beads_NHS_Ac_0nM	1
20170710_QexHF2_RSLC8_Hollenstein_Hartl_UW_MFPL_Strp_0mM_2.raw	Strp_beads_NHS_Ac_0nM_2	Strp_beads_NHS_Ac_0nM	2
20170710_QexHF2_RSLC8_Hollenstein_Hartl_UW_MFPL_Strp_1mM_1.raw	Strp_beads_NHS_Ac_1000nM_1	Strp_beads_NHS_Ac_1000nM	1
20170710_QexHF2_RSLC8_Hollenstein_Hartl_UW_MFPL_Strp_1mM_2.raw	Strp_beads_NHS_Ac_1000nM_2	Strp_beads_NHS_Ac_1000nM	2
20170710_QexHF2_RSLC8_Hollenstein_Hartl_UW_MFPL_Strp_01mM_1.raw	Strp_beads_NHS_Ac_100nM_1	Strp_beads_NHS_Ac_100nM	1
20170710_QexHF2_RSLC8_Hollenstein_Hartl_UW_MFPL_Strp_01mM_2.raw	Strp_beads_NHS_Ac_100nM_2	Strp_beads_NHS_Ac_100nM	2
20170710_QexHF2_RSLC8_Hollenstein_Hartl_UW_MFPL_Strp_5mM_1.raw	Strp_beads_NHS_Ac_5000nM_1	Strp_beads_NHS_Ac_5000nM	1
20170710_QexHF2_RSLC8_Hollenstein_Hartl_UW_MFPL_Strp_5mM_2.raw	Strp_beads_NHS_Ac_5000nM_2	Strp_beads_NHS_Ac_5000nM	2
20170710_QexHF2_RSLC8_Hollenstein_Hartl_UW_MFPL_Strp_05mM_1.raw	Strp_beads_NHS_Ac_500nM_1	Strp_beads_NHS_Ac_500nM	1
20170710_QexHF2_RSLC8_Hollenstein_Hartl_UW_MFPL_Strp_05mM_2.raw	Strp_beads_NHS_Ac_500nM_2	Strp_beads_NHS_Ac_500nM	2

## Sheet: aGFP-bead Proteins
									Spectral count										Intensity [log2]										iBAQ intensity [log2]										Imputed LFQ intensity [log2]
Representative protein	Leading proteins	Gene name	Protein name	Fasta header	Molecular weight [kDa]	Total peptides	Sequence coverage	Protein Probability	GFP_beads_NHS_Ac_0nM_1	GFP_beads_NHS_Ac_0nM_2	GFP_beads_NHS_Ac_1000nM_1	GFP_beads_NHS_Ac_1000nM_2	GFP_beads_NHS_Ac_100nM_1	GFP_beads_NHS_Ac_100nM_2	GFP_beads_NHS_Ac_5000nM_1	GFP_beads_NHS_Ac_5000nM_2	GFP_beads_NHS_Ac_500nM_1	GFP_beads_NHS_Ac_500nM_2	GFP_beads_NHS_Ac_0nM_1	GFP_beads_NHS_Ac_0nM_2	GFP_beads_NHS_Ac_1000nM_1	GFP_beads_NHS_Ac_1000nM_2	GFP_beads_NHS_Ac_100nM_1	GFP_beads_NHS_Ac_100nM_2	GFP_beads_NHS_Ac_5000nM_1	GFP_beads_NHS_Ac_5000nM_2	GFP_beads_NHS_Ac_500nM_1	GFP_beads_NHS_Ac_500nM_2	GFP_beads_NHS_Ac_0nM_1	GFP_beads_NHS_Ac_0nM_2	GFP_beads_NHS_Ac_1000nM_1	GFP_beads_NHS_Ac_1000nM_2	GFP_beads_NHS_Ac_100nM_1	GFP_beads_NHS_Ac_100nM_2	GFP_beads_NHS_Ac_5000nM_1	GFP_beads_NHS_Ac_5000nM_2	GFP_beads_NHS_Ac_500nM_1	GFP_beads_NHS_Ac_500nM_2	GFP_beads_NHS_Ac_0nM_1	GFP_beads_NHS_Ac_0nM_2	GFP_beads_NHS_Ac_1000nM_1	GFP_beads_NHS_Ac_1000nM_2	GFP_beads_NHS_Ac_100nM_1	GFP_beads_NHS_Ac_100nM_2	GFP_beads_NHS_Ac_5000nM_1	GFP_beads_NHS_Ac_5000nM_2	GFP_beads_NHS_Ac_500nM_1	GFP_beads_NHS_Ac_500nM_2	Acetylation 0nM
3OGO	3OGO	GFPNanobody	GFP-Nanobody	pdb|3OGO|GFPNANOBODY_SYNTHETIC GFP-Nanobody OS=Synthetic OX=0000 GN=GFPNanobody PE=1 SV=1	13.79	15	70.7	1	114	151	35	32	89	126	9	22	29	44	33.0837	33.9703	28.8939	29.369	31.9512	32.7692	28.7101	27.8834	29.1951	29.6867	33.4169	34.662	29.8034	30.9284	32.7146	33.1434	29.4396	28.875	30.7381	30.7079	32.3531	32.789	27.5548	28.5441	31.266	31.8825	25.7639	25.3829	28.3477	28.8837	32.5711
contam_P35908	contam_P35908	KRT2	Keratin, type II cytoskeletal 2 epidermal	sp|contam_P35908|K22E_HUMAN Keratin, type II cytoskeletal 2 epidermal OS=Homo sapiens GN=KRT2 PE=1 SV=2	65.39	61	60.3	1	64	147	32	85	82	55	4	29	104	48	29.093	32.6538	27.2128	29.5529	30.3587	28.2721	23.4141	26.2447	30.9423	27.7867	26.6892	30.6085	25.3852	28.3753	28.3852	25.9094	21.4065	24.4993	29.7482	26.0709	26.9094	30.3454	24.5066	27.5891	27.8983	26.4888	22.8134	23.8635	28.7416	25.7751	28.6274
contam_P04264	contam_P04264	KRT1	Keratin, type II cytoskeletal 1	sp|contam_P04264|K2C1_HUMAN Keratin, type II cytoskeletal 1 OS=Homo sapiens GN=KRT1 PE=1 SV=6	66	46	48.1	1	57	92	44	122	61	69	15	43	48	74	29.6033	31.8779	28.5179	31.5641	30.2239	29.7847	27.3003	28.3935	29.8377	29.8154	27.5673	30.2004	27.0582	30.7542	28.6181	27.7897	25.6605	27.0157	29.0114	28.4673	28.008	30.2319	26.368	29.8389	28.6667	28.9277	25.5169	26.3363	27.6965	28.3477	29.1199
contam_P13645	contam_P13645	KRT10	Keratin, type I cytoskeletal 10	sp|contam_P13645|K1C10_HUMAN Keratin, type I cytoskeletal 10 OS=Homo sapiens GN=KRT10 PE=1 SV=6	58.79	30	39.9	1	36	70	17	39	45	46	4	18	62	29	28.7295	31.1283	25.5056	27.0221	29.0303	28.0964	22.4326	25.3225	30.2177	26.9933	26.9472	29.7045	24.2996	26.466	27.6782	26.3552	21.0465	24.1985	29.6451	25.899	26.6295	28.8687	23.5248	25.3666	26.9276	26.3907	20.2167	23.4949	27.8583	24.983	27.7491
contam_P35527	contam_P35527	KRT9	Keratin, type I cytoskeletal 9	sp|contam_P35527|K1C9_HUMAN Keratin, type I cytoskeletal 9 OS=Homo sapiens GN=KRT9 PE=1 SV=3	62.03	31	47.8	1	39	42	15	73	33	47	5	26	10	49	27.9895	28.4991	26.0557	30.3751	27.9402	28.3983	25.8172	26.9585	26.1527	28.471	26.2071	27.0753	24.8497	29.819	26.5881	26.6571	24.4312	25.8345	25.5801	27.3767	26.7488	27.2912	24.4388	28.971	26.347	27.0594	23.8601	25.1617	23.5454	26.8897	27.02
contam_P00761	contam_P00761		Trypsin	sp|contam_P00761|TRYP_PIG Trypsin OS=Sus scrofa PE=1 SV=1	24.39	4	19.9	1	28	22	28	27	23	25	7	28	21	20	30.9431	31.0904	30.8157	30.7214	31.007	30.9703	29.9734	30.7501	30.6301	30.7048	30.4017	30.9076	30.8507	31.4063	30.896	30.4701	29.8284	30.8672	31.2986	30.8516	30.867	31.0121	30.6375	30.5899	30.9741	30.8832	29.9304	30.5128	30.6179	30.4701	30.9395
contam_P13647	contam_P13647	KRT5	Keratin, type II cytoskeletal 5	sp|contam_P13647|K2C5_HUMAN Keratin, type II cytoskeletal 5 OS=Homo sapiens GN=KRT5 PE=1 SV=3	62.34	40	36.6	1	15	39	15	28	36	19	0	12	24	15	25.4307	28.5151	25.2392	26.632	27.2635	25.6977	25.0326	23.8232	26.6341	25.3531	23.3946	26.8375	23.7794	25.8221	25.6577	23.7027	23.3928	22.4455	25.8078	24.0051	23.9364	26.9767	22.4428	25.0843	25.7401	24.0568	19.827	22.173	25.051	23.4392	25.4566
contam_P20930	contam_P20930	FLG	Filaggrin	sp|contam_P20930|FILA_HUMAN Filaggrin OS=Homo sapiens GN=FLG PE=1 SV=3	434.92	14	2.3	1	8	24	7	20	15	9	0	7	10	7	23.392	26.4084	23.1884	25.1954	25.2537	23.6504	18.8808	23.1937	23.4463	23.4213	18.5958	21.9708	18.9686	21.6255	20.8878	18.8953	14.4809	19.0559	19.8599	19.3132	21.76	24.31	21.6328	23.2947	23.2816	21.9328	17.37	21.609	22.1032	21.8465	23.035
contam_P02533	contam_P02533	KRT14	Keratin, type I cytoskeletal 14	sp|contam_P02533|K1C14_HUMAN Keratin, type I cytoskeletal 14 OS=Homo sapiens GN=KRT14 PE=1 SV=4	51.53	21	33.3	1	7	15	10	16	18	10	0	2	14	8	23.836	25.983	23.5361	25.232	25.9422	23.8548	13.6589	21.2738	24.7002	23.3062	21.8961	24.4017	22.1726	24.5183	24.4326	21.956	12.1153	19.9923	23.9701	22.0544	22.2556	23.9744	20.2179	22.9085	23.6562	22.1802	-	19.5745	22.6462	21.3977	23.115
contam_Q86YZ3	contam_Q86YZ3	HRNR	Hornerin	sp|contam_Q86YZ3|HORN_HUMAN Hornerin OS=Homo sapiens GN=HRNR PE=1 SV=2	282.23	29	14.8	1	5	22	4	35	4	11	1	3	1	7	22.7549	24.4545	22.4392	25.5693	22.819	23.7861	20.4892	22.4851	20.5056	23.7396	19.2637	21.3217	19.5243	23.3043	19.758	20.336	17.3942	19.6521	18.2241	20.9364	21.2842	23.4267	21.3516	23.7727	21.847	22.1431	-	21.5349	-	22.4429	22.3555
contam_P15636	contam_P15636		Protease 1	sp|contam_P15636|API_ACHLY Protease 1 OS=Achromobacter lyticus PE=1 SV=1	68.08	8	17.3	1	9	11	9	6	8	10	2	4	2	6	24.9469	25.5467	22.9507	23.0327	24.4393	24.5305	20.5303	22.1915	21.3274	23.4051	23.2801	24.2384	21.8602	22.592	23.2027	22.9048	19.2597	21.183	20.8704	22.4263	23.533	24.0188	21.1261	21.7732	22.5918	23.1356	20.6597	20.2286	-	21.4007	23.7759
contam_P62894	contam_P62894	CYCS	Cytochrome c	sp|contam_P62894|CYC_BOVIN Cytochrome c OS=Bos taurus GN=CYCS PE=1 SV=2	11.7	3	21.9	1	5	5	6	6	6	5	0	5	7	6	22.7801	22.763	22.6058	22.5689	22.747	22.6089	-	22.5951	22.7132	22.7234	23.1133	23.4547	23.5152	24.1283	23.5104	22.9832	-	23.5866	24.2561	23.7446	21.031	21.116	20.847	20.9273	21.015	20.9447	-	20.8471	20.9604	20.9957	21.0735
contam_P02538	contam_P02538	KRT6A	Keratin, type II cytoskeletal 6A	sp|contam_P02538|K2C6A_HUMAN Keratin, type II cytoskeletal 6A OS=Homo sapiens GN=KRT6A PE=1 SV=3	60.01	34	20.6	1	1	2	6	4	19	3	0	2	3	2	21.7145	22.3539	23.3558	22.1984	26.5157	22.1131	13.9703	21.9667	21.1339	22.2231	19.7257	20.7237	21.9433	21.4358	24.9572	20.1654	12.3778	20.6363	20.3549	20.9224	20.2016	21.4584	21.4104	20.994	24.6929	20.9247	-	20.3497	20.2343	20.82	20.83
contam_P08779	contam_P08779	KRT16	Keratin, type I cytoskeletal 16	sp|contam_P08779|K1C16_HUMAN Keratin, type I cytoskeletal 16 OS=Homo sapiens GN=KRT16 PE=1 SV=4	51.24	22	19.2	1	2	4	3	3	10	3	0	2	8	1	24.5765	25.3224	22.0512	22.8661	25.4105	25.6608	16.6264	22.4936	27.5617	23.9749	22.6366	23.741	20.6877	22.1524	23.9009	23.762	15.0828	21.2121	26.8316	22.7231	23.6884	25.9707	22.4338	22.7752	25.8146	24.7506	-	23.0116	26.6605	23.1869	24.8295
contam_Q5D862	contam_Q5D862	FLG2	Filaggrin-2	sp|contam_Q5D862|FILA2_HUMAN Filaggrin-2 OS=Homo sapiens GN=FLG2 PE=1 SV=1	247.93	13	5.4	1	2	15	1	6	4	1	0	0	6	0	21.1017	24.5086	19.2275	22.4871	22.4721	19.1223	-	18.4526	22.4215	20.0093	17.8104	21.5758	16.5124	20.4219	19.611	15.8721	-	15.8196	20.3399	17.406	20.3648	22.8337	-	21.0359	20.7219	19.6	-	18.094	20.8899	18.3199	21.5993
contam_P15252	contam_P15252		Rubber elongation factor protein	sp|contam_P15252|REF_HEVBR Rubber elongation factor protein OS=Hevea brasiliensis PE=1 SV=2	14.71	5	41.3	1	7	6	1	3	0	6	0	2	1	6	22.9908	23.0989	19.8108	21.3765	21.1257	22.9903	-	21.2792	20.2171	22.995	22.587	23.0536	19.9833	22.1989	21.1521	22.6276	-	21.5337	21.0231	23.2792	21.8433	21.8857	-	20.8356	20.8118	22.0917	-	20.719	-	21.8993	21.8645
contam_O95678	contam_O95678	KRT75	Keratin, type II cytoskeletal 75	sp|contam_O95678|K2C75_HUMAN Keratin, type II cytoskeletal 75 OS=Homo sapiens GN=KRT75 PE=1 SV=2	59.52	16	7.3	0.996	2	5	1	3	7	2	0	0	4	1	20.2795	23.2722	20.4263	21.0371	24.9971	19.6028	21.0688	20.4411	21.5405	20.7072	18.3397	21.6908	19.0627	20.3235	23.4875	17.7041	19.5252	19.1596	20.8104	19.4554	20.1625	-	20.4726	-	21.8865	-	-	20.1983	-	20.1624	20.1625
contam_Q7Z794	contam_Q7Z794	KRT77	Keratin, type II cytoskeletal 1b	sp|contam_Q7Z794|K2C1B_HUMAN Keratin, type II cytoskeletal 1b OS=Homo sapiens GN=KRT77 PE=2 SV=3	61.86	15	14.2	1	3	8	0	0	2	1	0	0	6	2	22.4014	24.4247	19.035	-	22.1812	19.8298	-	-	22.4894	21.6596	20.3654	22.7472	17.5752	-	20.5754	17.8348	-	-	21.6631	20.3116	20.9273	21.9739	18.117	-	20.2748	19.33	-	-	20.5992	19.3565	21.4506
contam_O82803	contam_O82803	SRPP	Small rubber particle protein	sp|contam_O82803|SRPP_HEVBR Small rubber particle protein OS=Hevea brasiliensis GN=SRPP PE=1 SV=1	22.33	3	9.3	1	2	2	2	2	3	2	0	3	1	3	23.8535	23.5885	22.7313	22.8725	23.536	23.5996	-	23.0158	21.3169	22.9767	22.9643	23.0578	22.4184	23.2095	23.077	22.7515	-	22.7849	21.6375	22.7755	-	-	-	-	-	-	-	-	-	-	-
contam_Q8N1N4	contam_Q8N1N4	KRT78	Keratin, type II cytoskeletal 78	sp|contam_Q8N1N4|K2C78_HUMAN Keratin, type II cytoskeletal 78 OS=Homo sapiens GN=KRT78 PE=2 SV=2	56.83	12	15.6	1	0	9	0	3	2	1	0	0	5	0	-	24.9142	17.7065	21.2362	20.0357	-	-	15.2621	22.7148	19.3255	-	23.3328	16.343	20.5225	18.526	-	-	13.9806	21.9847	18.0737	-	23.1677	17.4741	20.4974	19.7837	-	-	-	20.4267	19.1367	23.1677
contam_P13646	contam_P13646	KRT13	Keratin, type I cytoskeletal 13	sp|contam_P13646|K1C13_HUMAN Keratin, type I cytoskeletal 13 OS=Homo sapiens GN=KRT13 PE=1 SV=4	49.56	19	29.7	1	0	0	0	0	16	0	0	0	0	0	-	-	-	-	25.4931	19.3891	-	-	-	-	-	-	-	-	24.0341	17.541	-	-	-	-	-	-	-	-	-	-	-	-	-	-	-
contam_P04259	contam_P04259	KRT6B	Keratin, type II cytoskeletal 6B	sp|contam_P04259|K2C6B_HUMAN Keratin, type II cytoskeletal 6B OS=Homo sapiens GN=KRT6B PE=1 SV=5	60.03	32	6.4	1	1	1	1	1	2	1	0	2	1	1	19.5545	20.2463	20.4324	19.9649	23.4324	19.5951	-	21.5058	19.3678	20.2323	17.5657	18.6161	19.02	19.2023	21.8739	17.6475	-	20.1754	18.5888	18.9316	-	-	20.4959	-	23.548	-	-	19.57	-	20.328	-
contam_P01826	contam_P01826		Ig heavy chain V-A1 region BS-5	sp|contam_P01826|HV1A_RABIT Ig heavy chain V-A1 region BS-5 OS=Oryctolagus cuniculus PE=1 SV=1	18.47	2	9.2	0.9999	2	1	0	1	1	1	0	1	1	2	23.9278	24.2247	17.9988	18.5726	23.2583	23.3794	-	-	19.2477	20.6336	23.6759	24.3314	18.3233	19.547	23.4368	23.1687	-	-	20.2057	21.0698	-	-	-	-	-	-	-	-	-	-	-
contam_Q6KB66	contam_Q6KB66	KRT80	Keratin, type II cytoskeletal 80	sp|contam_Q6KB66|K2C80_HUMAN Keratin, type II cytoskeletal 80 OS=Homo sapiens GN=KRT80 PE=1 SV=2	50.49	6	13.3	1	0	4	0	1	0	0	0	0	5	0	-	22.7705	18.3094	18.8314	21.2639	17.4685	-	-	22.0776	19.1034	-	21.0027	16.7594	17.9314	19.5678	15.3833	-	-	21.1611	17.6651	-	21.7516	17.6126	-	19.6068	-	-	-	20.1098	18.2181	21.7516
contam_P20760	contam_P20760	Igg-2a	Ig gamma-2A chain C region	sp|contam_P20760|IGG2A_RAT Ig gamma-2A chain C region OS=Rattus norvegicus GN=Igg-2a PE=1 SV=1	35.16	1	3.1	0.9966	0	1	1	1	1	1	0	0	1	1	-	-	-	-	-	-	-	-	-	-	-	-	-	-	-	-	-	-	-	-	-	-	-	-	-	-	-	-	-	-	-
contam_P22629	contam_P22629		Streptavidin	sp|contam_P22629|SAV_STRAV Streptavidin OS=Streptomyces avidinii PE=1 SV=1	18.82	2	15.8	1	2	0	1	1	0	1	0	1	1	0	21.2876	20.0857	19.0805	19.3114	18.7188	20.2526	-	19.1331	19.0649	19.1944	21.3983	20.555	19.7676	20.6483	19.2599	20.4045	-	19.9022	20.3855	19.9932	-	-	-	-	-	-	-	-	-	-	-
contam_P02663	contam_P02663	CSN1S2	Alpha-S2-casein	sp|contam_P02663|CASA2_BOVIN Alpha-S2-casein OS=Bos taurus GN=CSN1S2 PE=1 SV=2	26	4	15.3	1	0	6	0	0	0	0	0	0	0	0	-	23.1649	-	-	-	-	-	-	-	17.6101	-	22.8565	-	-	-	-	-	-	-	17.6313	-	-	-	-	-	-	-	-	-	-	-
contam_O77727	contam_O77727	KRT15	Keratin, type I cytoskeletal 15	sp|contam_O77727|K1C15_SHEEP Keratin, type I cytoskeletal 15 OS=Ovis aries GN=KRT15 PE=2 SV=1	48.74	12	1.8	1	0	0	0	1	0	1	0	0	1	1	20.1354	-	17.3371	19.9093	21.7431	20.813	-	17.2505	19.4908	19.6337	18.2461	-	16.0241	19.2462	20.2841	18.9649	-	16.0197	18.8113	18.4325	-	-	-	-	-	-	-	-	-	-	-
contam_P02666	contam_P02666	CSN2	Beta-casein	sp|contam_P02666|CASB_BOVIN Beta-casein OS=Bos taurus GN=CSN2 PE=1 SV=2	25.09	1	3.1	0.9254	0	1	0	0	0	0	0	1	2	0	19.3995	24.4219	19.0349	-	20.1353	20.8441	-	20.3241	21.2218	20.773	19.5103	24.8912	19.722	-	20.6763	20.9959	-	21.0932	22.5423	21.5718	-	-	-	-	-	-	-	-	-	-	-
contam_P18524	contam_P18524;contam_P18525;contam_P18526;contam_P18528;contam_P18530		Ig heavy chain V region RF	sp|contam_P18524|HVM53_MOUSE Ig heavy chain V region RF OS=Mus musculus PE=1 SV=1	12.86	2	9.4	0.9999	0	2	0	0	1	1	0	0	0	0	-	-	-	-	-	-	-	-	-	-	-	-	-	-	-	-	-	-	-	-	-	-	-	-	-	-	-	-	-	-	-
contam_Q3TTY5	contam_Q3TTY5	Krt2	Keratin, type II cytoskeletal 2 epidermal	sp|contam_Q3TTY5|K22E_MOUSE Keratin, type II cytoskeletal 2 epidermal OS=Mus musculus GN=Krt2 PE=1 SV=1	70.88	17	3.8	1	0	1	0	2	1	0	0	0	0	0	-	20.9082	-	-	-	-	-	-	-	-	-	18.8994	-	-	-	-	-	-	-	-	-	-	-	-	-	-	-	-	-	-	-
contam_Q922U2	contam_Q922U2	Krt5	Keratin, type II cytoskeletal 5	sp|contam_Q922U2|K2C5_MOUSE Keratin, type II cytoskeletal 5 OS=Mus musculus GN=Krt5 PE=1 SV=1	61.73	29	1.7	0.9999	1	1	0	0	0	1	0	0	1	0	20.0401	20.4738	-	-	19.6066	20.6054	-	18.949	19.3678	-	18.0513	18.8435	-	-	18.0481	18.6578	-	17.6186	18.5888	-	-	-	-	-	-	-	-	-	-	-	-
contam_G3N0V2	contam_G3N0V2	KRT1	Uncharacterized protein	tr|contam_G3N0V2|G3N0V2_BOVIN Uncharacterized protein OS=Bos taurus GN=KRT1 PE=1 SV=1	63.11	17	4.6	1	0	0	0	1	0	1	0	0	0	2	-	-	-	-	-	-	-	-	-	-	-	-	-	-	-	-	-	-	-	-	-	-	-	-	-	-	-	-	-	-	-
contam_P08729	contam_P08729	KRT7	Keratin, type II cytoskeletal 7	sp|contam_P08729|K2C7_HUMAN Keratin, type II cytoskeletal 7 OS=Homo sapiens GN=KRT7 PE=1 SV=5	51.35	7	10.4	1	0	2	0	0	0	0	0	0	0	1	-	-	-	-	-	-	-	-	-	-	-	-	-	-	-	-	-	-	-	-	-	-	-	-	-	-	-	-	-	-	-
contam_P19013	contam_P19013	KRT4	Keratin, type II cytoskeletal 4	sp|contam_P19013|K2C4_HUMAN Keratin, type II cytoskeletal 4 OS=Homo sapiens GN=KRT4 PE=1 SV=4	57.25	7	1.7	0.9977	0	0	1	0	2	0	0	0	0	0	-	-	22.0055	-	20.9934	-	-	-	-	-	-	-	20.745	-	19.5869	-	-	-	-	-	-	-	-	-	-	-	-	-	-	-	-
contam_Q04695	contam_Q04695	KRT17	Keratin, type I cytoskeletal 17	sp|contam_Q04695|K1C17_HUMAN Keratin, type I cytoskeletal 17 OS=Homo sapiens GN=KRT17 PE=1 SV=2	48.08	10	5.1	0.9999	0	1	0	0	1	0	0	0	1	0	-	-	-	-	20.6428	-	-	-	-	-	-	-	-	-	19.1332	-	-	-	-	-	-	-	-	-	-	-	-	-	-	-	-
contam_Q6E0U4	contam_Q6E0U4	DMKN	Dermokine	sp|contam_Q6E0U4|DMKN_HUMAN Dermokine OS=Homo sapiens GN=DMKN PE=1 SV=3	47.05	1	1.7	0.9229	1	0	0	1	0	0	0	1	0	0	-	-	17.3293	18.5942	19.1519	-	-	18.3014	-	-	-	-	16.7363	18.651	18.4128	-	-	17.7904	-	-	-	-	-	-	-	-	-	-	-	-	-
contam_P02768	contam_P02768	ALB	Serum albumin	sp|contam_P02768|ALBU_HUMAN Serum albumin OS=Homo sapiens GN=ALB PE=1 SV=2	69.32	2	2.5	0.9825	0	1	0	0	0	0	0	1	0	0	-	19.0729	-	-	18.2138	-	-	18.8049	-	-	-	17.1796	-	-	16.3922	-	-	17.2114	-	-	-	-	-	-	-	-	-	-	-	-	-
contam_P35900	contam_P35900	KRT20	Keratin, type I cytoskeletal 20	sp|contam_P35900|K1C20_HUMAN Keratin, type I cytoskeletal 20 OS=Homo sapiens GN=KRT20 PE=1 SV=1	48.46	2	2.1	0.9869	0	0	0	0	0	1	0	0	0	1	-	-	-	-	-	-	-	-	-	-	-	-	-	-	-	-	-	-	-	-	-	-	-	-	-	-	-	-	-	-	-
contam_Q5XKE5	contam_Q5XKE5	KRT79	Keratin, type II cytoskeletal 79	sp|contam_Q5XKE5|K2C79_HUMAN Keratin, type II cytoskeletal 79 OS=Homo sapiens GN=KRT79 PE=1 SV=2	57.8	11	1.9	0.9974	0	0	0	1	0	0	0	0	1	0	21.5524	-	-	22.0331	21.2847	-	-	20.7575	19.662	23.06	19.6632	-	-	21.37	19.8257	-	-	19.5267	18.9825	21.8588	-	-	-	-	-	-	-	-	-	-	-
contam_Q7Z3Y8	contam_Q7Z3Y8	KRT27	Keratin, type I cytoskeletal 27	sp|contam_Q7Z3Y8|K1C27_HUMAN Keratin, type I cytoskeletal 27 OS=Homo sapiens GN=KRT27 PE=1 SV=2	49.79	3	2	0.9746	0	0	1	1	0	0	0	0	0	0	-	-	-	-	-	-	-	-	-	-	-	-	-	-	-	-	-	-	-	-	-	-	-	-	-	-	-	-	-	-	-
contam_Q95M17	contam_Q95M17	CHIA	Acidic mammalian chitinase	sp|contam_Q95M17|CHIA_BOVIN Acidic mammalian chitinase OS=Bos taurus GN=CHIA PE=1 SV=1	52.1	1	1.7	0.9127	0	0	1	1	0	0	0	0	0	0	-	-	18.2219	21.0276	-	-	-	-	-	-	-	-	17.324	20.7796	-	-	-	-	-	-	-	-	-	-	-	-	-	-	-	-	-
contam_P00722	contam_P00722	lacZ	Beta-galactosidase	sp|contam_P00722|BGAL_ECOLI Beta-galactosidase OS=Escherichia coli (strain K12) GN=lacZ PE=1 SV=2	116.41	1	0.9	0.6005	0	0	0	0	0	0	0	0	0	1	22.6658	-	19.8803	-	22.3519	-	-	18.5819	-	19.291	19.9115	-	17.7023	-	20.0279	-	-	16.486	-	17.2247	-	-	-	-	-	-	-	-	-	-	-
contam_P00883	contam_P00883	ALDOA	Fructose-bisphosphate aldolase A	sp|contam_P00883|ALDOA_RABIT Fructose-bisphosphate aldolase A OS=Oryctolagus cuniculus GN=ALDOA PE=1 SV=2	39.32	1	5.5	0.9128	1	0	0	0	0	0	0	0	0	0	19.9472	-	-	-	-	-	-	-	-	-	18.3417	-	-	-	-	-	-	-	-	-	-	-	-	-	-	-	-	-	-	-	-
contam_Q14CN4	contam_Q14CN4	KRT72	Keratin, type II cytoskeletal 72	sp|contam_Q14CN4|K2C72_HUMAN Keratin, type II cytoskeletal 72 OS=Homo sapiens GN=KRT72 PE=1 SV=2	55.84	5	5.3	0.9964	0	0	0	0	0	0	0	0	1	0	-	-	-	-	-	-	-	-	-	-	-	-	-	-	-	-	-	-	-	-	-	-	-	-	-	-	-	-	-	-	-
contam_Q2KIF2	contam_Q2KIF2	LRG1	Leucine-rich alpha-2-glycoprotein 1	tr|contam_Q2KIF2|Q2KIF2_BOVIN Leucine-rich alpha-2-glycoprotein 1 OS=Bos taurus GN=LRG1 PE=1 SV=1	38.32	1	3.5	0.9219	0	0	0	0	0	0	0	0	0	1	-	-	-	-	-	-	-	-	-	-	-	-	-	-	-	-	-	-	-	-	-	-	-	-	-	-	-	-	-	-	-
[truncated: 72 more columns]

## Sheet: aGFP-bead Peptides
Peptide sequence	Prev AA	Next AA	Start position	End position	Peptide Length	Charges	Protein	Protein ID	Protein entry name	Gene name	Protein Description	Mapped Genes	Mapped Proteins	Spectral count GFP_beads_NHS_Ac_0nM_1	Spectral count GFP_beads_NHS_Ac_0nM_2	Spectral count GFP_beads_NHS_Ac_1000nM_1	Spectral count GFP_beads_NHS_Ac_1000nM_2	Spectral count GFP_beads_NHS_Ac_100nM_1	Spectral count GFP_beads_NHS_Ac_100nM_2	Spectral count GFP_beads_NHS_Ac_5000nM_1	Spectral count GFP_beads_NHS_Ac_5000nM_2	Spectral count GFP_beads_NHS_Ac_500nM_1	Spectral count GFP_beads_NHS_Ac_500nM_2	Intensity GFP_beads_NHS_Ac_0nM_1	Intensity GFP_beads_NHS_Ac_0nM_2	Intensity GFP_beads_NHS_Ac_1000nM_1	Intensity GFP_beads_NHS_Ac_1000nM_2	Intensity GFP_beads_NHS_Ac_100nM_1	Intensity GFP_beads_NHS_Ac_100nM_2	Intensity GFP_beads_NHS_Ac_5000nM_1	Intensity GFP_beads_NHS_Ac_5000nM_2	Intensity GFP_beads_NHS_Ac_500nM_1	Intensity GFP_beads_NHS_Ac_500nM_2	LFQ intensity GFP_beads_NHS_Ac_0nM_1	LFQ intensity GFP_beads_NHS_Ac_0nM_2	LFQ intensity GFP_beads_NHS_Ac_1000nM_1	LFQ intensity GFP_beads_NHS_Ac_1000nM_2	LFQ intensity GFP_beads_NHS_Ac_100nM_1	LFQ intensity GFP_beads_NHS_Ac_100nM_2	LFQ intensity GFP_beads_NHS_Ac_5000nM_1	LFQ intensity GFP_beads_NHS_Ac_5000nM_2	LFQ intensity GFP_beads_NHS_Ac_500nM_1	LFQ intensity GFP_beads_NHS_Ac_500nM_2	Protein reported by software	Representative protein	Valid	Expression GFP_beads_NHS_Ac_0nM_1	Expression GFP_beads_NHS_Ac_0nM_2	Expression GFP_beads_NHS_Ac_1000nM_1
AAFGGSGGR	K	G	516	524	9	2	sp|contam_P35908|K22E_HUMAN	contam_P35908	K22E_HUMAN	KRT2	Keratin, type II cytoskeletal 2 epidermal			2	3	2	2	1	1	0	1	4	1	5.48657e+06	23445684	1.2655e+06	5.06989e+06	7.75199e+06	2.99775e+06	0	521926	29240430	913131	5.48657e+06	23445684	1.2655e+06	5.06989e+06	7.75199e+06	2.99775e+06	0	521926	29240430	913131	contam_P35908	contam_P35908	TRUE	22.3875	24.4828	20.2713
AAFGGSGGRGSSSGGGYSSGSSSYGSGGR	K	Q	516	544	29	3	sp|contam_P35908|K22E_HUMAN	contam_P35908	K22E_HUMAN	KRT2	Keratin, type II cytoskeletal 2 epidermal			0	0	1	1	0	0	0	0	1	0	0	0	780068	11500648	0	0	0	0	0	0	0	0	780068	11500648	0	0	0	0	0	0	contam_P35908	contam_P35908	TRUE			19.5732
AAFGGSGGRGSSSGGGYSSGSSSYGSGGRQSGSR	K	G	516	549	34	4	sp|contam_P35908|K22E_HUMAN	contam_P35908	K22E_HUMAN	KRT2	Keratin, type II cytoskeletal 2 epidermal			0	0	0	1	0	0	0	0	0	0	0	0	0	467991	0	0	0	0	0	0	0	0	0	0	0	0	0	0	0	0	contam_P35908	contam_P35908	TRUE
ACRDQEEEYK	K	S	189	198	10	2	sp|contam_Q8N1N4|K2C78_HUMAN	contam_Q8N1N4	K2C78_HUMAN	KRT78	Keratin, type II cytoskeletal 78			0	1	0	1	0	0	0	0	0	0	0	4.48551e+06	0	831458	0	0	0	0	0	0	0	4.48551e+06	0	831458	0	0	0	0	0	0	contam_Q8N1N4	contam_Q8N1N4	TRUE		22.0968
AEAEALYQTK	K	L	298	307	10	2	sp|contam_Q8N1N4|K2C78_HUMAN	contam_P12035	K2C3_HUMAN	KRT3	Keratin, type II cytoskeletal 3	KRT1, KRT4, KRT71, KRT73, KRT74, KRT78, Krt71	sp|contam_P12035|K2C3_HUMAN, sp|contam_P19013|K2C4_HUMAN, sp|contam_Q3SY84|K2C71_HUMAN, sp|contam_Q7RTS7|K2C74_HUMAN, sp|contam_Q86Y46|K2C73_HUMAN, sp|contam_Q9R0H5|K2C71_MOUSE, tr|contam_G3N0V2|G3N0V2_BOVIN	0	1	0	1	1	1	0	0	1	0	0	11673839	157123	712195	806996	0	0	39295.9	869368	312679	0	11673839	157123	712195	806996	0	0	39295.9	869368	312679	contam_Q8N1N4	contam_Q8N1N4	TRUE		23.4768	17.2615
AEAESLYQSK	K	Y	367	376	10	2	sp|contam_P04264|K2C1_HUMAN	contam_P04264	K2C1_HUMAN	KRT1	Keratin, type II cytoskeletal 1			1	2	1	3	2	2	1	1	2	2	13484451	111808210	4.68619e+06	49833948	22531904	24476074	1.86527e+06	4286304	12583250	12725996	13484451	111808210	4.68619e+06	49833948	22531904	24476074	1.86527e+06	4286304	12583250	12725996	contam_P04264	contam_P04264	TRUE	23.6848	26.7365	22.16
AEAESLYQSKYEELQITAGR	K	H	367	386	20	3	sp|contam_P04264|K2C1_HUMAN	contam_P04264	K2C1_HUMAN	KRT1	Keratin, type II cytoskeletal 1			1	0	0	0	0	0	0	0	0	0	874507	0	0	0	0	0	0	0	0	0	0	0	0	0	0	0	0	0	0	0	contam_P04264	contam_P04264	TRUE
AEEREQIK	R	T	147	154	8	2	sp|contam_O95678|K2C75_HUMAN	contam_O95678	K2C75_HUMAN	KRT75	Keratin, type II cytoskeletal 75	KRT6A, KRT6B, KRT6C	sp|contam_P02538|K2C6A_HUMAN, sp|contam_P04259|K2C6B_HUMAN, sp|contam_P48668|K2C6C_HUMAN	1	1	0	1	1	1	0	0	1	0	930037	10130266	784235	2151811	5.41044e+06	796224	0	297457	3.05021e+06	1043665	930037	10130266	784235	2151811	5.41044e+06	796224	0	297457	3.05021e+06	1043665	contam_O95678	contam_O95678	TRUE	19.8269	23.2722	19.5809
AEEVEEER	M	L	2	9	8	2	sp|contam_O82803|SRPP_HEVBR	contam_O82803	SRPP_HEVBR	SRPP	Small rubber particle protein			0	0	0	0	0	0	0	1	0	1	0	0	0	0	0	0	0	392860	0	0	0	0	0	0	0	0	0	0	0	0	contam_O82803	contam_O82803	TRUE
AEEVEEERLK	M	Y	2	11	10	2	sp|contam_O82803|SRPP_HEVBR	contam_O82803	SRPP_HEVBR	SRPP	Small rubber particle protein			2	1	2	2	2	2	0	2	1	2	15157726	12613876	6.96328e+06	7679082	12163294	12711635	0	8088105	2.61237e+06	8254220	15157726	12613876	6.96328e+06	7679082	12163294	12711635	0	8088105	2.61237e+06	8254220	contam_O82803	contam_O82803	TRUE	23.8535	23.5885	22.7313
AIGGGLSSVGGGSSTIK	R	Y	534	550	17	2	sp|contam_P02538|K2C6A_HUMAN	contam_P02538	K2C6A_HUMAN	KRT6A	Keratin, type II cytoskeletal 6A	KRT6C	sp|contam_P48668|K2C6C_HUMAN	0	1	1	1	2	1	0	0	0	0	325146	1.28392e+06	1.15083e+06	649644	13327017	846619	0	395132	0	547419	325146	1.28392e+06	1.15083e+06	649644	13327017	846619	0	395132	0	547419	contam_P02538	contam_P02538	TRUE	18.3107	20.2921	20.1342
ALEEANADLEVK	R	I	135	146	12	2	sp|contam_P02533|K1C14_HUMAN	contam_O77727	K1C15_SHEEP	KRT15	Keratin, type I cytoskeletal 15	KRT13, KRT14, KRT16, Krt42	sp|contam_O77727|K1C15_SHEEP, sp|contam_P08779|K1C16_HUMAN, sp|contam_P13646|K1C13_HUMAN, sp|contam_P19012|K1C15_HUMAN, sp|contam_Q6IFX2|K1C42_MOUSE	1	1	0	1	1	0	0	0	1	1	479984	1.20993e+06	0	610673	917188	0	0	36939.4	663079	628844	479984	1.20993e+06	0	610673	917188	0	0	36939.4	663079	628844	contam_P02533	contam_P02533	TRUE	18.8726	20.2065
ALEEANTELEVK	R	I	104	115	12	2	sp|contam_Q04695|K1C17_HUMAN	contam_Q04695	K1C17_HUMAN	KRT17	Keratin, type I cytoskeletal 17	Krt17	sp|contam_Q9QWL7|K1C17_MOUSE	0	1	0	0	0	0	0	0	1	0	0	0	0	0	0	0	0	0	0	0	0	0	0	0	0	0	0	0	0	0	contam_Q04695	contam_Q04695	TRUE
ALEESNYELEGK	R	I	166	177	12	2	sp|contam_P13645|K1C10_HUMAN	contam_P02535	K1C10_MOUSE	Krt10	Keratin, type I cytoskeletal 10	KRT10	sp|contam_P02535|K1C10_MOUSE	2	2	1	2	2	3	1	1	3	2	81992560	181171100	3.79187e+06	11722200	51928240	43315760	487600	3.35759e+06	73958970	17298044	81992560	181171100	3.79187e+06	11722200	51928240	43315760	487600	3.35759e+06	73958970	17298044	contam_P13645	contam_P13645	TRUE	26.289	27.4328	21.8545
ALNEINQFYQK	K	F	96	106	11	2	sp|contam_P02663|CASA2_BOVIN	contam_P02663	CASA2_BOVIN	CSN1S2	Alpha-S2-casein			0	3	0	0	0	0	0	0	0	0	0	3249136	0	0	0	0	0	0	0	0	0	0	0	0	0	0	0	0	0	0	contam_P02663	contam_P02663	TRUE
ALYANLEPK	K	A	125	133	9	2	sp|contam_O82803|SRPP_HEVBR	contam_O82803	SRPP_HEVBR	SRPP	Small rubber particle protein			0	1	0	0	1	0	0	0	0	0	0	0	0	0	0	0	0	0	0	0	0	0	0	0	0	0	0	0	0	0	contam_O82803	contam_O82803	TRUE
APNTPASGANGDGSMSQTQSGSTVK	R	A	287	311	25	3	sp|contam_P15636|API_ACHLY	contam_P15636	API_ACHLY		Protease 1			0	0	2	0	0	0	1	2	0	0	1.26206e+06	0	735792	0	887366	0	467107	870016	0	665897	1.26206e+06	0	735792	0	887366	0	467107	870016	0	665897	contam_P15636	contam_P15636	TRUE	20.2673		19.4889
APSTYGGGLSVSSR	R	F	42	55	14	2	sp|contam_P08779|K1C16_HUMAN	contam_P08779	K1C16_HUMAN	KRT16	Keratin, type I cytoskeletal 16			0	0	0	0	1	0	0	0	0	0	175854	0	31491.8	0	2.15841e+06	0	0	157816	0	0	175854	0	31491.8	0	2.15841e+06	0	0	157816	0	0	contam_P08779	contam_P08779	TRUE	17.424		14.9427
APSTYGGGLSVSSSR	R	F	42	56	15	2	sp|contam_P02533|K1C14_HUMAN	contam_P02533	K1C14_HUMAN	KRT14	Keratin, type I cytoskeletal 14			1	1	0	1	1	1	0	0	1	1	1.68076e+06	4825857	0	1.57872e+06	5167463	1330992	0	397822	1.10841e+06	892807	1.68076e+06	4825857	0	1.57872e+06	5167463	1330992	0	397822	1.10841e+06	892807	contam_P02533	contam_P02533	TRUE	20.6807	22.2024
AQEREQIK	K	T	176	183	8	2	sp|contam_P35908|K22E_HUMAN	contam_P12035	K2C3_HUMAN	KRT3	Keratin, type II cytoskeletal 3	KRT2, KRT71, KRT72, KRT73, KRT74, KRT76, Krt71, Krt72, Krt73	sp|contam_P12035|K2C3_HUMAN, sp|contam_Q01546|K22O_HUMAN, sp|contam_Q14CN4|K2C72_HUMAN, sp|contam_Q3SY84|K2C71_HUMAN, sp|contam_Q6IME9|K2C72_MOUSE, sp|contam_Q6NXH9|K2C73_MOUSE, sp|contam_Q7RTS7|K2C74_HUMAN, sp|contam_Q86Y46|K2C73_HUMAN, sp|contam_Q9R0H5|K2C71_MOUSE	2	5	2	3	3	2	0	2	3	2	32389168	539242240	27257250	94912370	116983064	20839134	0	11286134	127267720	30032062	32389168	539242240	27257250	94912370	116983064	20839134	0	11286134	127267720	30032062	contam_P35908	contam_P35908	TRUE	24.949	29.0064	24.7001
AQYEDIAQK	K	S	356	364	9	1,2	sp|contam_P04264|K2C1_HUMAN	contam_P04264	K2C1_HUMAN	KRT1	Keratin, type II cytoskeletal 1			4	7	5	10	6	3	1	6	7	6	245013380	993250700	112031080	820149300	378858430	173623520	86041440	120467140	477430800	270485280	259086830	1295357700	84593880	958305400	405524670	173623520	86041440	92608640	477430800	255474600	contam_P04264	contam_P04264	TRUE	27.9489	30.2707	26.334
AQYEDIAQKSK	K	A	356	366	11	2	sp|contam_P04264|K2C1_HUMAN	contam_P04264	K2C1_HUMAN	KRT1	Keratin, type II cytoskeletal 1			0	0	0	0	1	0	0	0	1	0	0	0	0	0	370071	0	0	251513	589820	0	0	0	0	0	370071	0	0	251513	589820	0	contam_P04264	contam_P04264	TRUE
AQYEEIANR	K	S	344	352	9	2	sp|contam_P13647|K2C5_HUMAN	contam_P13647	K2C5_HUMAN	KRT5	Keratin, type II cytoskeletal 5			1	1	1	1	1	1	0	1	3	1	9186737	44005144	1.0061e+06	8344724	16742644	4731892	0	2.51645e+06	31741192	3.59973e+06	9186737	44005144	1.0061e+06	8344724	16742644	4731892	0	2.51645e+06	31741192	3.59973e+06	contam_P13647	contam_P13647	TRUE	23.1311	25.3912	19.9403
AQYEEIAQR	K	S	354	362	9	2	sp|contam_P35908|K22E_HUMAN	contam_P02538	K2C6A_HUMAN	KRT6A	Keratin, type II cytoskeletal 6A	KRT1, KRT2, KRT4, KRT6B, KRT6C, KRT76	sp|contam_P02538|K2C6A_HUMAN, sp|contam_P04259|K2C6B_HUMAN, sp|contam_P19013|K2C4_HUMAN, sp|contam_P48668|K2C6C_HUMAN, sp|contam_Q01546|K22O_HUMAN, tr|contam_G3N0V2|G3N0V2_BOVIN	3	4	2	2	4	1	1	2	8	2	93458320	400143420	6.1121e+06	33616324	148177340	29803758	2.7997e+06	6.41598e+06	580885800	12288264	93458320	400143420	6.1121e+06	33616324	148177340	29803758	2.7997e+06	6.41598e+06	580885800	12288264	contam_P35908	contam_P35908	TRUE	26.4778	28.5759	22.5432
AQYEEIAQRSK	R	A	354	364	11	2,3	sp|contam_P35908|K22E_HUMAN	contam_P19013	K2C4_HUMAN	KRT4	Keratin, type II cytoskeletal 4	KRT1, KRT2, KRT76	sp|contam_P19013|K2C4_HUMAN, sp|contam_Q01546|K22O_HUMAN, tr|contam_G3N0V2|G3N0V2_BOVIN	0	3	0	2	2	0	0	0	0	2	0	59157416	639380	5.48741e+06	3611954	621707	14558.5	85375.9	0	2.25015e+06	0	30381986	328534	2.80081e+06	1.87188e+06	678802	14179.8	93216.5	0	1.1628e+06	contam_P35908	contam_P35908	TRUE		24.8567	18.3257
ARYEEIAR	R	S	287	294	8	2	sp|contam_Q8N1N4|K2C78_HUMAN	contam_Q8N1N4	K2C78_HUMAN	KRT78	Keratin, type II cytoskeletal 78			0	1	0	0	0	0	0	0	1	0	0	4.85017e+06	0	0	0	0	0	0	1.00898e+06	0	0	4.85017e+06	0	0	0	0	0	0	1.00898e+06	0	contam_Q8N1N4	contam_Q8N1N4	TRUE		22.2096
ASHFQSHSSER	R	Q	2325	2335	11	2,3	sp|contam_Q5D862|FILA2_HUMAN	contam_Q5D862	FILA2_HUMAN	FLG2	Filaggrin-2			0	1	0	0	2	0	0	0	1	0	593629	337278	0	0	980573	0	0	0	328109	0	305252	337278	0	0	524946	0	0	0	328109	0	contam_Q5D862	contam_Q5D862	TRUE	18.2196	18.3636
ASLENSLEETK	K	G	353	363	11	2	sp|contam_P02533|K1C14_HUMAN	contam_P02533	K1C14_HUMAN	KRT14	Keratin, type I cytoskeletal 14	KRT16, Krt16	sp|contam_P08779|K1C16_HUMAN, sp|contam_Q9Z2K1|K1C16_MOUSE, tr|contam_Q3ZAW8|Q3ZAW8_MOUSE	0	0	2	2	1	1	0	0	2	1	0	2.75184e+06	1.2518e+06	3.88305e+06	6.34824e+06	0	0	76664.3	2.67876e+06	1.21069e+06	0	2.75184e+06	1.2518e+06	3.88305e+06	6.34824e+06	0	0	76664.3	2.67876e+06	1.21069e+06	contam_P02533	contam_P02533	TRUE		21.392	20.2556
ASTSTTIR	M	S	2	9	8	2	sp|contam_P02538|K2C6A_HUMAN	contam_P02538	K2C6A_HUMAN	KRT6A	Keratin, type II cytoskeletal 6A	KRT6B, KRT6C	sp|contam_P04259|K2C6B_HUMAN, sp|contam_P48668|K2C6C_HUMAN	1	1	1	1	2	1	0	1	1	1	1.86356e+06	2.1443e+06	2210121	2.00256e+06	20618638	1.49842e+06	0	2.21458e+06	989927	1.37068e+06	1.86356e+06	2.1443e+06	2210121	2.00256e+06	20618638	1.49842e+06	0	2.21458e+06	989927	1.37068e+06	contam_P02538	contam_P02538	TRUE	20.8296	21.0321	21.0757
ASTSTTIRSHSSSR	M	R	2	15	14	3	sp|contam_P02538|K2C6A_HUMAN	contam_P02538	K2C6A_HUMAN	KRT6A	Keratin, type II cytoskeletal 6A	KRT6B, KRT6C	sp|contam_P04259|K2C6B_HUMAN, sp|contam_P48668|K2C6C_HUMAN	0	0	1	0	1	0	0	0	0	0	0	0	492803	0	464513	0	16049.9	274264	0	0	0	0	492803	0	464513	0	16049.9	274264	0	0	contam_P02538	contam_P02538	TRUE			18.9107
ATGGGLSSVGGGSSTIK	R	Y	534	550	17	2	sp|contam_P04259|K2C6B_HUMAN	contam_P04259	K2C6B_HUMAN	KRT6B	Keratin, type II cytoskeletal 6B			0	0	0	0	1	0	0	0	0	0	0	0	336109	0	3.46335e+06	0	0	0	0	335938	0	0	336109	0	3.46335e+06	0	0	0	0	335938	contam_P04259	contam_P04259	TRUE			18.3586
DAEAWFNEK	K	S	335	343	9	2	sp|contam_P13645|K1C10_HUMAN	contam_P13645	K1C10_HUMAN	KRT10	Keratin, type I cytoskeletal 10	KRT25, KRT27, KRT28	sp|contam_Q148H6|K1C28_BOVIN, sp|contam_Q7Z3Y7|K1C28_HUMAN, sp|contam_Q7Z3Y8|K1C27_HUMAN, sp|contam_Q7Z3Z0|K1C25_HUMAN	0	6	2	2	2	3	0	2	5	5	0	173854200	2922167	2.92825e+06	62408628	4.35797e+06	0	3.79068e+06	89462776	25947272	0	173854200	2922167	2.92825e+06	62408628	4.35797e+06	0	3.79068e+06	89462776	25947272	contam_P13645	contam_P13645	TRUE		27.3733	21.4786
DASIQVVSAIR	K	A	100	110	11	2	sp|contam_P15252|REF_HEVBR	contam_P15252	REF_HEVBR		Rubber elongation factor protein			1	1	0	0	0	1	0	0	0	1	1.3073e+06	2134139	0	0	491947	1.74618e+06	0	0	0	1.1192e+06	1.3073e+06	2134139	0	0	491947	1.74618e+06	0	0	0	1.1192e+06	contam_P15252	contam_P15252	TRUE	20.3182	21.0252
DIIRAVGAYSK	R	S	225	235	11	2,3	sp|contam_P15636|API_ACHLY	contam_P15636	API_ACHLY		Protease 1			2	2	3	2	3	4	0	0	0	2	9911633	10784558	3.15905e+06	3.99261e+06	8264520	10365976	0	826183	0	3610290	6.59196e+06	7.31247e+06	2.13619e+06	2.69036e+06	5.59978e+06	7.01304e+06	0	549792	0	2.41648e+06	contam_P15636	contam_P15636	TRUE	22.6523	22.8019	21.0266
DLGEENFK	K	A	37	44	8	2	sp|contam_P02768|ALBU_HUMAN	contam_P02768	ALBU_HUMAN	ALB	Serum albumin			0	0	0	0	0	0	0	1	0	0	0	0	0	0	0	0	0	457963	0	0	0	0	0	0	0	0	0	0	0	0	contam_P02768	contam_P02768	TRUE
DQIVDLTVGNNK	K	T	213	224	12	2	sp|contam_P35527|K1C9_HUMAN	contam_P35527	K1C9_HUMAN	KRT9	Keratin, type I cytoskeletal 9			2	3	1	4	2	2	0	1	0	3	3.453e+06	11536964	1.9845e+06	50367290	3.38866e+06	15301750	0	1.16258e+06	0	16482200	3.453e+06	11536964	1.9845e+06	50367290	3.38866e+06	15301750	0	1.16258e+06	0	16482200	contam_P35527	contam_P35527	TRUE	21.7194	23.4598	20.9203
DQNYPGAIAIHHPNVAEK	R	R	343	360	18	2,3,4	sp|contam_P15636|API_ACHLY	contam_P15636	API_ACHLY		Protease 1			4	2	0	1	1	1	0	0	0	1	8872239	14384094	585047	719222	2.75235e+06	4386903	0	0	0	171526	6950692	12378254	374346	719222	2.19491e+06	4386903	0	0	0	171526	contam_P15636	contam_P15636	TRUE	22.7287	23.5613	18.514
DRHGSSSVELRER	K	I	195	207	13	3	sp|contam_Q5D862|FILA2_HUMAN	contam_Q5D862	FILA2_HUMAN	FLG2	Filaggrin-2			0	1	0	0	0	0	0	0	0	0	0	467730	0	0	0	0	0	0	0	0	0	0	0	0	0	0	0	0	0	0	contam_Q5D862	contam_Q5D862	TRUE
DVDAAYMNK	K	V	278	286	9	2	sp|contam_P13647|K2C5_HUMAN	contam_O95678	K2C75_HUMAN	KRT75	Keratin, type II cytoskeletal 75	KRT5, KRT6A, KRT6B, KRT6C, KRT72, Krt5, Krt6a, Krt72	sp|contam_O95678|K2C75_HUMAN, sp|contam_P02538|K2C6A_HUMAN, sp|contam_P04259|K2C6B_HUMAN, sp|contam_P48668|K2C6C_HUMAN, sp|contam_P50446|K2C6A_MOUSE, sp|contam_Q14CN4|K2C72_HUMAN, sp|contam_Q5XQN5|K2C5_BOVIN, sp|contam_Q6IME9|K2C72_MOUSE, sp|contam_Q922U2|K2C5_MOUSE	0	1	1	2	1	0	0	0	0	1	626471	7921154	870853	4275816	2960591	2039010	50119	161338	0	1.54683e+06	626471	7921154	870853	4275816	2960591	2039010	50119	161338	0	1.54683e+06	contam_P13647	contam_P13647	TRUE	19.2569	22.9173	19.7321
DVDAAYVSK	K	V	274	282	9	2	sp|contam_Q7Z794|K2C1B_HUMAN	contam_Q7Z794	K2C1B_HUMAN	KRT77	Keratin, type II cytoskeletal 1b			0	0	0	0	0	0	0	0	1	1	968805	5.77996e+06	284944	0	1.12776e+06	411365	0	0	1.08269e+06	654448	968805	5.77996e+06	284944	0	1.12776e+06	411365	0	0	1.08269e+06	654448	contam_Q7Z794	contam_Q7Z794	TRUE	19.8858	22.4626	18.1203
DVDGAYMTK	K	V	290	298	9	2	sp|contam_P04264|K2C1_HUMAN	contam_P04264	K2C1_HUMAN	KRT1	Keratin, type II cytoskeletal 1			1	6	2	10	3	5	2	4	2	9	21838316	102866390	16624203	268971230	29123258	42062680	9329060	11217557	14093449	69212730	21838316	105541016	16624203	158327090	28216878	42546476	9329060	9401002	14093449	71887680	contam_P04264	contam_P04264	TRUE	24.3804	26.6532	23.9868
DVDGVFLSK	K	M	221	229	9	2	sp|contam_Q8N1N4|K2C78_HUMAN	contam_Q8N1N4	K2C78_HUMAN	KRT78	Keratin, type II cytoskeletal 78			0	1	0	1	0	0	0	0	0	0	0	3014914	56770.3	926492	267817	0	0	0	0	344297	0	3014914	56770.3	926492	267817	0	0	0	0	344297	contam_Q8N1N4	contam_Q8N1N4	TRUE		21.5237	15.7928
DVDNAYMIK	K	V	288	296	9	2	sp|contam_P35908|K22E_HUMAN	contam_P35908	K22E_HUMAN	KRT2	Keratin, type II cytoskeletal 2 epidermal			2	10	1	2	6	4	0	1	5	4	10861063	189108850	3291257	44570092	47396956	17847426	0	2029520	72241170	13351298	10861063	215345440	3291257	44570092	47395924	17415312	0	2029520	47924290	13740578	contam_P35908	contam_P35908	TRUE	23.3727	27.6821	21.6502
DVLTITLTPK	K	V	124	133	10	2	sp|contam_P20760|IGG2A_RAT	contam_P01868	IGHG1_MOUSE	Ighg1	Ig gamma-1 chain C region secreted form	Igg-2a	sp|contam_P01868|IGHG1_MOUSE, sp|contam_P01869|IGH1M_MOUSE, sp|contam_P20759|IGHG1_RAT, tr|contam_A0A075B5P4|A0A075B5P4_MOUSE, tr|contam_A0A0A6YWR2|A0A0A6YWR2_MOUSE	0	1	1	1	1	1	0	0	1	1	0	0	0	0	0	0	0	0	0	0	0	0	0	0	0	0	0	0	0	0	contam_P20760	contam_P20760	TRUE
DYQELMNTK	R	L	464	472	9	2	sp|contam_P04264|K2C1_HUMAN	contam_P04264	K2C1_HUMAN	KRT1	Keratin, type II cytoskeletal 1	Krt2	sp|contam_Q3TTY5|K22E_MOUSE, tr|contam_G3N0V2|G3N0V2_BOVIN	0	0	0	0	0	1	0	0	0	1	0	0	0	0	0	1.95311e+06	0	0	0	1.15654e+06	0	0	0	0	0	1.95311e+06	0	0	0	1.15654e+06	contam_P04264	contam_P04264	TRUE
DYQELMNVK	R	L	462	470	9	2	sp|contam_P35908|K22E_HUMAN	contam_P12035	K2C3_HUMAN	KRT3	Keratin, type II cytoskeletal 3	KRT2, KRT76, KRT79	sp|contam_P12035|K2C3_HUMAN, sp|contam_Q01546|K22O_HUMAN, sp|contam_Q5XKE5|K2C79_HUMAN	0	0	0	0	0	0	0	0	1	0	0	0	0	0	0	0	0	0	1.64478e+06	0	0	0	0	0	0	0	0	0	0	0	contam_P35908	contam_P35908	TRUE
DYSPYFK	R	T	161	167	7	2	sp|contam_P02533|K1C14_HUMAN	contam_O77727	K1C15_SHEEP	KRT15	Keratin, type I cytoskeletal 15	KRT14, KRT16, Krt16, Krt42	sp|contam_O77727|K1C15_SHEEP, sp|contam_P08779|K1C16_HUMAN, sp|contam_Q6IFX2|K1C42_MOUSE, sp|contam_Q9Z2K1|K1C16_MOUSE, tr|contam_Q3ZAW8|Q3ZAW8_MOUSE	0	2	2	2	2	1	0	0	2	1	0	2.77977e+06	2.60205e+06	3.90964e+06	3.31845e+06	1.85353e+06	0	0	1.622e+06	936631	0	2.77977e+06	2.60205e+06	3.90964e+06	3.31845e+06	1.85353e+06	0	0	1.622e+06	936631	contam_P02533	contam_P02533	TRUE		21.4065	21.3112
EAFEQEAK	R	Q	164	171	8	2	sp|contam_Q95M17|CHIA_BOVIN	contam_Q95M17	CHIA_BOVIN	CHIA	Acidic mammalian chitinase			0	0	1	1	0	0	0	0	0	0	0	0	305734	2.1377e+06	0	0	0	0	0	0	0	0	305734	2.1377e+06	0	0	0	0	0	0	contam_Q95M17	contam_Q95M17	TRUE			18.2219
EAVGTGVR	R	Q	77	84	8	2	sp|contam_Q6E0U4|DMKN_HUMAN	contam_Q6E0U4	DMKN_HUMAN	DMKN	Dermokine			1	0	0	1	0	0	0	1	0	0	0	0	164684	395728	582484	0	0	323047	0	0	0	0	164684	395728	582484	0	0	323047	0	0	contam_Q6E0U4	contam_Q6E0U4	TRUE			17.3293
EDLIAYLK	R	K	93	100	8	2	sp|contam_P62894|CYC_BOVIN	contam_P00004	CYC_HORSE	CYCS	Cytochrome c		sp|contam_P00004|CYC_HORSE	1	1	2	2	2	1	0	1	2	2	2.1118e+06	2.12077e+06	1.99513e+06	2.07877e+06	2.05009e+06	2.01473e+06	0	1.8999e+06	2.05167e+06	2.06895e+06	2.1118e+06	2.12077e+06	1.99513e+06	2.07877e+06	2.05009e+06	2.01473e+06	0	1.8999e+06	2.05167e+06	2.06895e+06	contam_P62894	contam_P62894	TRUE	21.01	21.0162	20.9281
EEAEALYHSK	K	Y	365	374	10	2,3	sp|contam_P35908|K22E_HUMAN	contam_P35908	K22E_HUMAN	KRT2	Keratin, type II cytoskeletal 2 epidermal			0	3	0	1	1	0	0	0	1	0	0	19511944	0	1107148	658064	0	0	0	505171	252990	0	14103879	0	1107148	658064	0	0	0	505171	252990	contam_P35908	contam_P35908	TRUE		23.7496
EELAYLRK	K	N	246	253	8	2	sp|contam_P08779|K1C16_HUMAN	contam_P08779	K1C16_HUMAN	KRT16	Keratin, type I cytoskeletal 16	Krt42	sp|contam_Q6IFX2|K1C42_MOUSE	0	0	1	0	0	0	0	0	0	0	0	0	789371	0	682144	268836	0	0	0	0	0	0	789371	0	682144	268836	0	0	0	0	contam_P08779	contam_P08779	TRUE			19.5903
EFRQILK	K	N	40	46	7	2	sp|contam_P20930|FILA_HUMAN	contam_P20930	FILA_HUMAN	FLG	Filaggrin			0	0	0	1	0	0	0	0	0	0	0	0	247824	941576	849365	0	0	518613	0	0	0	0	247824	941576	849365	0	0	518613	0	0	contam_P20930	contam_P20930	TRUE			17.919
EIETYHNLLEGGQEDFESSGAGK	K	I	450	472	23	3	sp|contam_P35527|K1C9_HUMAN	contam_P35527	K1C9_HUMAN	KRT9	Keratin, type I cytoskeletal 9			0	0	0	1	0	0	0	0	0	0	645716	0	0	1.1727e+06	0	0	0	0	0	86034.9	645716	0	0	1.1727e+06	0	0	0	0	0	86034.9	contam_P35527	contam_P35527	TRUE	19.3005
ELHPVLK	K	N	40	46	7	2	sp|contam_Q5D862|FILA2_HUMAN	contam_Q5D862	FILA2_HUMAN	FLG2	Filaggrin-2			0	0	1	1	0	0	0	0	1	0	0	0	613825	2.53153e+06	2.17025e+06	0	0	270315	1.72142e+06	958510	0	0	613825	2.53153e+06	2.17025e+06	0	0	270315	1.72142e+06	958510	contam_Q5D862	contam_Q5D862	TRUE			19.2275
ELTTEIDNNIEQISSYK	K	S	346	362	17	2	sp|contam_P13645|K1C10_HUMAN	contam_P13645	K1C10_HUMAN	KRT10	Keratin, type I cytoskeletal 10			0	1	0	0	0	0	0	0	0	0	0	0	0	0	0	0	0	0	0	0	0	0	0	0	0	0	0	0	0	0	contam_P13645	contam_P13645	TRUE
ENLPISGHK	K	H	92	100	9	2	sp|contam_P20930|FILA_HUMAN	contam_P20930	FILA_HUMAN	FLG	Filaggrin			1	2	2	2	2	1	0	2	2	0	2.04838e+06	16069264	2.62757e+06	9838454	7.0991e+06	2.33736e+06	447971	3.43748e+06	2.22157e+06	2.19256e+06	2.04838e+06	16069264	2.62757e+06	9838454	7.0991e+06	2.33736e+06	447971	3.43748e+06	2.22157e+06	2.19256e+06	contam_P20930	contam_P20930	TRUE	20.9661	23.9378	21.3253
EQYEAMAER	R	N	279	287	9	2	sp|contam_P13646|K1C13_HUMAN	contam_P13646	K1C13_HUMAN	KRT13	Keratin, type I cytoskeletal 13			0	0	0	0	1	0	0	0	0	0	0	0	0	0	969103	0	0	0	0	0	0	0	0	0	0	0	0	0	0	0	contam_P13646	contam_P13646	TRUE
EREWVAGMSSAGDR	K	S	45	58	14	2,3	pdb|3OGO|GFPNANOBODY_SYNTHETIC	pdb|3OGO|GFPNANOBODY_SYNTHETIC GFP-Nanobody OS=Synthetic OX=0000 GN=GFPNanobody PE=1 SV=1	pdb|3OGO|GFPNANOBODY_SYNTHETIC GFP-Nanobody OS=Synthetic OX=0000 GN=GFPNanobody PE=1 SV=1		GFP-Nanobody			4	19	0	0	13	22	0	0	1	6	0	283928800	0	0	146065250	104956180	191770	323303	2.01991e+06	22529548	0	162198560	0	0	69696410	49639170	198966	164869	2025172	8896617	3OGO	3OGO	TRUE		27.2732
EREWVAGMSSAGDRSSYEDSVK	K	G	45	66	22	2,3,4	pdb|3OGO|GFPNANOBODY_SYNTHETIC	pdb|3OGO|GFPNANOBODY_SYNTHETIC GFP-Nanobody OS=Synthetic OX=0000 GN=GFPNanobody PE=1 SV=1	pdb|3OGO|GFPNANOBODY_SYNTHETIC GFP-Nanobody OS=Synthetic OX=0000 GN=GFPNanobody PE=1 SV=1		GFP-Nanobody			38	52	1	0	24	30	0	0	0	2	1851817900	6085210000	3.48639e+06	0	589054460	709491700	0	0	0	11335814	1173212300	3910644000	2.56796e+06	0	306685630	338672800	0	0	0	7.11759e+06	3OGO	3OGO	TRUE	30.1278	31.8648	21.2922
EVASNSELVQSSR	K	S	318	330	13	2	sp|contam_P08779|K1C16_HUMAN	contam_P08779	K1C16_HUMAN	KRT16	Keratin, type I cytoskeletal 16			0	0	0	1	1	0	0	0	0	0	0	0	0	506701	1.92645e+06	0	0	0	0	0	0	0	0	506701	1.92645e+06	0	0	0	0	0	contam_P08779	contam_P08779	TRUE
EVATNSELVQSGK	R	S	316	328	13	2	sp|contam_P02533|K1C14_HUMAN	contam_P02533	K1C14_HUMAN	KRT14	Keratin, type I cytoskeletal 14	KRT17, Krt17	sp|contam_Q04695|K1C17_HUMAN, sp|contam_Q9QWL7|K1C17_MOUSE	0	0	0	0	0	0	0	0	1	0	542136	0	0	0	456208	0	0	80449.6	858973	0	542136	0	0	0	456208	0	0	80449.6	858973	0	contam_P02533	contam_P02533	TRUE	19.0483
EVFTSSSSSSSR	R	Q	442	453	12	2	sp|contam_P08779|K1C16_HUMAN	contam_P08779	K1C16_HUMAN	KRT16	Keratin, type I cytoskeletal 16			0	0	0	0	1	0	0	0	0	0	0	0	0	0	3073993	0	0	0	0	0	0	0	0	0	0	0	0	0	0	0	contam_P08779	contam_P08779	TRUE
EVSTNTAMIQTSK	K	T	306	318	13	2	sp|contam_P13646|K1C13_HUMAN	contam_P13646	K1C13_HUMAN	KRT13	Keratin, type I cytoskeletal 13			0	0	0	0	1	0	0	0	0	0	0	0	0	0	2.87657e+06	0	0	0	0	0	0	0	0	0	0	0	0	0	0	0	contam_P13646	contam_P13646	TRUE
EWVAGMSSAGDR	R	S	47	58	12	2	pdb|3OGO|GFPNANOBODY_SYNTHETIC	pdb|3OGO|GFPNANOBODY_SYNTHETIC GFP-Nanobody OS=Synthetic OX=0000 GN=GFPNanobody PE=1 SV=1	pdb|3OGO|GFPNANOBODY_SYNTHETIC GFP-Nanobody OS=Synthetic OX=0000 GN=GFPNanobody PE=1 SV=1		GFP-Nanobody			0	3	0	0	0	1	0	0	0	1	0	2.16516e+06	0	0	344472	0	0	625580	0	1.58224e+06	0	1.57414e+06	0	0	975250	0	0	482282	0	688178	3OGO	3OGO	TRUE		20.5861
EWVAGMSSAGDRSSYEDSVK	R	G	47	66	20	3	pdb|3OGO|GFPNANOBODY_SYNTHETIC	pdb|3OGO|GFPNANOBODY_SYNTHETIC GFP-Nanobody OS=Synthetic OX=0000 GN=GFPNanobody PE=1 SV=1	pdb|3OGO|GFPNANOBODY_SYNTHETIC GFP-Nanobody OS=Synthetic OX=0000 GN=GFPNanobody PE=1 SV=1		GFP-Nanobody			0	2	0	0	0	0	0	0	0	0	474190	3406861	0	0	0	0	0	0	0	0	474190	1.73145e+06	0	0	0	0	0	0	0	0	3OGO	3OGO	TRUE	18.8551	20.7235
EYQELMNVK	K	L	447	455	9	2	sp|contam_P02538|K2C6A_HUMAN	contam_P02538	K2C6A_HUMAN	KRT6A	Keratin, type II cytoskeletal 6A	KRT6B, KRT6C, KRT8, Krt6a, Krt75	sp|contam_P04259|K2C6B_HUMAN, sp|contam_P05787|K2C8_HUMAN, sp|contam_P48668|K2C6C_HUMAN, sp|contam_P50446|K2C6A_MOUSE, sp|contam_Q8BGZ7|K2C75_MOUSE	0	0	0	0	2	0	0	0	0	0	0	0	888772	0	5.91379e+06	0	0	0	0	0	0	0	888772	0	5307564	0	0	0	0	0	contam_P02538	contam_P02538	TRUE			19.7615
FASFIDK	K	V	189	195	7	1,2	sp|contam_P35908|K22E_HUMAN	contam_O95678	K2C75_HUMAN	KRT75	Keratin, type II cytoskeletal 75	KRT2, KRT3, KRT4, KRT5, KRT6A, KRT6B, KRT6C, KRT7, KRT71, KRT72, KRT73, KRT74, KRT76, KRT77, KRT79, KRT8, KRT84, Krt2, Krt4, Krt5, Krt6a, Krt7, Krt71, Krt72, Krt73, Krt75, Krt77, Krt79	sp|contam_O95678|K2C75_HUMAN, sp|contam_P02538|K2C6A_HUMAN, sp|contam_P04259|K2C6B_HUMAN, sp|contam_P05787|K2C8_HUMAN, sp|contam_P07744|K2C4_MOUSE, sp|contam_P08729|K2C7_HUMAN, sp|contam_P12035|K2C3_HUMAN, sp|contam_P13647|K2C5_HUMAN, sp|contam_P19013|K2C4_HUMAN, sp|contam_P48668|K2C6C_HUMAN, sp|contam_P50446|K2C6A_MOUSE, sp|contam_Q01546|K22O_HUMAN, sp|contam_Q14CN4|K2C72_HUMAN, sp|contam_Q3SY84…	4	7	2	3	4	3	0	2	2	2	26592490	306452740	28285460	81100024	55666704	22457200	0	4701387	31682650	25680916	24353706	290230750	26224252	81100024	50924864	20720490	0	4.2363e+06	31682650	23706550	contam_P35908	contam_P35908	TRUE	24.5376	28.1126	24.6444
FASFIDKVR	K	F	189	197	9	2	sp|contam_P35908|K22E_HUMAN	contam_O95678	K2C75_HUMAN	KRT75	Keratin, type II cytoskeletal 75	KRT2, KRT3, KRT5, KRT6A, KRT6B, KRT6C, KRT7, KRT71, KRT72, KRT73, KRT74, KRT76, KRT77, KRT79, KRT8, KRT84, Krt2, Krt4, Krt5, Krt6a, Krt7, Krt71, Krt72, Krt73, Krt75, Krt77, Krt79	sp|contam_O95678|K2C75_HUMAN, sp|contam_P02538|K2C6A_HUMAN, sp|contam_P04259|K2C6B_HUMAN, sp|contam_P05787|K2C8_HUMAN, sp|contam_P07744|K2C4_MOUSE, sp|contam_P08729|K2C7_HUMAN, sp|contam_P12035|K2C3_HUMAN, sp|contam_P13647|K2C5_HUMAN, sp|contam_P48668|K2C6C_HUMAN, sp|contam_P50446|K2C6A_MOUSE, sp|contam_Q01546|K22O_HUMAN, sp|contam_Q14CN4|K2C72_HUMAN, sp|contam_Q3SY84|K2C71_HUMAN, sp|contam_Q3TTY…	1	0	0	0	0	0	0	0	0	0	1.26463e+06	0	0	0	0	0	0	0	0	0	0	0	0	0	0	0	0	0	0	0	contam_P35908	contam_P35908	TRUE
FEMEQNLR	K	Q	243	250	8	2	sp|contam_P35527|K1C9_HUMAN	contam_P35527	K1C9_HUMAN	KRT9	Keratin, type I cytoskeletal 9			1	0	0	0	3	1	0	1	0	1	2.38675e+06	0	0	0	6364469	5338082	0	1329298	0	2.54379e+06	2.38675e+06	0	0	0	6364469	5338082	0	1329298	0	2.54379e+06	contam_P35527	contam_P35527	TRUE	21.1866
FLEQQNK	R	L	188	194	7	2	sp|contam_P13647|K2C5_HUMAN	contam_O43790	KRT86_HUMAN	KRT86	Keratin, type II cuticular Hb6	KRT3, KRT5, KRT6A, KRT6B, KRT6C, KRT7, KRT75, KRT76, KRT78, KRT79, KRT8, KRT81, KRT83, KRT84, KRT85, Krt4, Krt5, Krt6a, Krt7, Krt75, Krt79, Krt83	sp|contam_O43790|KRT86_HUMAN, sp|contam_O95678|K2C75_HUMAN, sp|contam_P02538|K2C6A_HUMAN, sp|contam_P04259|K2C6B_HUMAN, sp|contam_P05787|K2C8_HUMAN, sp|contam_P07744|K2C4_MOUSE, sp|contam_P08729|K2C7_HUMAN, sp|contam_P12035|K2C3_HUMAN, sp|contam_P15241|K2M2_SHEEP, sp|contam_P25691|K2M3_SHEEP, sp|contam_P48668|K2C6C_HUMAN, sp|contam_P50446|K2C6A_MOUSE, sp|contam_P78385|KRT83_HUMAN, sp|contam_P7838…	1	2	1	1	0	1	0	1	2	0	4.79611e+06	17549100	540267	0	16781608	2.39141e+06	185858	1.10269e+06	11107462	1876753	4.79611e+06	17549100	540267	0	16781608	2.39141e+06	185858	1.10269e+06	11107462	1876753	contam_P13647	contam_P13647	TRUE	22.1934	24.0649	19.0433
FLEQQNQVLQTK	R	W	200	211	12	2	sp|contam_P04264|K2C1_HUMAN	contam_P04264	K2C1_HUMAN	KRT1	Keratin, type II cytoskeletal 1	KRT2, KRT77, Krt71, Krt73, Krt77	sp|contam_P35908|K22E_HUMAN, sp|contam_Q6IFZ6|K2C1B_MOUSE, sp|contam_Q6NXH9|K2C73_MOUSE, sp|contam_Q7Z794|K2C1B_HUMAN, sp|contam_Q9R0H5|K2C71_MOUSE, tr|contam_G3N0V2|G3N0V2_BOVIN	2	2	0	1	1	2	0	1	2	2	24311502	23201080	535452	3.16337e+06	9522231	13887558	0	1.58624e+06	5778848	6573106	24311502	23201080	535452	3.16337e+06	9522231	13887558	0	1.58624e+06	5778848	6573106	contam_P04264	contam_P04264	TRUE	24.5351	24.4677	19.0304
FSNSSSSNEFSK	R	C	404	415	12	2	sp|contam_Q5D862|FILA2_HUMAN	contam_Q5D862	FILA2_HUMAN	FLG2	Filaggrin-2			0	1	0	1	0	0	0	0	1	0	0	7649821	0	1.03609e+06	577327	0	0	0	1.42193e+06	0	0	7649821	0	1.03609e+06	577327	0	0	0	1.42193e+06	0	contam_Q5D862	contam_Q5D862	TRUE		22.867
FSSSGGGGGGGRFSSSSGYGGGSSR	R	V	35	59	25	3	sp|contam_P35527|K1C9_HUMAN	contam_P35527	K1C9_HUMAN	KRT9	Keratin, type I cytoskeletal 9			0	0	0	1	0	0	0	0	0	0	0	0	0	1.94998e+06	0	0	0	0	0	0	0	0	0	0	0	0	0	0	0	0	contam_P35527	contam_P35527	TRUE
FSSSSGYGGGSSR	R	V	47	59	13	2	sp|contam_P35527|K1C9_HUMAN	contam_P35527	K1C9_HUMAN	KRT9	Keratin, type I cytoskeletal 9			2	1	1	2	1	1	0	1	1	2	7.21707e+06	6.98887e+06	1.19372e+06	20484812	3.43726e+06	13238755	0	4.1732e+06	779410	10259717	7.21707e+06	6.98887e+06	1.19372e+06	20484812	3.43726e+06	13238755	0	4.1732e+06	779410	10259717	contam_P35527	contam_P35527	TRUE	22.783	22.7366	20.187
FSSSSGYGGGSSRVCGR	R	G	47	63	17	3	sp|contam_P35527|K1C9_HUMAN	contam_P35527	K1C9_HUMAN	KRT9	Keratin, type I cytoskeletal 9			0	0	0	1	0	0	0	0	0	0	0	0	0	835065	0	0	0	0	0	0	0	0	0	0	0	0	0	0	0	0	contam_P35527	contam_P35527	TRUE
FSYIPNGALK	R	F	68	77	10	2	sp|contam_P15252|REF_HEVBR	contam_P15252	REF_HEVBR		Rubber elongation factor protein			0	2	0	0	0	0	0	0	0	0	0	655190	0	0	0	0	0	0	0	0	0	0	0	0	0	0	0	0	0	0	contam_P15252	contam_P15252	TRUE
FTISRDDAR	R	N	69	77	9	1,2	pdb|3OGO|GFPNANOBODY_SYNTHETIC	pdb|3OGO|GFPNANOBODY_SYNTHETIC GFP-Nanobody OS=Synthetic OX=0000 GN=GFPNanobody PE=1 SV=1	pdb|3OGO|GFPNANOBODY_SYNTHETIC GFP-Nanobody OS=Synthetic OX=0000 GN=GFPNanobody PE=1 SV=1		GFP-Nanobody			2	2	4	4	2	3	3	7	4	2	79818820	94197760	140970240	137360600	81455980	273859140	379357340	193117010	195976030	88014390	79818820	94197760	136084160	137360600	81455980	281804580	394671300	191675500	195976030	81507610	3OGO	3OGO	TRUE	26.2502	26.4892	27.0199
FVSTTSSSR	K	K	577	585	9	2	sp|contam_P13647|K2C5_HUMAN	contam_P13647	K2C5_HUMAN	KRT5	Keratin, type II cytoskeletal 5	Krt5	sp|contam_Q5XQN5|K2C5_BOVIN, sp|contam_Q922U2|K2C5_MOUSE	0	0	0	0	1	0	0	0	0	0	0	0	0	0	1.51433e+06	0	0	0	0	0	0	0	0	0	0	0	0	0	0	0	contam_P13647	contam_P13647	TRUE
FVSTTSSSRK	K	S	577	586	10	2	sp|contam_P13647|K2C5_HUMAN	contam_P13647	K2C5_HUMAN	KRT5	Keratin, type II cytoskeletal 5		sp|contam_Q5XQN5|K2C5_BOVIN	0	0	0	0	1	0	0	0	0	0	0	0	0	0	810054	0	0	30325.7	0	0	0	0	0	0	810054	0	0	30325.7	0	0	contam_P13647	contam_P13647	TRUE
GFSSGSAVVSGGSR	R	R	21	34	14	2	sp|contam_P35908|K22E_HUMAN	contam_P35908	K22E_HUMAN	KRT2	Keratin, type II cytoskeletal 2 epidermal	Krt2	sp|contam_Q3TTY5|K22E_MOUSE	1	1	1	1	1	1	0	1	3	1	9720835	55588190	749833	2.48584e+06	7.83298e+06	5.86991e+06	0	1.56448e+06	38810220	1.18495e+06	9720835	55588190	749833	2.48584e+06	7.83298e+06	5.86991e+06	0	1.56448e+06	38810220	1.18495e+06	contam_P35908	contam_P35908	TRUE	23.2126	25.7283	19.5162
GFSSGSAVVSGGSRR	R	S	21	35	15	2,3	sp|contam_P35908|K22E_HUMAN	contam_P35908	K22E_HUMAN	KRT2	Keratin, type II cytoskeletal 2 epidermal	Krt2	sp|contam_Q3TTY5|K22E_MOUSE	2	4	0	2	2	2	0	0	4	1	7364155	77659300	756731	2.86265e+06	10091326	2864604	0	715898	28227238	1123527	4.19636e+06	43979828	427963	1622144	5.74937e+06	1.611e+06	0	407635	15980854	635020	contam_P35908	contam_P35908	TRUE	22.0007	25.3903	18.7071
GGGFGGGSSFGGGSGFSGGGFGGGGFGGGR	R	F	93	122	30	2,3	sp|contam_P35908|K22E_HUMAN	contam_P35908	K22E_HUMAN	KRT2	Keratin, type II cytoskeletal 2 epidermal			2	1	0	0	0	0	0	0	0	0	1.37151e+06	509432	0	0	0	0	0	0	0	0	683028	557052	0	0	0	0	0	0	0	0	contam_P35908	contam_P35908	TRUE	19.3816	19.0875
GGGGGGFRGFSSGSAVVSGGSR	R	R	13	34	22	2,3	sp|contam_P35908|K22E_HUMAN	contam_P35908	K22E_HUMAN	KRT2	Keratin, type II cytoskeletal 2 epidermal			0	2	0	0	0	0	0	0	0	0	0	7.55106e+06	0	0	0	0	0	0	0	0	0	0	0	0	0	0	0	0	0	0	contam_P35908	contam_P35908	TRUE
GGGGGGFRGFSSGSAVVSGGSRR	R	S	13	35	23	3	sp|contam_P35908|K22E_HUMAN	contam_P35908	K22E_HUMAN	KRT2	Keratin, type II cytoskeletal 2 epidermal			0	1	0	0	0	0	0	0	0	0	0	5057382	0	0	0	0	0	0	0	0	0	0	0	0	0	0	0	0	0	0	contam_P35908	contam_P35908	TRUE
GGGGGGGSTYGSGGR	R	S	556	570	15	2	sp|contam_Q3TTY5|K22E_MOUSE	contam_Q3TTY5	K22E_MOUSE	Krt2	Keratin, type II cytoskeletal 2 epidermal			0	0	0	2	1	0	0	0	0	0	0	0	0	0	0	0	0	0	0	0	0	0	0	0	0	0	0	0	0	0	contam_Q3TTY5	contam_Q3TTY5	TRUE
GGGGGGYGSGGSSYGSGGGSYGSGGGGGGGR	R	G	519	549	31	2,3	sp|contam_P04264|K2C1_HUMAN	contam_P04264	K2C1_HUMAN	KRT1	Keratin, type II cytoskeletal 1			0	1	0	2	0	0	0	0	0	0	0	3.69661e+06	0	7623815	0	0	0	41499.5	0	0	0	3.69661e+06	0	5909471	0	0	0	41499.5	0	0	contam_P04264	contam_P04264	TRUE		21.8178
GGSGGGGGGSSGGRGSGGGSSGGSIGGR	R	G	589	616	28	3	sp|contam_P04264|K2C1_HUMAN	contam_P04264	K2C1_HUMAN	KRT1	Keratin, type II cytoskeletal 1			1	1	0	1	1	1	0	1	0	1	3.09931e+06	2191354	0	5230862	1.56977e+06	1.74627e+06	0	3.47864e+06	0	1.772e+06	3.09931e+06	2191354	0	5230862	1.56977e+06	1.74627e+06	0	3.47864e+06	0	1.772e+06	contam_P04264	contam_P04264	TRUE	21.5635	21.0634
GGSGGGGGGSSGGRGSGGGSSGGSIGGRGSSSGGVK	R	S	589	624	36	4	sp|contam_P04264|K2C1_HUMAN	contam_P04264	K2C1_HUMAN	KRT1	Keratin, type II cytoskeletal 1			0	0	0	1	0	0	0	0	0	0	0	0	0	2.27176e+06	0	0	0	0	0	0	0	0	0	0	0	0	0	0	0	0	contam_P04264	contam_P04264	TRUE
GGSGGGGSISGGGYGSGGGSGGR	R	Y	550	572	23	2	sp|contam_P35908|K22E_HUMAN	contam_P35908	K22E_HUMAN	KRT2	Keratin, type II cytoskeletal 2 epidermal			1	1	0	1	0	0	0	0	1	0	7.63355e+06	5830100	193600	6540338	914591	0	0	135670	764644	766355	7.63355e+06	5830100	193600	6540338	914591	0	0	135670	764644	766355	contam_P35908	contam_P35908	TRUE	22.8639	22.4751	17.5627
GGSGGGGSISGGGYGSGGGSGGRYGSGGGSK	R	G	550	580	31	3	sp|contam_P35908|K22E_HUMAN	contam_P35908	K22E_HUMAN	KRT2	Keratin, type II cytoskeletal 2 epidermal			0	1	0	1	0	0	0	0	0	0	0	3.96793e+06	0	3577792	0	0	0	0	0	0	0	3.96793e+06	0	3577792	0	0	0	0	0	0	contam_P35908	contam_P35908	TRUE		21.92
GGSGGSHGGGSGFGGESGGSYGGGEEASGSGGGYGGGSGK	R	S	580	619	40	3	sp|contam_P35527|K1C9_HUMAN	contam_P35527	K1C9_HUMAN	KRT9	Keratin, type I cytoskeletal 9			0	0	0	1	0	0	0	0	0	0	0	0	0	3274942	0	0	0	0	0	802379	0	0	0	3274942	0	0	0	0	0	802379	contam_P35527	contam_P35527	TRUE
GGSGGSYGGGGSGGGYGGGSGSR	R	G	491	513	23	2	sp|contam_P35527|K1C9_HUMAN	contam_P35527	K1C9_HUMAN	KRT9	Keratin, type I cytoskeletal 9			2	1	1	2	1	1	0	1	0	2	10348450	12932278	760738	26867794	6.03453e+06	9865462	12966.5	905482	0	9265805	10348450	12932278	760738	26867794	6.03453e+06	9865462	12966.5	905482	0	9265805	contam_P35527	contam_P35527	TRUE	23.3029	23.6245	19.537
GGSISGGGYGSGGGK	K	H	581	595	15	2	sp|contam_P35908|K22E_HUMAN	contam_P35908	K22E_HUMAN	KRT2	Keratin, type II cytoskeletal 2 epidermal			3	8	3	4	4	2	1	2	5	4	53177344	554934340	16054130	84831070	210713820	24003364	6676877	19172800	165623730	34187760	53177344	554934340	16054130	84831070	210713820	24003364	6676877	19172800	165623730	34187760	contam_P35908	contam_P35908	TRUE	25.6643	29.0477	23.9364
GGSISGGGYGSGGGKHSSGGGSR	K	G	581	603	23	3	sp|contam_P35908|K22E_HUMAN	contam_P35908	K22E_HUMAN	KRT2	Keratin, type II cytoskeletal 2 epidermal			1	0	0	0	0	0	0	0	0	0	515657	0	0	0	0	0	0	0	0	0	0	0	0	0	0	0	0	0	0	0	contam_P35908	contam_P35908	TRUE
GGSSSGGGYGSGGGGSSSVK	R	G	604	623	20	2	sp|contam_P35908|K22E_HUMAN	contam_P35908	K22E_HUMAN	KRT2	Keratin, type II cytoskeletal 2 epidermal			1	1	1	2	1	1	0	1	1	0	3.18274e+06	2791211	1.28667e+06	7455502	1.76026e+06	1.73995e+06	0	3259201	1.89438e+06	1.13378e+06	3.18274e+06	2791211	1.28667e+06	7455502	1.76026e+06	1.73995e+06	0	3259201	1.89438e+06	1.13378e+06	contam_P35908	contam_P35908	TRUE	21.6018	21.4125	20.2952
GHRHQEEESETEEDEEDTPGHK	R	S	105	126	22	3,4	sp|contam_Q5D862|FILA2_HUMAN	contam_Q5D862	FILA2_HUMAN	FLG2	Filaggrin-2			0	2	0	0	0	0	0	0	0	0	0	2.58066e+06	0	0	71102.1	0	0	0	0	0	0	1.60547e+06	0	0	71102.1	0	0	0	0	0	contam_Q5D862	contam_Q5D862	TRUE		20.6146
GLGVGFGSGGGSSSSVK	R	F	560	576	17	2	sp|contam_P13647|K2C5_HUMAN	contam_P13647	K2C5_HUMAN	KRT5	Keratin, type II cytoskeletal 5			0	0	0	0	1	0	0	1	0	0	0	0	0	0	5466666	249452	0	557067	0	152983	0	0	0	0	5466666	249452	0	557067	0	152983	contam_P13647	contam_P13647	TRUE
GMQDLVEDFK	R	N	241	250	10	2	sp|contam_P02538|K2C6A_HUMAN	contam_P02538	K2C6A_HUMAN	KRT6A	Keratin, type II cytoskeletal 6A			0	0	0	0	1	0	0	0	0	0	0	0	0	0	636700	110852	0	0	0	0	0	0	0	0	636700	110852	0	0	0	0	contam_P02538	contam_P02538	TRUE
GPYESGSGHSSGLGHR	R	E	1038	1053	16	3	sp|contam_Q86YZ3|HORN_HUMAN	contam_Q86YZ3	HORN_HUMAN	HRNR	Hornerin			1	0	0	0	0	1	0	0	0	0	299824	0	0	0	0	931863	0	0	0	0	299824	0	0	0	0	931863	0	0	0	0	contam_Q86YZ3	contam_Q86YZ3	TRUE	18.1938
GPYESGSGHSSGLGHRESR	R	S	1038	1056	19	3	sp|contam_Q86YZ3|HORN_HUMAN	contam_Q86YZ3	HORN_HUMAN	HRNR	Hornerin			0	1	0	0	0	0	0	0	0	0	0	640072	0	0	93592.9	327433	0	0	0	0	0	640072	0	0	93592.9	327433	0	0	0	0	contam_Q86YZ3	contam_Q86YZ3	TRUE		19.2879
GRFTISK	K	T	64	70	7	2	sp|contam_P01826|HV1A_RABIT	contam_P01826	HV1A_RABIT		Ig heavy chain V-A1 region BS-5			2	1	0	1	1	1	0	0	1	1	15957778	19604974	261932	389848	10033477	10911745	0	0	622493	1.62674e+06	15957778	19604974	261932	389848	10033477	10911745	0	0	622493	1.62674e+06	contam_P01826	contam_P01826	TRUE	23.9278	24.2247	17.9988
GRFTISR	K	D	67	73	7	2	pdb|3OGO|GFPNANOBODY_SYNTHETIC	pdb|3OGO|GFPNANOBODY_SYNTHETIC GFP-Nanobody OS=Synthetic OX=0000 GN=GFPNanobody PE=1 SV=1	pdb|3OGO|GFPNANOBODY_SYNTHETIC GFP-Nanobody OS=Synthetic OX=0000 GN=GFPNanobody PE=1 SV=1		GFP-Nanobody		sp|contam_P01783|HVM16_MOUSE, sp|contam_P01786|HVM17_MOUSE, sp|contam_P01796|HVM27_MOUSE, sp|contam_P01797|HVM28_MOUSE, sp|contam_P01798|HVM29_MOUSE, sp|contam_P01799|HVM30_MOUSE, sp|contam_P01800|HVM31_MOUSE, sp|contam_P01801|HVM32_MOUSE, sp|contam_P01802|HVM33_MOUSE, sp|contam_P01803|HVM34_MOUSE, sp|contam_P01804|HVM35_MOUSE, sp|contam_P18524|HVM53_MOUSE, sp|contam_P18525|HVM54_MOUSE, sp|contam…	3	3	3	3	3	3	1	2	2	2	307182050	417858050	15864541	22294588	146425000	388427680	1.73086e+06	1.53704e+06	51642016	40831756	307182050	417858050	15864541	22294588	146425000	388427680	1.73086e+06	1.53704e+06	51642016	40831756	3OGO	3OGO	TRUE	28.1945	28.6384	23.9193
GRFTISRDDAR	K	N	67	77	11	2,3	pdb|3OGO|GFPNANOBODY_SYNTHETIC	pdb|3OGO|GFPNANOBODY_SYNTHETIC GFP-Nanobody OS=Synthetic OX=0000 GN=GFPNanobody PE=1 SV=1	pdb|3OGO|GFPNANOBODY_SYNTHETIC GFP-Nanobody OS=Synthetic OX=0000 GN=GFPNanobody PE=1 SV=1		GFP-Nanobody			8	8	4	4	5	8	0	0	5	5	924137100	1441792400	7685188	41657590	446558850	1161029800	183525	288157	48940916	92287610	517924380	811355900	11783684	19853820	251911150	656212400	281399	441830	26501540	45853396	3OGO	3OGO	TRUE	28.9482	29.5958	23.4903
GRFTISRDNAK	K	N	85	95	11	2,3	sp|contam_P18524|HVM53_MOUSE	contam_P18524	HVM53_MOUSE		Ig heavy chain V region RF		sp|contam_P18525|HVM54_MOUSE, sp|contam_P18526|HVM55_MOUSE, sp|contam_P18528|HVM57_MOUSE, sp|contam_P18530|HVM59_MOUSE	0	2	0	0	1	1	0	0	0	0	0	0	0	0	0	0	0	0	0	0	0	0	0	0	0	0	0	0	0	0	contam_P18524	contam_P18524	TRUE
GRGGGGGGFR	R	G	11	20	10	2	sp|contam_P35908|K22E_HUMAN	contam_P35908	K22E_HUMAN	KRT2	Keratin, type II cytoskeletal 2 epidermal			0	1	0	0	0	0	0	0	2	0	522542	3.97142e+06	69532.3	0	757720	0	0	83516.4	3.74208e+06	0	522542	3.97142e+06	69532.3	0	757720	0	0	83516.4	3.74208e+06	0	contam_P35908	contam_P35908	TRUE	18.9952	21.9212	16.0854
GRHGSGSGHSSSHGQHGSGSGR	R	S	2186	2207	22	3	sp|contam_Q86YZ3|HORN_HUMAN	contam_Q86YZ3	HORN_HUMAN	HRNR	Hornerin			0	1	0	0	0	0	0	0	0	0	0	404613	0	0	0	0	0	0	0	0	0	0	0	0	0	0	0	0	0	0	contam_Q86YZ3	contam_Q86YZ3	TRUE
GRLDSELR	R	G	238	245	8	2	sp|contam_P13647|K2C5_HUMAN	contam_P02538	K2C6A_HUMAN	KRT6A	Keratin, type II cytoskeletal 6A	KRT5, KRT6B, KRT6C, KRT79, Krt5, Krt6a	sp|contam_P02538|K2C6A_HUMAN, sp|contam_P04259|K2C6B_HUMAN, sp|contam_P48668|K2C6C_HUMAN, sp|contam_P50446|K2C6A_MOUSE, sp|contam_Q5XKE5|K2C79_HUMAN, sp|contam_Q5XQN5|K2C5_BOVIN, sp|contam_Q922U2|K2C5_MOUSE	1	0	0	1	1	1	0	0	0	1	837807	0	172532	815060	5693848	2479614	53989.2	311254	0	706257	837807	0	172532	815060	5693848	2479614	53989.2	311254	0	706257	contam_P13647	contam_P13647	TRUE	19.6763		17.3965
GSCGIGGGIGGGSSR	K	I	16	30	15	2	sp|contam_P02533|K1C14_HUMAN	contam_P02533	K1C14_HUMAN	KRT14	Keratin, type I cytoskeletal 14	KRT16	sp|contam_P08779|K1C16_HUMAN	1	1	1	2	2	1	0	1	1	1	881166	8.05338e+06	1.60863e+06	9153220	5373353	1.88466e+06	0	492823	919263	775055	881166	8.05338e+06	1.60863e+06	9153220	5373353	1.88466e+06	0	492823	919263	775055	contam_P02533	contam_P02533	TRUE	19.7491	22.9412	20.6174
GSGGGSSGGSIGGRGSSSGGVK	R	S	603	624	22	2,3	sp|contam_P04264|K2C1_HUMAN	contam_P04264	K2C1_HUMAN	KRT1	Keratin, type II cytoskeletal 1			2	3	2	4	3	2	0	2	0	2	5740143	13295446	3618907	59199864	8.24289e+06	5864791	0	5614977	0	5638580	3.89254e+06	9058427	2.48563e+06	40886356	5.60844e+06	4.02937e+06	0	3.86497e+06	0	3.84419e+06	contam_P04264	contam_P04264	TRUE	21.8923	23.1108	21.2452
GSGGLGGACGGAGFGSR	R	S	43	59	17	2	sp|contam_P02538|K2C6A_HUMAN	contam_P02538	K2C6A_HUMAN	KRT6A	Keratin, type II cytoskeletal 6A	KRT6B, KRT6C	sp|contam_P04259|K2C6B_HUMAN, sp|contam_P48668|K2C6C_HUMAN	0	0	0	0	1	0	0	0	0	0	0	0	0	0	1462651	0	0	0	0	0	0	0	0	0	0	0	0	0	0	0	contam_P02538	contam_P02538	TRUE
GSGSGQSPSSGQHGTGFGR	R	S	430	448	19	2,3	sp|contam_Q86YZ3|HORN_HUMAN	contam_Q86YZ3	HORN_HUMAN	HRNR	Hornerin			0	1	1	2	0	0	0	0	0	1	0	1.82156e+06	635127	3.39115e+06	0	0	0	209429	0	1557383	0	1.60318e+06	384403	2.05433e+06	0	0	0	396603	0	920376	contam_Q86YZ3	contam_Q86YZ3	TRUE		20.6125	18.5523
GSGSGQSPSYGR	R	H	897	908	12	2	sp|contam_Q86YZ3|HORN_HUMAN	contam_Q86YZ3	HORN_HUMAN	HRNR	Hornerin			1	1	0	1	0	1	0	1	0	1	377875	1181427	315975	1.43199e+06	339329	473802	0	547026	0	636170	377875	1181427	315975	1.43199e+06	339329	473802	0	547026	0	636170	contam_Q86YZ3	contam_Q86YZ3	TRUE	18.5276	20.1721	18.2694
GSGSGQSPSYGRHGSGSGR	R	S	897	915	19	3	sp|contam_Q86YZ3|HORN_HUMAN	contam_Q86YZ3	HORN_HUMAN	HRNR	Hornerin			0	0	0	2	0	0	0	0	0	0	66191.7	0	137585	1.08408e+06	0	0	0	68371.4	0	220320	66191.7	0	137585	1.08408e+06	0	0	0	68371.4	0	220320	contam_Q86YZ3	contam_Q86YZ3	TRUE	16.0144		17.07
GSGSRQSPSYGR	R	H	1132	1143	12	2,3	sp|contam_Q86YZ3|HORN_HUMAN	contam_Q86YZ3	HORN_HUMAN	HRNR	Hornerin			0	2	1	2	0	1	0	0	0	0	0	2480391	725676	5.12438e+06	0	678360	0	0	0	0	0	1649156	487854	3.44354e+06	0	678360	0	0	0	0	contam_Q86YZ3	contam_Q86YZ3	TRUE		20.6533	18.8961
GSGSRQSPSYGRHGSGSGR	R	S	1132	1150	19	4	sp|contam_Q86YZ3|HORN_HUMAN	contam_Q86YZ3	HORN_HUMAN	HRNR	Hornerin			0	1	0	1	0	0	0	0	0	0	0	462959	0	640491	0	0	0	0	0	0	0	462959	0	640491	0	0	0	0	0	0	contam_Q86YZ3	contam_Q86YZ3	TRUE		18.8205
GSLGGGFSSGGFSGGSFSR	K	G	41	59	19	2,3	sp|contam_P13645|K1C10_HUMAN	contam_P13645	K1C10_HUMAN	KRT10	Keratin, type I cytoskeletal 10			1	4	1	2	1	1	0	0	0	1	2.55865e+06	57142880	2.52765e+06	9883759	1.80168e+06	2.03339e+06	0	0	0	749640	2.55865e+06	55786108	2.52765e+06	9883759	1.80168e+06	2.03339e+06	0	0	0	749640	contam_P13645	contam_P13645	TRUE	21.2869	25.7334	21.2694
GSRGGSGGSYGGGGSGGGYGGGSGSR	R	G	488	513	26	3	sp|contam_P35527|K1C9_HUMAN	contam_P35527	K1C9_HUMAN	KRT9	Keratin, type I cytoskeletal 9			1	1	0	2	1	1	0	0	0	1	1.59075e+06	2.59891e+06	0	9817926	1.0219e+06	1.75267e+06	0	0	0	888666	1.59075e+06	2.59891e+06	0	9817926	1.0219e+06	1.75267e+06	0	0	0	888666	contam_P35527	contam_P35527	TRUE	20.6013	21.3095
GSSSGGGYSSGSSSYGSGGR	R	Q	525	544	20	2	sp|contam_P35908|K22E_HUMAN	contam_P35908	K22E_HUMAN	KRT2	Keratin, type II cytoskeletal 2 epidermal			1	2	1	1	1	0	0	1	2	1	7686790	5760657	620610	3393989	4934157	1.66171e+06	0	1228370	16657444	1.18043e+06	7686790	5760657	620610	3393989	4934157	1.66171e+06	0	1228370	16657444	1.18043e+06	contam_P35908	contam_P35908	TRUE	22.8739	22.4578	19.2433
GSSSGGGYSSGSSSYGSGGRQSGSR	R	G	525	549	25	3	sp|contam_P35908|K22E_HUMAN	contam_P35908	K22E_HUMAN	KRT2	Keratin, type II cytoskeletal 2 epidermal			0	0	0	1	0	0	0	0	0	0	0	0	0	1.15513e+06	45838	0	0	0	0	0	0	0	0	1.15513e+06	45838	0	0	0	0	0	contam_P35908	contam_P35908	TRUE
GVSTCSTR	R	F	28	35	8	2	sp|contam_P13646|K1C13_HUMAN	contam_P13646	K1C13_HUMAN	KRT13	Keratin, type I cytoskeletal 13			0	0	0	0	1	0	0	0	0	0	0	0	0	0	1.69137e+06	0	0	0	0	0	0	0	0	0	0	0	0	0	0	0	contam_P13646	contam_P13646	TRUE
GYSPTHREEEYGK	K	N	163	175	13	2,3,4	sp|contam_P20930|FILA_HUMAN	contam_P20930	FILA_HUMAN	FLG	Filaggrin			4	9	3	8	6	4	0	2	5	5	5570206	33413764	3.81176e+06	13280440	21639620	5.91406e+06	34742.9	2.76436e+06	5234465	5989745	3013068	18353860	2.09696e+06	7347184	11945304	3165788	34742.9	1523472	3.23361e+06	3.26332e+06	contam_P20930	contam_P20930	TRUE	21.5228	24.1296	20.9999
HEISEMNR	K	M	384	391	8	2	sp|contam_P13647|K2C5_HUMAN	contam_P13647	K2C5_HUMAN	KRT5	Keratin, type II cytoskeletal 5	Krt5	sp|contam_Q5XQN5|K2C5_BOVIN, sp|contam_Q922U2|K2C5_MOUSE	0	1	0	0	1	1	0	0	0	0	0	495151	0	0	576590	469406	0	0	0	0	0	495151	0	0	576590	469406	0	0	0	0	contam_P13647	contam_P13647	TRUE		18.9175
HGDDLRNTK	R	Q	375	383	9	2	sp|contam_P13647|K2C5_HUMAN	contam_O95678	K2C75_HUMAN	KRT75	Keratin, type II cytoskeletal 75	KRT3, KRT5, KRT6A, KRT6B, KRT6C, KRT76, Krt5, Krt6a, Krt75	sp|contam_O95678|K2C75_HUMAN, sp|contam_P02538|K2C6A_HUMAN, sp|contam_P04259|K2C6B_HUMAN, sp|contam_P12035|K2C3_HUMAN, sp|contam_P48668|K2C6C_HUMAN, sp|contam_P50446|K2C6A_MOUSE, sp|contam_Q01546|K22O_HUMAN, sp|contam_Q5XQN5|K2C5_BOVIN, sp|contam_Q8BGZ7|K2C75_MOUSE, sp|contam_Q922U2|K2C5_MOUSE	0	1	0	0	1	0	0	0	0	0	83959.3	969111	0	0	1.05166e+06	273356	0	0	0	0	83959.3	969111	0	0	1.05166e+06	273356	0	0	0	0	contam_P13647	contam_P13647	TRUE	16.3574	19.8863
HGDSLKEIK	R	I	385	393	9	2	sp|contam_P35908|K22E_HUMAN	contam_P35908	K22E_HUMAN	KRT2	Keratin, type II cytoskeletal 2 epidermal	Krt2	sp|contam_Q3TTY5|K22E_MOUSE	1	0	0	0	0	0	0	0	1	0	606916	0	0	0	0	0	0	0	647180	0	606916	0	0	0	0	0	0	0	647180	0	contam_P35908	contam_P35908	TRUE	19.2111
HGGGGGGFGGGGFGSR	R	S	46	61	16	2,3	sp|contam_P35908|K22E_HUMAN	contam_P35908	K22E_HUMAN	KRT2	Keratin, type II cytoskeletal 2 epidermal			5	9	2	3	4	3	0	2	5	2	53948160	953093060	2.17081e+06	37598704	64944940	25499230	146747	1.68584e+06	54647576	8.36865e+06	33735668	594965600	1.361e+06	23235676	40542516	15896456	146747	1.05812e+06	34106730	5229349	contam_P35908	contam_P35908	TRUE	25.0078	29.1482	20.3762
HGNSHQGEPRDYSK	K	Y	185	198	14	2,3,4	sp|contam_P13645|K1C10_HUMAN	contam_P13645	K1C10_HUMAN	KRT10	Keratin, type I cytoskeletal 10			1	16	0	11	7	4	0	0	6	0	2.06387e+06	93566860	0	11714501	9627482	4230994	0	0	4.26584e+06	136788	1.16003e+06	53976820	0	6512250	5.54075e+06	2441642	0	0	2.4211e+06	136788	contam_P13645	contam_P13645	TRUE	20.1457	25.6858
HGSGLGHSSSHGQHGSGSGR	R	S	1248	1267	20	3	sp|contam_Q86YZ3|HORN_HUMAN	contam_Q86YZ3	HORN_HUMAN	HRNR	Hornerin			0	0	0	2	0	0	0	0	0	0	0	0	0	1.70161e+06	0	0	0	0	0	0	0	0	0	0	0	0	0	0	0	0	contam_Q86YZ3	contam_Q86YZ3	TRUE
HGSSSGSSSRYGQHGSGSR	R	Q	2149	2167	19	3	sp|contam_Q86YZ3|HORN_HUMAN	contam_Q86YZ3	HORN_HUMAN	HRNR	Hornerin			0	0	0	1	0	0	0	0	0	0	0	0	0	1.22511e+06	0	0	0	0	0	0	0	0	0	0	0	0	0	0	0	0	contam_Q86YZ3	contam_Q86YZ3	TRUE
HGSSSGSSSSYGQHGSGSR	R	Q	973	991	19	2,3	sp|contam_Q86YZ3|HORN_HUMAN	contam_Q86YZ3	HORN_HUMAN	HRNR	Hornerin			0	2	0	2	1	1	0	0	0	1	569315	2.71011e+06	0	3.18185e+06	836991	1.01957e+06	0	493620	0	1.00668e+06	445560	2120175	0	2493296	836991	1.01957e+06	0	493620	0	1.00668e+06	contam_Q86YZ3	contam_Q86YZ3	TRUE	18.7653	21.0158
HGSSSVELR	R	E	197	205	9	2	sp|contam_Q5D862|FILA2_HUMAN	contam_Q5D862	FILA2_HUMAN	FLG2	Filaggrin-2			0	1	0	0	0	0	0	0	1	0	419989	1.01749e+06	0	0	154914	0	0	88437.8	742141	0	419989	1.01749e+06	0	0	154914	0	0	88437.8	742141	0	contam_Q5D862	contam_Q5D862	TRUE	18.68	19.9566
HGSSSVELRER	R	I	197	207	11	2	sp|contam_Q5D862|FILA2_HUMAN	contam_Q5D862	FILA2_HUMAN	FLG2	Filaggrin-2			0	1	0	0	0	0	0	0	0	0	0	650027	0	0	0	0	0	0	0	0	0	0	0	0	0	0	0	0	0	0	contam_Q5D862	contam_Q5D862	TRUE
HHEPSTRAGSSR	R	H	1561	1572	12	3	sp|contam_P20930|FILA_HUMAN	contam_P20930	FILA_HUMAN	FLG	Filaggrin			0	1	0	0	0	0	0	0	0	0	0	0	0	0	0	0	0	0	0	0	0	0	0	0	0	0	0	0	0	0	contam_P20930	contam_P20930	TRUE
HQEEESETEEDEEDTPGHK	R	S	108	126	19	3	sp|contam_Q5D862|FILA2_HUMAN	contam_Q5D862	FILA2_HUMAN	FLG2	Filaggrin-2			1	1	0	0	1	0	0	0	1	0	633246	2.4792e+06	0	0	431038	166886	0	0	618365	47359.6	633246	2.4792e+06	0	0	431038	166886	0	0	618365	47359.6	contam_Q5D862	contam_Q5D862	TRUE	19.2724	21.2414
HSHHDKHEDNKQEENK	K	E	104	119	16	3,4,5	sp|contam_P20930|FILA_HUMAN	contam_P20930	FILA_HUMAN	FLG	Filaggrin			1	3	0	1	2	1	0	0	0	0	0	24205760	0	1.1096e+06	1.87431e+06	1.2772e+06	0	0	0	0	0	12691653	0	1.1096e+06	1.87431e+06	1.2772e+06	0	0	0	0	contam_P20930	contam_P20930	TRUE		23.5974
HSQSGQGQSTQTGSRVTR	R	R	1249	1266	18	3	sp|contam_Q5D862|FILA2_HUMAN	contam_Q5D862	FILA2_HUMAN	FLG2	Filaggrin-2			0	1	0	0	0	0	0	0	0	0	0	0	0	0	0	0	0	0	0	0	0	0	0	0	0	0	0	0	0	0	contam_Q5D862	contam_Q5D862	TRUE
HSQVGQGESAGSK	R	T	1573	1585	13	2	sp|contam_P20930|FILA_HUMAN	contam_P20930	FILA_HUMAN	FLG	Filaggrin			1	1	1	1	1	1	0	1	1	1	773572	2.29243e+06	935707	910268	1.34123e+06	400263	0	584207	1.38785e+06	333274	773572	2.29243e+06	935707	910268	1.34123e+06	400263	0	584207	1.38785e+06	333274	contam_P20930	contam_P20930	TRUE	19.5612	21.1284	19.8357
HSSGGGSRGGSSSGGGYGSGGGGSSSVK	K	G	596	623	28	2,3,4	sp|contam_P35908|K22E_HUMAN	contam_P35908	K22E_HUMAN	KRT2	Keratin, type II cytoskeletal 2 epidermal			1	7	2	7	6	4	1	4	3	5	2.0812e+06	6.65597e+06	540158	25379056	5.16168e+06	3.81112e+06	0	1.50319e+06	0	9511845	1.80833e+06	6139930	540158	21947046	4259100	3.81112e+06	0	1.01952e+06	0	8253706	contam_P35908	contam_P35908	TRUE	20.7862	22.5498	19.043
HSSGRGQHSSGSGQSPGHGQR	R	G	409	429	21	3	sp|contam_Q86YZ3|HORN_HUMAN	contam_Q86YZ3	HORN_HUMAN	HRNR	Hornerin			0	0	0	1	0	0	0	0	0	0	0	0	0	497083	0	0	0	0	0	0	0	0	0	0	0	0	0	0	0	0	contam_Q86YZ3	contam_Q86YZ3	TRUE
IEIDPQFQVVR	K	T	98	108	11	2	sp|contam_Q8N1N4|K2C78_HUMAN	contam_Q8N1N4	K2C78_HUMAN	KRT78	Keratin, type II cytoskeletal 78			0	1	0	0	0	0	0	0	0	0	0	542127	0	0	0	0	0	0	0	0	0	0	0	0	0	0	0	0	0	0	contam_Q8N1N4	contam_Q8N1N4	TRUE
IEISELNR	K	V	396	403	8	2	sp|contam_P04264|K2C1_HUMAN	contam_P04264	K2C1_HUMAN	KRT1	Keratin, type II cytoskeletal 1	KRT2	sp|contam_P35908|K22E_HUMAN	1	1	0	1	1	1	0	1	1	0	3.88849e+06	6504485	164574	839262	2.28502e+06	11128733	0	538230	1.05857e+06	2.58048e+06	3.88849e+06	6504485	164574	839262	2.28502e+06	11128733	0	538230	1.05857e+06	2.58048e+06	contam_P04264	contam_P04264	TRUE	21.8908	22.633	17.3284
IGEHTPSALAIMENANVLAR	K	Y	154	173	20	3	sp|contam_P00883|ALDOA_RABIT	contam_P00883	ALDOA_RABIT	ALDOA	Fructose-bisphosphate aldolase A			1	0	0	0	0	0	0	0	0	0	1.01087e+06	0	0	0	0	0	0	0	0	0	0	0	0	0	0	0	0	0	0	0	contam_P00883	contam_P00883	TRUE
IGLGGRGGSGGSYGR	K	G	473	487	15	2,3	sp|contam_P35527|K1C9_HUMAN	contam_P35527	K1C9_HUMAN	KRT9	Keratin, type I cytoskeletal 9			2	2	2	6	2	2	0	1	0	2	23725452	48728680	7715961	193688850	22720712	35798190	1.79435e+06	10362442	0	28928466	12283131	25237740	3.99405e+06	100371690	11773333	18554038	929067	5.36524e+06	0	14985484	contam_P35527	contam_P35527	TRUE	23.5502	24.5891	21.9294
IGLGGRGGSGGSYGRGSR	K	G	473	490	18	2,3,4	sp|contam_P35527|K1C9_HUMAN	contam_P35527	K1C9_HUMAN	KRT9	Keratin, type I cytoskeletal 9			1	2	0	3	1	1	0	0	0	1	7417436	15007468	1.52373e+06	37681550	6574237	6322982	0	765237	0	6375291	4.99643e+06	12463513	1.04102e+06	30074804	4575101	5010519	0	476724	0	4307545	contam_P35527	contam_P35527	TRUE	22.2525	23.5712	19.9896
IKFEMEQNLR	R	Q	241	250	10	2,3	sp|contam_P35527|K1C9_HUMAN	contam_P35527	K1C9_HUMAN	KRT9	Keratin, type I cytoskeletal 9			2	2	0	0	0	3	0	0	0	3	9931346	8.21922e+06	0	0	489796	11688760	0	0	0	5090887	5.55419e+06	4.43802e+06	0	0	624678	6.28077e+06	0	0	0	2672874	contam_P35527	contam_P35527	TRUE	22.4051	22.0815
ILNEMRDQYEK	R	M	283	293	11	2,3	sp|contam_P02533|K1C14_HUMAN	contam_P02533	K1C14_HUMAN	KRT14	Keratin, type I cytoskeletal 14	KRT17, Krt42	sp|contam_Q04695|K1C17_HUMAN, sp|contam_Q6IFX2|K1C42_MOUSE	2	4	2	2	4	2	0	1	3	2	8791864	32621004	1.17363e+06	9628363	21948430	3978484	12934	1052800	13623677	3.48897e+06	4.98761e+06	16498671	659925	5.43486e+06	11180509	2.22176e+06	17529.4	578271	7.72436e+06	1.98098e+06	contam_P02533	contam_P02533	TRUE	22.2499	23.9758	19.3319
ILNEMRDQYEQMAEK	R	N	285	299	15	3	sp|contam_P08779|K1C16_HUMAN	contam_P08779	K1C16_HUMAN	KRT16	Keratin, type I cytoskeletal 16	Krt16	sp|contam_Q9Z2K1|K1C16_MOUSE, tr|contam_Q3ZAW8|Q3ZAW8_MOUSE	0	0	0	0	1	0	0	0	0	0	0	0	0	0	1.7962e+06	0	0	0	0	0	0	0	0	0	0	0	0	0	0	0	contam_P08779	contam_P08779	TRUE
ILTATIENNR	K	V	166	175	10	2	sp|contam_P13646|K1C13_HUMAN	contam_P13646	K1C13_HUMAN	KRT13	Keratin, type I cytoskeletal 13			0	0	0	0	1	0	0	0	0	0	0	0	0	0	1.16791e+06	0	0	0	0	0	0	0	0	0	0	0	0	0	0	0	contam_P13646	contam_P13646	TRUE
INTQWLLTSGTTEANAWK	R	S	128	145	18	2	sp|contam_P22629|SAV_STRAV	contam_P22629	SAV_STRAV		Streptavidin			1	0	0	0	0	0	0	0	0	0	755512	0	0	0	0	0	0	0	0	0	0	0	0	0	0	0	0	0	0	0	contam_P22629	contam_P22629	TRUE
IQDWYDK	K	K	185	191	7	2	sp|contam_P35527|K1C9_HUMAN	contam_P35527	K1C9_HUMAN	KRT9	Keratin, type I cytoskeletal 9			0	1	0	4	1	2	0	1	0	3	0	1785676	0	7.25872e+06	1.61652e+06	2369250	0	865009	0	11388558	0	1785676	0	7.25872e+06	1.61652e+06	2369250	0	865009	0	11388558	contam_P35527	contam_P35527	TRUE		20.768
IRLENEIQTYR	K	S	440	450	11	2,3	sp|contam_P13645|K1C10_HUMAN	contam_P13645	K1C10_HUMAN	KRT10	Keratin, type I cytoskeletal 10			2	2	0	0	0	2	0	0	0	0	1.66559e+06	9521762	0	0	743278	2.51401e+06	0	0	0	112208	1.00662e+06	5.67165e+06	0	0	446014	1.51231e+06	0	0	0	65530.3	contam_P13645	contam_P13645	TRUE	19.9411	22.4353
ISISTSGGSFR	R	N	74	84	11	2	sp|contam_P13647|K2C5_HUMAN	contam_P13647	K2C5_HUMAN	KRT5	Keratin, type II cytoskeletal 5			2	2	2	3	3	1	0	1	3	2	5.92508e+06	62088656	1.7493e+06	7251439	12129154	5714806	0	1.83778e+06	4.59847e+06	2.80142e+06	5.92508e+06	62088656	1.7493e+06	7251439	12129154	5714806	0	1.83778e+06	4.59847e+06	2.80142e+06	contam_P13647	contam_P13647	TRUE	22.4984	25.8878	20.7383
ISSVLAGGSCR	R	A	31	41	11	2	sp|contam_P02533|K1C14_HUMAN	contam_P02533	K1C14_HUMAN	KRT14	Keratin, type I cytoskeletal 14	KRT16	sp|contam_P08779|K1C16_HUMAN	0	1	0	1	1	1	0	0	0	0	256227	1.91195e+06	26451.6	1.54053e+06	4.26249e+06	584139	0	0	0	177291	256227	1.91195e+06	26451.6	1.54053e+06	4.26249e+06	584139	0	0	0	177291	contam_P02533	contam_P02533	TRUE	17.9671	20.8666	14.6911
ITMQNLNDR	K	L	106	114	9	2	sp|contam_P13646|K1C13_HUMAN	contam_O77727	K1C15_SHEEP	KRT15	Keratin, type I cytoskeletal 15	KRT13, KRT19, Krt13, Krt19	sp|contam_O77727|K1C15_SHEEP, sp|contam_P08727|K1C19_HUMAN, sp|contam_P08730|K1C13_MOUSE, sp|contam_P19001|K1C19_MOUSE, sp|contam_P19012|K1C15_HUMAN	0	0	0	0	1	0	0	0	0	0	0	0	0	0	1.96992e+06	0	0	0	0	0	0	0	0	0	0	0	0	0	0	0	contam_P13646	contam_P13646	TRUE
KDVDGAYMTK	K	V	289	298	10	2,3	sp|contam_P04264|K2C1_HUMAN	contam_P04264	K2C1_HUMAN	KRT1	Keratin, type II cytoskeletal 1			1	1	1	3	1	1	2	1	1	1	1.00418e+06	4.29827e+06	1.0363e+06	6423879	1.89496e+06	1.96362e+06	950506	1.01669e+06	681790	2.83141e+06	981715	4311035	919298	6854632	1.85801e+06	1.96945e+06	643071	574100	683815	2.55069e+06	contam_P04264	contam_P04264	TRUE	19.9049	22.0396	19.8102
KDVDNAYMIK	K	V	287	296	10	2	sp|contam_P35908|K22E_HUMAN	contam_P35908	K22E_HUMAN	KRT2	Keratin, type II cytoskeletal 2 epidermal			0	1	0	1	1	1	0	0	1	1	0	5198685	0	1.33677e+06	1684304	0	0	0	3.03877e+06	577663	0	5198685	0	1.33677e+06	1684304	0	0	0	3.03877e+06	577663	contam_P35908	contam_P35908	TRUE		22.3097
KENLPISGHK	R	H	91	100	10	2	sp|contam_P20930|FILA_HUMAN	contam_P20930	FILA_HUMAN	FLG	Filaggrin			0	1	0	0	0	0	0	0	0	0	0	1.08251e+06	0	0	306974	0	0	0	0	0	0	1.08251e+06	0	0	306974	0	0	0	0	0	contam_P20930	contam_P20930	TRUE		20.0459
KGEREDLIAYLK	K	K	89	100	12	2,3	sp|contam_P62894|CYC_BOVIN	contam_P62894	CYC_BOVIN	CYCS	Cytochrome c			1	1	1	1	1	1	0	1	2	1	1.10483e+06	746030	907298	679251	1.05023e+06	665809	0	926346	1062046	1.11779e+06	713032	746030	587176	679251	679843	665809	0	598029	684712	722765	contam_P62894	contam_P62894	TRUE	19.4436	19.5089	19.1634
KGPAAIQK	K	N	192	199	8	2	sp|contam_P35527|K1C9_HUMAN	contam_P35527	K1C9_HUMAN	KRT9	Keratin, type I cytoskeletal 9			2	2	2	3	2	2	1	2	1	2	12383541	27386550	12437241	336155140	22769124	31254984	30416478	16028605	1.26536e+06	63029932	12383541	27386550	12437241	336155140	22769124	31254984	30416478	16028605	1.26536e+06	63029932	contam_P35527	contam_P35527	TRUE	23.5619	24.707	23.5682
KGYSPTHREEEYGK	R	N	162	175	14	2,3,4	sp|contam_P20930|FILA_HUMAN	contam_P20930	FILA_HUMAN	FLG	Filaggrin			0	4	0	1	2	1	0	0	0	0	395826	6.79066e+06	0	1.06353e+06	3.16639e+06	874387	0	0	0	0	395826	4401347	0	1.06353e+06	2.0437e+06	874387	0	0	0	0	contam_P20930	contam_P20930	TRUE	18.5945	22.0695
KKYEDEINK	K	R	266	274	9	2,3	sp|contam_P35908|K22E_HUMAN	contam_P12035	K2C3_HUMAN	KRT3	Keratin, type II cytoskeletal 3	KRT2, KRT76, Krt2	sp|contam_P12035|K2C3_HUMAN, sp|contam_Q01546|K22O_HUMAN, sp|contam_Q3TTY5|K22E_MOUSE	1	5	0	3	2	1	0	0	2	1	578048	12708884	0	5603752	2.92606e+06	799822	0	0	2.31728e+06	936203	359432	7.86772e+06	0	3.47285e+06	1.79629e+06	493043	0	0	1.41703e+06	572828	contam_P35908	contam_P35908	TRUE	18.4554	22.9075
KLLEGEECR	R	L	482	490	9	2	sp|contam_P35908|K22E_HUMAN	contam_O95678	K2C75_HUMAN	KRT75	Keratin, type II cytoskeletal 75	KRT2, KRT5, KRT6A, KRT6B, KRT6C, KRT73, KRT74, KRT76, Krt2, Krt4, Krt5, Krt6a, Krt73, Krt75	sp|contam_O95678|K2C75_HUMAN, sp|contam_P02538|K2C6A_HUMAN, sp|contam_P04259|K2C6B_HUMAN, sp|contam_P07744|K2C4_MOUSE, sp|contam_P13647|K2C5_HUMAN, sp|contam_P48668|K2C6C_HUMAN, sp|contam_P50446|K2C6A_MOUSE, sp|contam_Q01546|K22O_HUMAN, sp|contam_Q3TTY5|K22E_MOUSE, sp|contam_Q5XQN5|K2C5_BOVIN, sp|contam_Q6NXH9|K2C73_MOUSE, sp|contam_Q7RTS7|K2C74_HUMAN, sp|contam_Q86Y46|K2C73_HUMAN, sp|contam_Q8BG…	0	0	0	0	0	0	0	0	1	0	0	0	0	0	0	0	0	0	524389	0	0	0	0	0	0	0	0	0	0	0	contam_P35908	contam_P35908	TRUE
KNHEEEMKDLR	K	N	285	295	11	2,3	sp|contam_P13645|K1C10_HUMAN	contam_P13645	K1C10_HUMAN	KRT10	Keratin, type I cytoskeletal 10			1	0	0	0	1	0	0	0	2	0	1.08432e+06	0	0	0	986169	0	0	0	5994342	0	766772	0	0	0	708343	0	0	0	4.46951e+06	0	contam_P13645	contam_P13645	TRUE	19.5484
KNLEPIYEGYISNLQKQLEMLSGDGVR	R	L	170	196	27	4	sp|contam_Q14CN4|K2C72_HUMAN	contam_Q14CN4	K2C72_HUMAN	KRT72	Keratin, type II cytoskeletal 72			0	0	0	0	0	0	0	0	1	0	0	0	0	0	0	0	0	0	0	0	0	0	0	0	0	0	0	0	0	0	contam_Q14CN4	contam_Q14CN4	TRUE
KRPSSLER	R	R	123	130	8	2	sp|contam_P20930|FILA_HUMAN	contam_P20930	FILA_HUMAN	FLG	Filaggrin			1	1	1	1	1	1	0	0	1	1	1.21055e+06	1.79349e+06	620334	2.39853e+06	1444020	1.01138e+06	0	689347	1.58187e+06	826997	1.21055e+06	1.79349e+06	620334	2.39853e+06	1444020	1.01138e+06	0	689347	1.58187e+06	826997	contam_P20930	contam_P20930	TRUE	20.2072	20.7743	19.2427
KYEDEINK	K	R	267	274	8	2	sp|contam_P35908|K22E_HUMAN	contam_P12035	K2C3_HUMAN	KRT3	Keratin, type II cytoskeletal 3	KRT1, KRT2, KRT76, Krt2	sp|contam_P12035|K2C3_HUMAN, sp|contam_Q01546|K22O_HUMAN, sp|contam_Q3TTY5|K22E_MOUSE, tr|contam_G3N0V2|G3N0V2_BOVIN	2	4	3	4	3	3	1	2	4	2	13257621	103542380	5695943	45286388	20224140	11802031	1.53946e+06	1.1368e+06	12439558	7923099	13257621	103542380	5695943	45286388	20224140	11802031	1.53946e+06	1.1368e+06	12439558	7923099	contam_P35908	contam_P35908	TRUE	23.6603	26.6256	22.4415
KYEDEINKR	K	T	267	275	9	2,3	sp|contam_P35908|K22E_HUMAN	contam_P12035	K2C3_HUMAN	KRT3	Keratin, type II cytoskeletal 3	KRT1, KRT2, KRT76, Krt2	sp|contam_P12035|K2C3_HUMAN, sp|contam_Q01546|K22O_HUMAN, sp|contam_Q3TTY5|K22E_MOUSE, tr|contam_G3N0V2|G3N0V2_BOVIN	3	7	2	4	4	3	0	2	6	2	8002880	268143940	2.55504e+06	27067550	27971214	15747011	0	764750	83521850	9284387	4.13056e+06	138397890	1317930	13965806	14437182	8119241	0	394505	43092950	4788887	contam_P35908	contam_P35908	TRUE	21.9779	27.0442	20.3298
LAADDFR	K	T	197	203	7	2	sp|contam_P08779|K1C16_HUMAN	contam_O76013	KRT36_HUMAN	KRT36	Keratin, type I cuticular Ha6	KRT10, KRT13, KRT14, KRT15, KRT16, KRT17, KRT19, KRT24, KRT28, KRT31, KRT32, KRT33B, KRT35, KRT37, KRT38, Krt10, Krt13, Krt16, Krt17, Krt18, Krt19, Krt31, Krt33b, Krt35, Krt42	sp|contam_O76013|KRT36_HUMAN, sp|contam_O76014|KRT37_HUMAN, sp|contam_O76015|KRT38_HUMAN, sp|contam_O77727|K1C15_SHEEP, sp|contam_P02533|K1C14_HUMAN, sp|contam_P02534|K1M1_SHEEP, sp|contam_P02535|K1C10_MOUSE, sp|contam_P05784|K1C18_MOUSE, sp|contam_P08727|K1C19_HUMAN, sp|contam_P08730|K1C13_MOUSE, sp|contam_P13645|K1C10_HUMAN, sp|contam_P13646|K1C13_HUMAN, sp|contam_P19001|K1C19_MOUSE, sp|contam_…	2	2	2	2	2	2	0	2	7	1	24662162	37743308	3017378	7138276	29994836	51729430	0	5.2163e+06	197377860	16106032	24662162	37743308	3017378	7138276	29994836	51729430	0	5.2163e+06	197377860	16106032	contam_P08779	contam_P08779	TRUE	24.5558	25.1697	21.5249
LAADDFRIK	K	L	-1	-1	9	2	sp|contam_P13645|K1C10_HUMAN	contam_O76014	KRT37_HUMAN	KRT37	Keratin, type I cuticular Ha7	KRT10, KRT13, KRT15, KRT24, KRT28, KRT38, Krt10, Krt13	sp|contam_O76014|KRT37_HUMAN, sp|contam_O76015|KRT38_HUMAN, sp|contam_O77727|K1C15_SHEEP, sp|contam_P02535|K1C10_MOUSE, sp|contam_P08730|K1C13_MOUSE, sp|contam_P13646|K1C13_HUMAN, sp|contam_P19012|K1C15_HUMAN, sp|contam_Q148H6|K1C28_BOVIN, sp|contam_Q2M2I5|K1C24_HUMAN, sp|contam_Q7Z3Y7|K1C28_HUMAN	1	2	0	1	2	1	0	0	1	1	1.57553e+06	30643182	0	684803	9599375	2140737	0	0	878033	951215	1.57553e+06	30643182	0	684803	9599375	2140737	0	0	878033	951215	contam_P13645	contam_P13645	TRUE	20.5874	24.8691
LAELEEALQK	K	A	432	441	10	2	sp|contam_P13647|K2C5_HUMAN	contam_P13647	K2C5_HUMAN	KRT5	Keratin, type II cytoskeletal 5			0	1	0	1	1	1	0	0	0	0	0	1.92651e+06	128903	1.05044e+06	1.39159e+06	753734	0	0	0	0	0	1.92651e+06	128903	1.05044e+06	1.39159e+06	753734	0	0	0	0	contam_P13647	contam_P13647	TRUE		20.8776	16.9759
LASYLDK	R	V	164	170	7	2	sp|contam_P35527|K1C9_HUMAN	contam_P02533	K1C14_HUMAN	KRT14	Keratin, type I cytoskeletal 14	KRT10, KRT12, KRT15, KRT16, KRT17, KRT19, KRT9, Krt13, Krt17, Krt18, Krt19	sp|contam_P02533|K1C14_HUMAN, sp|contam_P05784|K1C18_MOUSE, sp|contam_P08727|K1C19_HUMAN, sp|contam_P08730|K1C13_MOUSE, sp|contam_P08779|K1C16_HUMAN, sp|contam_P13645|K1C10_HUMAN, sp|contam_P19001|K1C19_MOUSE, sp|contam_P19012|K1C15_HUMAN, sp|contam_Q04695|K1C17_HUMAN, sp|contam_Q99456|K1C12_HUMAN, sp|contam_Q9QWL7|K1C17_MOUSE	2	3	1	4	2	2	0	2	3	3	40291344	73796870	3.58591e+06	102494050	37740080	64527132	0	9236314	57995756	58174856	40291344	73796870	3.58591e+06	102494050	37740080	64527132	0	9236314	57995756	58174856	contam_P35527	contam_P35527	TRUE	25.264	26.1371	21.7739
LASYLDKVR	R	A	157	165	9	2	sp|contam_P13645|K1C10_HUMAN	contam_P02533	K1C14_HUMAN	KRT14	Keratin, type I cytoskeletal 14	KRT10, KRT12, KRT15, KRT16, KRT17, KRT19, Krt13, Krt17, Krt19	sp|contam_P02533|K1C14_HUMAN, sp|contam_P08727|K1C19_HUMAN, sp|contam_P08730|K1C13_MOUSE, sp|contam_P08779|K1C16_HUMAN, sp|contam_P19001|K1C19_MOUSE, sp|contam_P19012|K1C15_HUMAN, sp|contam_Q04695|K1C17_HUMAN, sp|contam_Q99456|K1C12_HUMAN, sp|contam_Q9QWL7|K1C17_MOUSE	1	1	0	0	1	0	0	0	0	0	5.14786e+06	1.36377e+06	0	0	458098	0	0	0	0	0	5.14786e+06	1.36377e+06	0	0	458098	0	0	0	0	0	contam_P13645	contam_P13645	TRUE	22.2955	20.3792
LASYLEK	R	V	115	121	7	2	sp|contam_P13646|K1C13_HUMAN	contam_O76009	KT33A_HUMAN	KRT33A	Keratin, type I cuticular Ha3-I	KRT13, KRT15, KRT20, KRT23, KRT31, KRT33B, KRT34, KRT40, Krt35	sp|contam_O76009|KT33A_HUMAN, sp|contam_O76011|KRT34_HUMAN, sp|contam_O77727|K1C15_SHEEP, sp|contam_P02534|K1M1_SHEEP, sp|contam_P25690|K1M2_SHEEP, sp|contam_P35900|K1C20_HUMAN, sp|contam_Q14525|KT33B_HUMAN, sp|contam_Q15323|K1H1_HUMAN, sp|contam_Q497I4|KRT35_MOUSE, sp|contam_Q6A162|K1C40_HUMAN, sp|contam_Q9C075|K1C23_HUMAN	0	0	0	0	1	0	0	0	0	0	0	0	0	0	4273878	0	0	0	0	0	0	0	0	0	0	0	0	0	0	0	contam_P13646	contam_P13646	TRUE
LENEIQTYR	R	S	442	450	9	2	sp|contam_P13645|K1C10_HUMAN	contam_P02535	K1C10_MOUSE	Krt10	Keratin, type I cytoskeletal 10	KRT10	sp|contam_P02535|K1C10_MOUSE	1	1	0	0	1	1	0	1	2	1	2.97655e+06	4.17738e+06	0	0	1.52177e+06	2786083	0	375883	6666275	964423	2.97655e+06	4.17738e+06	0	0	1.52177e+06	2786083	0	375883	6666275	964423	contam_P13645	contam_P13645	TRUE	21.5052	21.9942
LGEHNIDVLEGNEQFINAAK	R	I	58	77	20	2,3	sp|contam_P00761|TRYP_PIG	contam_P00761	TRYP_PIG		Trypsin			4	1	1	1	1	1	0	1	1	1	21757948	3887950	1.62463e+06	2529626	3027439	2144266	0	1.14388e+06	1.55525e+06	1.71126e+06	19427120	3887950	1.62463e+06	2529626	3027439	2144266	0	1.14388e+06	1.55525e+06	1.52109e+06	contam_P00761	contam_P00761	TRUE	24.2116	21.8906	20.6317
LKYENEVALR	R	Q	236	245	10	2,3	sp|contam_P13645|K1C10_HUMAN	contam_P13645	K1C10_HUMAN	KRT10	Keratin, type I cytoskeletal 10			2	1	0	0	2	2	0	0	3	2	12296412	10343645	107868	0	4.5342e+06	14063412	0	97644.1	8298109	2967675	7.16575e+06	6.05237e+06	163951	0	2.66362e+06	8.21209e+06	0	92665.9	4.85828e+06	1.72207e+06	contam_P13645	contam_P13645	TRUE	22.7727	22.5291	17.3229
LLEGEECR	K	L	483	490	8	2	sp|contam_P35908|K22E_HUMAN	contam_O95678	K2C75_HUMAN	KRT75	Keratin, type II cytoskeletal 75	KRT2, KRT5, KRT6A, KRT6B, KRT6C, KRT73, KRT74, KRT76, KRT78, Krt2, Krt4, Krt5, Krt6a, Krt73, Krt75	sp|contam_O95678|K2C75_HUMAN, sp|contam_P02538|K2C6A_HUMAN, sp|contam_P04259|K2C6B_HUMAN, sp|contam_P07744|K2C4_MOUSE, sp|contam_P13647|K2C5_HUMAN, sp|contam_P48668|K2C6C_HUMAN, sp|contam_P50446|K2C6A_MOUSE, sp|contam_Q01546|K22O_HUMAN, sp|contam_Q3TTY5|K22E_MOUSE, sp|contam_Q5XQN5|K2C5_BOVIN, sp|contam_Q6NXH9|K2C73_MOUSE, sp|contam_Q7RTS7|K2C74_HUMAN, sp|contam_Q86Y46|K2C73_HUMAN, sp|contam_Q8BG…	1	1	0	1	1	1	0	0	2	1	644459	2.39053e+06	0	1.46398e+06	1.8724e+06	1.90466e+06	0	0	7.76306e+06	598657	644459	2.39053e+06	0	1.46398e+06	1.8724e+06	1.90466e+06	0	0	7.76306e+06	598657	contam_P35908	contam_P35908	TRUE	19.2977	21.1889
LLRDYQELMNTK	R	L	461	472	12	2,3	sp|contam_P04264|K2C1_HUMAN	contam_P04264	K2C1_HUMAN	KRT1	Keratin, type II cytoskeletal 1	Krt2	sp|contam_Q3TTY5|K22E_MOUSE, tr|contam_G3N0V2|G3N0V2_BOVIN	0	2	0	0	1	2	0	0	0	0	293142	3.64641e+06	0	0	1.21765e+06	5436507	0	0	0	614364	293142	2.02107e+06	0	0	679910	3.02093e+06	0	0	0	343004	contam_P04264	contam_P04264	TRUE	18.1612	20.9467
LLRDYQELMNVK	R	L	459	470	12	2	sp|contam_P35908|K22E_HUMAN	contam_P12035	K2C3_HUMAN	KRT3	Keratin, type II cytoskeletal 3	KRT2, KRT76, KRT79	sp|contam_P12035|K2C3_HUMAN, sp|contam_Q01546|K22O_HUMAN, sp|contam_Q5XKE5|K2C79_HUMAN	0	1	0	0	0	0	0	0	0	0	0	894064	0	0	0	0	0	0	0	0	0	0	0	0	0	0	0	0	0	0	contam_P35908	contam_P35908	TRUE
LNDLEDALQQAK	K	E	444	455	12	2	sp|contam_P04264|K2C1_HUMAN	contam_P04264	K2C1_HUMAN	KRT1	Keratin, type II cytoskeletal 1			1	1	0	2	1	1	0	0	0	1	601600	3.75255e+06	179932	4141307	799265	3.81162e+06	0	0	0	520145	601600	3.75255e+06	179932	4141307	799265	3.81162e+06	0	0	0	520145	contam_P04264	contam_P04264	TRUE	19.1984	21.8394	17.4571
LNDLEEALQQAK	K	E	442	453	12	2	sp|contam_P35908|K22E_HUMAN	contam_P35908	K22E_HUMAN	KRT2	Keratin, type II cytoskeletal 2 epidermal			0	1	0	0	0	0	0	0	0	0	0	6.30733e+06	0	0	0	0	0	0	0	0	0	0	0	0	0	0	0	0	0	0	contam_P35908	contam_P35908	TRUE
LQGEIAHVK	R	K	406	414	9	2	sp|contam_P35908|K22E_HUMAN	contam_P35908	K22E_HUMAN	KRT2	Keratin, type II cytoskeletal 2 epidermal			1	1	0	1	1	1	0	0	1	1	1.60061e+06	6.39746e+06	0	500175	1.5848e+06	2.05362e+06	0	0	4.15577e+06	855440	1.60061e+06	6.39746e+06	0	500175	1.5848e+06	2.05362e+06	0	0	4.15577e+06	855440	contam_P35908	contam_P35908	TRUE	20.6102	22.6091
LQGEIAHVKK	R	Q	406	415	10	2	sp|contam_P35908|K22E_HUMAN	contam_P35908	K22E_HUMAN	KRT2	Keratin, type II cytoskeletal 2 epidermal			0	1	0	0	0	0	0	0	0	0	347372	1.6024e+06	0	0	266584	0	0	0	0	60755.8	347372	1.6024e+06	0	0	266584	0	0	0	0	60755.8	contam_P35908	contam_P35908	TRUE	18.4061	20.6118
LRSEIDHVK	R	K	391	399	9	2	sp|contam_P02538|K2C6A_HUMAN	contam_P02538	K2C6A_HUMAN	KRT6A	Keratin, type II cytoskeletal 6A	KRT6B, KRT6C, Krt6a	sp|contam_P04259|K2C6B_HUMAN, sp|contam_P48668|K2C6C_HUMAN, sp|contam_P50446|K2C6A_MOUSE	0	0	0	0	1	0	0	0	0	0	0	0	0	0	1.82853e+06	0	0	0	0	0	0	0	0	0	0	0	0	0	0	0	contam_P02538	contam_P02538	TRUE
LRSEIDNVK	R	K	408	416	9	2	sp|contam_P04264|K2C1_HUMAN	contam_P04264	K2C1_HUMAN	KRT1	Keratin, type II cytoskeletal 1	KRT5, Krt5	sp|contam_Q5XQN5|K2C5_BOVIN, sp|contam_Q922U2|K2C5_MOUSE	0	1	0	2	0	0	0	0	0	2	649390	4.23149e+06	160016	2690581	1.48751e+06	3.87988e+06	0	297315	0	2.22413e+06	649390	4.23149e+06	160016	2690581	1.48751e+06	3.87988e+06	0	297315	0	2.22413e+06	contam_P04264	contam_P04264	TRUE	19.3087	22.0127	17.2879
LRSEIDNVKK	R	Q	408	417	10	2,3	sp|contam_P04264|K2C1_HUMAN	contam_P04264	K2C1_HUMAN	KRT1	Keratin, type II cytoskeletal 1	KRT5, Krt5	sp|contam_Q5XQN5|K2C5_BOVIN, sp|contam_Q922U2|K2C5_MOUSE	2	2	0	2	2	2	0	0	0	2	804156	4.05529e+06	46005.9	2341368	2.28232e+06	4304707	0	230343	0	3.0066e+06	450941	2279431	46005.9	1.31559e+06	1.28156e+06	2.4198e+06	0	129286	0	1688299	contam_P04264	contam_P04264	TRUE	18.7826	21.1202	15.4895
LSCAASGFPVNR	R	Y	21	32	12	1,2,3	pdb|3OGO|GFPNANOBODY_SYNTHETIC	pdb|3OGO|GFPNANOBODY_SYNTHETIC GFP-Nanobody OS=Synthetic OX=0000 GN=GFPNanobody PE=1 SV=1	pdb|3OGO|GFPNANOBODY_SYNTHETIC GFP-Nanobody OS=Synthetic OX=0000 GN=GFPNanobody PE=1 SV=1		GFP-Nanobody			32	36	14	14	23	34	2	8	8	15	2714913300	3488244500	200149230	342622560	882392060	2223205400	25091612	31700564	47894670	167655310	2794566400	3703148800	177448620	330027600	891671200	2117139100	25091612	31700564	47894670	170871170	3OGO	3OGO	TRUE	31.38	31.7861	27.4028
LSCAASGFPVNRYSMR	R	W	21	36	16	3	pdb|3OGO|GFPNANOBODY_SYNTHETIC	pdb|3OGO|GFPNANOBODY_SYNTHETIC GFP-Nanobody OS=Synthetic OX=0000 GN=GFPNanobody PE=1 SV=1	pdb|3OGO|GFPNANOBODY_SYNTHETIC GFP-Nanobody OS=Synthetic OX=0000 GN=GFPNanobody PE=1 SV=1		GFP-Nanobody			4	2	1	0	1	0	0	0	0	0	26800532	22844924	648490	0	3535854	5989674	0	0	0	288142	25519860	22844924	648490	0	3535854	5989674	0	0	0	288142	3OGO	3OGO	TRUE	24.6051	24.4454	19.3067
LSSPATLNSR	K	V	98	107	10	2	sp|contam_P00761|TRYP_PIG	contam_P00761	TRYP_PIG		Trypsin			4	3	5	5	4	5	0	7	4	4	138398460	167751070	116113870	107930300	188314160	170460930	82018150	104576750	151452400	99470290	138398460	167751070	116113870	107930300	188314160	170460930	82018150	104576750	151452400	99470290	contam_P00761	contam_P00761	TRUE	27.0443	27.3217	26.791
LVTDLTK	K	V	258	264	7	2	sp|contam_P02768|ALBU_HUMAN	contam_P02768	ALBU_HUMAN	ALB	Serum albumin		sp|contam_P02769|ALBU_BOVIN	0	1	0	0	0	0	0	0	0	0	0	551448	0	0	304016	0	0	0	0	0	0	551448	0	0	304016	0	0	0	0	0	contam_P02768	contam_P02768	TRUE		19.0729
MAMQNLNDR	K	L	72	80	9	2	sp|contam_P35900|K1C20_HUMAN	contam_P35900	K1C20_HUMAN	KRT20	Keratin, type I cytoskeletal 20			0	0	0	0	0	1	0	0	0	1	0	0	0	0	0	0	0	0	0	0	0	0	0	0	0	0	0	0	0	0	contam_P35900	contam_P35900	TRUE
MEISELNRTIQR	K	L	415	426	12	2	sp|contam_Q3TTY5|K22E_MOUSE	contam_Q3TTY5	K22E_MOUSE	Krt2	Keratin, type II cytoskeletal 2 epidermal			0	1	0	0	0	0	0	0	0	0	0	1.96783e+06	0	0	0	0	0	0	0	0	0	0	0	0	0	0	0	0	0	0	contam_Q3TTY5	contam_Q3TTY5	TRUE
MIGFPSSAGSVSPR	K	S	416	429	14	2	sp|contam_P13646|K1C13_HUMAN	contam_P13646	K1C13_HUMAN	KRT13	Keratin, type I cytoskeletal 13			0	0	0	0	2	0	0	0	0	0	0	0	0	0	7502891	0	0	0	0	0	0	0	0	0	0	0	0	0	0	0	contam_P13646	contam_P13646	TRUE
MTLDDFR	R	I	234	240	7	2	sp|contam_P35527|K1C9_HUMAN	contam_P35527	K1C9_HUMAN	KRT9	Keratin, type I cytoskeletal 9			3	4	2	2	3	6	0	2	2	5	16191182	7341871	1.02719e+06	1.13549e+06	650888	16458083	0	4.84062e+06	1.09163e+06	14387890	14900988	5.72206e+06	945339	1.04501e+06	3332902	12192619	0	4454891	1.00465e+06	9208056	contam_P35527	contam_P35527	TRUE	23.8289	22.4481	19.8505
NEISEMNRAIQR	R	L	306	317	12	2	sp|contam_P08729|K2C7_HUMAN	contam_P08729	K2C7_HUMAN	KRT7	Keratin, type II cytoskeletal 7		tr|contam_Q3KNV1|Q3KNV1_HUMAN	0	1	0	0	0	0	0	0	0	0	0	0	0	0	0	0	0	0	0	0	0	0	0	0	0	0	0	0	0	0	contam_P08729	contam_P08729	TRUE
NHEEEMKDLR	K	N	286	295	10	2,3	sp|contam_P13645|K1C10_HUMAN	contam_P13645	K1C10_HUMAN	KRT10	Keratin, type I cytoskeletal 10			2	0	0	0	2	0	0	0	4	0	4206987	0	304010	0	1954553	188788	0	408647	11151766	246682	2.76469e+06	0	183437	0	1268881	121420	0	257389	7.32074e+06	140664	contam_P13645	contam_P13645	TRUE	21.3987		17.4849
NKPGVYTK	K	V	209	216	8	2	sp|contam_P00761|TRYP_PIG	contam_P00760	TRY1_BOVIN		Cationic trypsin		sp|contam_P00760|TRY1_BOVIN	1	1	1	1	1	1	0	1	1	0	1.41216e+06	1.46934e+06	1.4273e+06	1.25727e+06	1.38318e+06	1.40503e+06	0	1.51446e+06	1.32393e+06	1.20832e+06	1.41216e+06	1.46934e+06	1.4273e+06	1.25727e+06	1.38318e+06	1.40503e+06	0	1.51446e+06	1.32393e+06	1.20832e+06	contam_P00761	contam_P00761	TRUE	20.4295	20.4867	20.4449
NKTENTRLGDNR	K	K	186	197	12	3	sp|contam_P20930|FILA_HUMAN	contam_P20930	FILA_HUMAN	FLG	Filaggrin			0	0	0	1	0	0	0	1	0	0	118489	0	225595	1.08765e+06	278772	216147	0	584893	0	347866	118489	0	225595	1.08765e+06	278772	216147	0	584893	0	347866	contam_P20930	contam_P20930	TRUE	16.8544		17.7834
NKYEDEINK	K	R	268	276	9	2	sp|contam_P04264|K2C1_HUMAN	contam_P02538	K2C6A_HUMAN	KRT6A	Keratin, type II cytoskeletal 6A	KRT1, KRT5, KRT6B, KRT6C, KRT79, KRT8, Krt5, Krt77, Krt79	sp|contam_P02538|K2C6A_HUMAN, sp|contam_P04259|K2C6B_HUMAN, sp|contam_P05787|K2C8_HUMAN, sp|contam_P13647|K2C5_HUMAN, sp|contam_P48668|K2C6C_HUMAN, sp|contam_Q5XKE5|K2C79_HUMAN, sp|contam_Q5XQN5|K2C5_BOVIN, sp|contam_Q6IFZ6|K2C1B_MOUSE, sp|contam_Q8VED5|K2C79_MOUSE, sp|contam_Q922U2|K2C5_MOUSE	0	1	2	1	1	1	0	0	0	1	0	8477841	1.17486e+06	3786255	3.16926e+06	0	0	0	0	1.72154e+06	0	8477841	1.17486e+06	3786255	3.16926e+06	0	0	0	0	1.72154e+06	contam_P04264	contam_P04264	TRUE		23.0153	20.1641
NKYEDEINKR	K	T	268	277	10	2,3	sp|contam_P04264|K2C1_HUMAN	contam_P02538	K2C6A_HUMAN	KRT6A	Keratin, type II cytoskeletal 6A	KRT1, KRT5, KRT6B, KRT6C, KRT8, Krt5, Krt77, Krt79	sp|contam_P02538|K2C6A_HUMAN, sp|contam_P04259|K2C6B_HUMAN, sp|contam_P05787|K2C8_HUMAN, sp|contam_P13647|K2C5_HUMAN, sp|contam_P48668|K2C6C_HUMAN, sp|contam_Q5XQN5|K2C5_BOVIN, sp|contam_Q6IFZ6|K2C1B_MOUSE, sp|contam_Q8VED5|K2C79_MOUSE, sp|contam_Q922U2|K2C5_MOUSE	2	2	0	2	2	3	0	0	2	2	3279143	11301756	457504	4.31595e+06	8769237	11580568	0	201782	2.30736e+06	5306108	1.9287e+06	6.60828e+06	268225	2.52417e+06	5126741	6.76756e+06	0	120549	1355618	3.10459e+06	contam_P04264	contam_P04264	TRUE	20.8792	22.6558	18.0331
NLDLDSIIAEVK	R	A	342	353	12	2	sp|contam_P35908|K22E_HUMAN	contam_O95678	K2C75_HUMAN	KRT75	Keratin, type II cytoskeletal 75	KRT2, KRT5, KRT6A, KRT6B, KRT6C, KRT79, Krt79	sp|contam_O95678|K2C75_HUMAN, sp|contam_P02538|K2C6A_HUMAN, sp|contam_P04259|K2C6B_HUMAN, sp|contam_P13647|K2C5_HUMAN, sp|contam_P48668|K2C6C_HUMAN, sp|contam_Q5XKE5|K2C79_HUMAN, sp|contam_Q8VED5|K2C79_MOUSE	2	2	0	0	0	0	0	0	0	0	4.8629e+06	1.75754e+06	0	0	0	0	0	0	0	0	4.8629e+06	1.75754e+06	0	0	0	0	0	0	0	0	contam_P35908	contam_P35908	TRUE	22.2134	20.7451
NMAINPSK	K	E	40	47	8	2	sp|contam_P02663|CASA2_BOVIN	contam_P02663	CASA2_BOVIN	CSN1S2	Alpha-S2-casein			0	1	0	0	0	0	0	0	0	0	0	3.56432e+06	0	0	0	0	0	0	0	200064	0	3.56432e+06	0	0	0	0	0	0	0	200064	contam_P02663	contam_P02663	TRUE		21.7652
NMQDLVEDFK	R	N	246	255	10	2	sp|contam_P13647|K2C5_HUMAN	contam_P13647	K2C5_HUMAN	KRT5	Keratin, type II cytoskeletal 5		sp|contam_Q5XQN5|K2C5_BOVIN	0	1	0	0	1	1	0	0	0	0	142221	1.07203e+06	0	0	817983	1.28074e+06	0	0	0	0	142221	1.07203e+06	0	0	817983	1.28074e+06	0	0	0	0	contam_P13647	contam_P13647	TRUE	17.1178	20.0319
NMQDMVEDYR	K	N	258	267	10	2	sp|contam_P04264|K2C1_HUMAN	contam_P04264	K2C1_HUMAN	KRT1	Keratin, type II cytoskeletal 1			0	0	0	1	0	2	0	0	0	1	695228	581930	514079	2.06111e+06	674482	3.89726e+06	0	320712	0	2.04995e+06	667841	3.27704e+06	493828	1.97992e+06	647912	3.19819e+06	0	308078	0	1.96919e+06	contam_P04264	contam_P04264	TRUE	19.3491	21.644	18.9136
NMQDMVEDYRNK	K	Y	258	269	12	2,3	sp|contam_P04264|K2C1_HUMAN	contam_P04264	K2C1_HUMAN	KRT1	Keratin, type II cytoskeletal 1			0	3	0	6	0	3	0	0	0	3	1.23168e+06	13810809	322285	22523216	3.48355e+06	8661346	0	35445.9	0	5224571	1.23168e+06	8.27206e+06	191916	13485329	2.08814e+06	5182641	0	35445.9	0	3124492	contam_P04264	contam_P04264	TRUE	20.2322	22.9798	17.5501
NRLNFLK	K	K	174	180	7	2	sp|contam_P02663|CASA2_BOVIN	contam_P02663	CASA2_BOVIN	CSN1S2	Alpha-S2-casein			0	1	0	0	0	0	0	0	0	0	0	1.49094e+06	0	0	0	0	0	0	0	0	0	0	0	0	0	0	0	0	0	0	contam_P02663	contam_P02663	TRUE
NTVYLQMNSLK	R	P	78	88	11	2	pdb|3OGO|GFPNANOBODY_SYNTHETIC	pdb|3OGO|GFPNANOBODY_SYNTHETIC GFP-Nanobody OS=Synthetic OX=0000 GN=GFPNanobody PE=1 SV=1	pdb|3OGO|GFPNANOBODY_SYNTHETIC GFP-Nanobody OS=Synthetic OX=0000 GN=GFPNanobody PE=1 SV=1		GFP-Nanobody			1	1	0	0	0	1	0	0	0	0	0	1324846	0	0	0	0	0	0	0	0	0	0	0	0	0	0	0	0	0	0	3OGO	3OGO	TRUE
NVAVPLYNR	K	F	59	67	9	2	sp|contam_P15252|REF_HEVBR	contam_P15252	REF_HEVBR		Rubber elongation factor protein			2	1	0	1	0	2	0	1	0	2	2.16702e+06	4246886	0	961013	0	2786569	0	816089	0	2340532	2.16702e+06	4246886	0	961013	0	2786569	0	816089	0	2340532	contam_P15252	contam_P15252	TRUE	21.0473	22.018
NVQDLVEDFK	R	N	222	231	10	2	sp|contam_Q5XKE5|K2C79_HUMAN	contam_Q5XKE5	K2C79_HUMAN	KRT79	Keratin, type II cytoskeletal 79			0	0	0	1	0	0	0	0	1	0	3.07558e+06	0	0	4.29153e+06	2.55464e+06	0	0	1.77274e+06	829553	8744754	3.07558e+06	0	0	4.29153e+06	2.55464e+06	0	0	1.77274e+06	829553	8744754	contam_Q5XKE5	contam_Q5XKE5	TRUE	21.5524
NYSPYYNTIDDLK	K	D	200	212	13	2	sp|contam_P35527|K1C9_HUMAN	contam_P35527	K1C9_HUMAN	KRT9	Keratin, type I cytoskeletal 9			0	1	0	2	0	1	0	0	0	0	0	2387250	0	9699222	0	1.58589e+06	0	0	0	0	0	2387250	0	9699222	0	1.58589e+06	0	0	0	0	contam_P35527	contam_P35527	TRUE		21.1869
QDGECGTLSK	K	G	21	30	10	2	sp|contam_Q5D862|FILA2_HUMAN	contam_Q5D862	FILA2_HUMAN	FLG2	Filaggrin-2			0	0	0	1	0	0	0	0	0	0	0	0	0	911784	0	0	0	0	0	0	0	0	0	0	0	0	0	0	0	0	contam_Q5D862	contam_Q5D862	TRUE
QEELEAALQRGKQDMAR	K	Q	354	370	17	3	sp|contam_P08729|K2C7_HUMAN	contam_P08729	K2C7_HUMAN	KRT7	Keratin, type II cytoskeletal 7			0	0	0	0	0	0	0	0	0	1	0	0	0	0	0	0	0	0	0	0	0	0	0	0	0	0	0	0	0	0	contam_P08729	contam_P08729	TRUE
QEESEQIKTLNNKFASFIDK	R	V	89	108	20	4	sp|contam_P08729|K2C7_HUMAN	contam_P08729	K2C7_HUMAN	KRT7	Keratin, type II cytoskeletal 7			0	1	0	0	0	0	0	0	0	0	0	0	0	0	0	0	0	0	0	0	0	0	0	0	0	0	0	0	0	0	contam_P08729	contam_P08729	TRUE
QEIAEINR	K	M	379	386	8	2	sp|contam_P02538|K2C6A_HUMAN	contam_P02538	K2C6A_HUMAN	KRT6A	Keratin, type II cytoskeletal 6A	KRT6B, KRT6C, Krt6a	sp|contam_P04259|K2C6B_HUMAN, sp|contam_P48668|K2C6C_HUMAN, sp|contam_P50446|K2C6A_MOUSE	0	0	0	0	1	0	0	0	0	0	0	0	0	0	3160195	0	0	0	0	0	0	0	0	0	0	0	0	0	0	0	contam_P02538	contam_P02538	TRUE
QEYEQLIAK	R	N	328	336	9	2	sp|contam_P35527|K1C9_HUMAN	contam_P35527	K1C9_HUMAN	KRT9	Keratin, type I cytoskeletal 9			1	1	0	1	0	1	0	1	0	0	889200	1.00404e+06	0	511941	0	983698	0	643022	0	1426091	889200	1.00404e+06	0	511941	0	983698	0	643022	0	1426091	contam_P35527	contam_P35527	TRUE	19.7621	19.9374
QFSSRSGYR	R	S	4	12	9	2	sp|contam_P04264|K2C1_HUMAN	contam_P04264	K2C1_HUMAN	KRT1	Keratin, type II cytoskeletal 1			0	0	0	0	0	0	0	0	1	0	0	0	0	0	0	0	0	0	0	0	0	0	0	0	0	0	0	0	0	0	contam_P04264	contam_P04264	TRUE
QFSSSYLSR	R	S	5	13	9	2	sp|contam_P35527|K1C9_HUMAN	contam_P35527	K1C9_HUMAN	KRT9	Keratin, type I cytoskeletal 9			1	0	0	3	0	2	0	0	0	1	2.08627e+06	4.45255e+06	214305	4.15667e+06	638970	1.33657e+06	0	453359	0	1.97311e+06	2.08627e+06	4.45255e+06	214305	4.15667e+06	638970	1.33657e+06	0	453359	0	1.97311e+06	contam_P35527	contam_P35527	TRUE	20.9925	22.0862	17.7093
QFSSSYLSRSGGGGGGGLGSGGSIR	R	S	5	29	25	4	sp|contam_P35527|K1C9_HUMAN	contam_P35527	K1C9_HUMAN	KRT9	Keratin, type I cytoskeletal 9			0	0	0	0	0	1	1	0	0	1	0	0	0	0	0	0	0	0	0	0	0	0	0	0	0	0	0	0	0	0	contam_P35527	contam_P35527	TRUE
QFTSSSSMK	R	G	7	15	9	2	sp|contam_P02533|K1C14_HUMAN	contam_P02533	K1C14_HUMAN	KRT14	Keratin, type I cytoskeletal 14	KRT16, Krt16	sp|contam_P08779|K1C16_HUMAN, sp|contam_Q9Z2K1|K1C16_MOUSE, tr|contam_Q3ZAW8|Q3ZAW8_MOUSE	0	0	0	1	0	0	0	0	0	0	0	0	0	721712	563620	0	0	0	0	0	0	0	0	721712	563620	0	0	0	0	0	contam_P02533	contam_P02533	TRUE
QGSGSGHSPSRVR	R	H	768	780	13	3	sp|contam_Q86YZ3|HORN_HUMAN	contam_Q86YZ3	HORN_HUMAN	HRNR	Hornerin			0	0	0	1	0	0	0	0	0	0	0	0	0	503253	0	0	0	0	0	0	0	0	0	0	0	0	0	0	0	0	contam_Q86YZ3	contam_Q86YZ3	TRUE
QGVDADINGLR	R	Q	251	261	11	2	sp|contam_P35527|K1C9_HUMAN	contam_P35527	K1C9_HUMAN	KRT9	Keratin, type I cytoskeletal 9			1	1	0	0	0	1	0	1	0	2	2.74879e+06	1.70396e+06	0	0	280616	4029841	0	648910	0	2323527	2.74879e+06	1.70396e+06	0	0	280616	4029841	0	648910	0	2323527	contam_P35527	contam_P35527	TRUE	21.3904	20.7005
QLDNIVGER	R	G	224	232	9	2	sp|contam_P04259|K2C6B_HUMAN	contam_P04259	K2C6B_HUMAN	KRT6B	Keratin, type II cytoskeletal 6B			0	0	0	0	0	0	0	1	0	0	0	0	0	0	0	0	0	2.44648e+06	0	0	0	0	0	0	0	0	0	0	0	0	contam_P04259	contam_P04259	TRUE
QLDSIVGER	R	G	229	237	9	2	sp|contam_P13647|K2C5_HUMAN	contam_P02538	K2C6A_HUMAN	KRT6A	Keratin, type II cytoskeletal 6A	KRT5, KRT6C	sp|contam_P02538|K2C6A_HUMAN, sp|contam_P48668|K2C6C_HUMAN	0	1	0	0	1	1	0	0	1	1	764753	1.70447e+06	0	0	10422254	3211130	0	501727	1.22953e+06	1.09399e+06	764753	1.70447e+06	0	0	10422254	3211130	0	501727	1.22953e+06	1.09399e+06	contam_P13647	contam_P13647	TRUE	19.5446	20.7009
QRPAEIK	R	D	154	160	7	2	sp|contam_P02533|K1C14_HUMAN	contam_P02533	K1C14_HUMAN	KRT14	Keratin, type I cytoskeletal 14			0	1	0	1	1	1	0	0	1	0	109513	905434	0	385040	646449	537431	0	0	709113	239229	109513	905434	0	385040	646449	537431	0	0	709113	239229	contam_P02533	contam_P02533	TRUE	16.7407	19.7883
QRPSEIK	R	D	156	162	7	2	sp|contam_P08779|K1C16_HUMAN	contam_P08779	K1C16_HUMAN	KRT16	Keratin, type I cytoskeletal 16			0	0	0	0	1	0	0	0	0	0	0	0	0	0	1.18887e+06	0	0	0	0	0	0	0	0	0	0	0	0	0	0	0	contam_P08779	contam_P08779	TRUE
QSGSRGGSGGGGSISGGGYGSGGGSGGR	R	Y	545	572	28	2,3	sp|contam_P35908|K22E_HUMAN	contam_P35908	K22E_HUMAN	KRT2	Keratin, type II cytoskeletal 2 epidermal			0	1	0	1	0	0	0	0	2	0	0	0	0	1.54181e+06	0	0	0	0	0	0	0	0	0	0	0	0	0	0	0	0	contam_P35908	contam_P35908	TRUE
QSGSRGGSGGGGSISGGGYGSGGGSGGRYGSGGGSK	R	G	545	580	36	3	sp|contam_P35908|K22E_HUMAN	contam_P35908	K22E_HUMAN	KRT2	Keratin, type II cytoskeletal 2 epidermal			0	1	0	0	0	0	0	0	0	0	0	0	0	0	0	0	0	0	0	0	0	0	0	0	0	0	0	0	0	0	contam_P35908	contam_P35908	TRUE
QSLEASLAETEGR	K	Y	387	399	13	2	sp|contam_P13645|K1C10_HUMAN	contam_P02535	K1C10_MOUSE	Krt10	Keratin, type I cytoskeletal 10	KRT10	sp|contam_P02535|K1C10_MOUSE	1	1	0	0	1	1	0	0	1	0	510068	1.55388e+06	0	0	905539	2.13976e+06	0	0	935918	277368	510068	1.55388e+06	0	0	905539	2.13976e+06	0	0	935918	277368	contam_P13645	contam_P13645	TRUE	18.9603	20.5674
QSLGHGQHGSGSGQSPSPSR	R	G	992	1011	20	3,4	sp|contam_Q86YZ3|HORN_HUMAN	contam_Q86YZ3	HORN_HUMAN	HRNR	Hornerin			1	2	0	1	1	1	0	0	0	1	685962	3.3714e+06	351094	2.3928e+06	1.10115e+06	1.22548e+06	0	373688	0	1.62295e+06	685962	3.03134e+06	351094	2.3928e+06	1.10115e+06	1.08278e+06	0	373688	0	1.41981e+06	contam_Q86YZ3	contam_Q86YZ3	TRUE	19.3878	21.5315	18.4215
QSLGHGQHGSGSGQSPSPSRGR	R	H	992	1013	22	3,4	sp|contam_Q86YZ3|HORN_HUMAN	contam_Q86YZ3	HORN_HUMAN	HRNR	Hornerin			0	1	0	2	0	1	0	0	0	0	221903	1.63107e+06	0	1.90049e+06	536551	584933	0	0	0	0	221903	1.63107e+06	0	1.50032e+06	536551	463140	0	0	0	0	contam_Q86YZ3	contam_Q86YZ3	TRUE	17.7596	20.6374
QSPASPERDYSPYYK	K	T	143	157	15	2	sp|contam_P13646|K1C13_HUMAN	contam_P13646	K1C13_HUMAN	KRT13	Keratin, type I cytoskeletal 13			0	0	0	0	1	0	0	0	0	0	0	0	0	0	1.31035e+06	0	0	0	0	0	0	0	0	0	0	0	0	0	0	0	contam_P13646	contam_P13646	TRUE
QSPSYGRHGSGSGR	R	S	902	915	14	3	sp|contam_Q86YZ3|HORN_HUMAN	contam_Q86YZ3	HORN_HUMAN	HRNR	Hornerin			0	1	0	1	0	1	0	0	0	0	0	1.71237e+06	0	2.34704e+06	0	558960	0	0	0	0	0	1.71237e+06	0	2.34704e+06	0	558960	0	0	0	0	contam_Q86YZ3	contam_Q86YZ3	TRUE		20.7076
QSSGHGRQGSGSGQSPSR	R	G	1698	1715	18	3	sp|contam_Q86YZ3|HORN_HUMAN	contam_Q86YZ3	HORN_HUMAN	HRNR	Hornerin			0	0	0	1	0	0	0	0	0	0	0	0	0	552719	0	0	0	0	0	0	0	0	0	0	0	0	0	0	0	0	contam_Q86YZ3	contam_Q86YZ3	TRUE
QSSSYGPHGYGSGR	R	S	554	567	14	2,3	sp|contam_Q86YZ3|HORN_HUMAN	contam_Q86YZ3	HORN_HUMAN	HRNR	Hornerin			0	0	0	2	0	1	0	0	0	0	0	0	205494	1702877	0	484814	0	158114	0	1.03484e+06	0	0	105891	879807	0	523408	0	156387	0	533505	contam_Q86YZ3	contam_Q86YZ3	TRUE			16.6922
QSSSYGQHESASR	R	H	396	408	13	2,3	sp|contam_Q86YZ3|HORN_HUMAN	contam_Q86YZ3	HORN_HUMAN	HRNR	Hornerin			0	1	0	2	0	0	0	0	0	0	86365.5	612243	237196	1.22582e+06	255476	290621	0	291152	0	0	86365.5	612243	167350	871690	179181	203620	0	201986	0	0	contam_Q86YZ3	contam_Q86YZ3	TRUE	16.3982	19.2237	17.3525
QSSVSFR	R	S	4	10	7	2	sp|contam_P13647|K2C5_HUMAN	contam_P13647	K2C5_HUMAN	KRT5	Keratin, type II cytoskeletal 5	Krt5	sp|contam_Q922U2|K2C5_MOUSE	0	0	0	1	1	0	0	1	1	0	0	0	10822445	1271038	4.69029e+06	9847621	33622040	730820	11926831	7.31332e+06	0	0	10822445	1271038	4.69029e+06	9847621	33622040	730820	11926831	7.31332e+06	contam_P13647	contam_P13647	TRUE			23.3675
QSVEADINGLR	R	R	246	256	11	2	sp|contam_P13645|K1C10_HUMAN	contam_O77727	K1C15_SHEEP	KRT15	Keratin, type I cytoskeletal 15	KRT10, KRT13, KRT24, Krt10, Krt13	sp|contam_O77727|K1C15_SHEEP, sp|contam_P02535|K1C10_MOUSE, sp|contam_P08730|K1C13_MOUSE, sp|contam_P13646|K1C13_HUMAN, sp|contam_Q2M2I5|K1C24_HUMAN	1	0	0	0	0	1	0	0	0	0	678671	0	0	0	314754	499977	0	0	0	71254.7	678671	0	0	0	314754	499977	0	0	0	71254.7	contam_P13645	contam_P13645	TRUE	19.3724
QSVEADINGLRR	R	V	246	257	12	2,3	sp|contam_P13645|K1C10_HUMAN	contam_O77727	K1C15_SHEEP	KRT15	Keratin, type I cytoskeletal 15	KRT10, KRT13, Krt10, Krt13	sp|contam_O77727|K1C15_SHEEP, sp|contam_P02535|K1C10_MOUSE, sp|contam_P08730|K1C13_MOUSE, sp|contam_P13646|K1C13_HUMAN	1	2	0	0	0	2	0	0	0	1	1.75844e+06	1.26503e+06	0	0	569935	2.69137e+06	0	0	0	0	905014	1.27839e+06	0	0	575955	1.34917e+06	0	0	0	0	contam_P13645	contam_P13645	TRUE	19.7876	20.2859
QSVEESGGR	-	L	1	9	9	2	sp|contam_P01826|HV1A_RABIT	contam_P01826	HV1A_RABIT		Ig heavy chain V-A1 region BS-5			0	0	0	0	0	0	0	1	0	1	0	0	0	0	0	0	0	0	0	0	0	0	0	0	0	0	0	0	0	0	contam_P01826	contam_P01826	TRUE
QTRPILK	R	E	454	460	7	2	sp|contam_P08779|K1C16_HUMAN	contam_P08779	K1C16_HUMAN	KRT16	Keratin, type I cytoskeletal 16			0	2	0	0	2	1	0	0	0	0	180565	4212729	275755	0	2.07399e+06	578878	0	193877	0	73848.1	180565	4212729	275755	0	2.07399e+06	578878	0	193877	0	73848.1	contam_P08779	contam_P08779	TRUE	17.4622	22.0063	18.073
QVLDNLTMEK	R	S	262	271	10	2	sp|contam_P35527|K1C9_HUMAN	contam_P35527	K1C9_HUMAN	KRT9	Keratin, type I cytoskeletal 9			1	1	0	0	1	2	0	1	0	1	3.38649e+06	4.92156e+06	816481	0	2.55464e+06	8854760	0	1.77328e+06	0	8801330	3.38649e+06	4.92156e+06	816481	0	2.55464e+06	8854760	0	1.77328e+06	0	8801330	contam_P35527	contam_P35527	TRUE	21.6914	22.2307	19.6391
QVQLVESGGALVQPGGSLR	M	L	2	20	19	2	pdb|3OGO|GFPNANOBODY_SYNTHETIC	pdb|3OGO|GFPNANOBODY_SYNTHETIC GFP-Nanobody OS=Synthetic OX=0000 GN=GFPNanobody PE=1 SV=1	pdb|3OGO|GFPNANOBODY_SYNTHETIC GFP-Nanobody OS=Synthetic OX=0000 GN=GFPNanobody PE=1 SV=1		GFP-Nanobody			1	0	0	0	0	0	0	0	0	0	1.16048e+06	0	0	0	0	0	0	0	0	0	0	0	0	0	0	0	0	0	0	0	3OGO	3OGO	TRUE
RGHRHQEEESETEEDEEDTPGHK	R	S	104	126	23	3,4	sp|contam_Q5D862|FILA2_HUMAN	contam_Q5D862	FILA2_HUMAN	FLG2	Filaggrin-2			0	3	0	0	0	0	0	0	0	0	0	4.25273e+06	0	0	0	0	0	0	0	0	0	0	0	0	0	0	0	0	0	0	contam_Q5D862	contam_Q5D862	TRUE
RISISTSGGSFR	K	N	73	84	12	2,3	sp|contam_P13647|K2C5_HUMAN	contam_P13647	K2C5_HUMAN	KRT5	Keratin, type II cytoskeletal 5			0	3	0	1	1	1	0	0	0	0	397299	14480884	0	610689	1.34202e+06	788215	0	0	0	228437	349523	10107662	0	1.63096e+06	885460	693431	0	0	0	139290	contam_P13647	contam_P13647	TRUE	18.415	23.2689
RPSSLER	K	R	124	130	7	2	sp|contam_P20930|FILA_HUMAN	contam_P20930	FILA_HUMAN	FLG	Filaggrin			0	1	0	1	0	0	0	1	1	0	788936	3.42296e+06	955446	4.77004e+06	1.77645e+06	1.13561e+06	0	1.01506e+06	1.00375e+06	1.14404e+06	788936	3.42296e+06	955446	4.77004e+06	1.77645e+06	1.13561e+06	0	1.01506e+06	1.00375e+06	1.14404e+06	contam_P20930	contam_P20930	TRUE	19.5895	21.7068	19.8658
RPSSLERR	K	N	124	131	8	2	sp|contam_P20930|FILA_HUMAN	contam_P20930	FILA_HUMAN	FLG	Filaggrin			0	1	0	1	1	0	0	0	0	0	0	0	0	1.28027e+06	0	0	0	0	0	0	0	0	0	0	0	0	0	0	0	0	contam_P20930	contam_P20930	TRUE
RQLDSIVGER	R	G	228	237	10	2	sp|contam_P13647|K2C5_HUMAN	contam_P02538	K2C6A_HUMAN	KRT6A	Keratin, type II cytoskeletal 6A	KRT5, KRT6C	sp|contam_P02538|K2C6A_HUMAN, sp|contam_P48668|K2C6C_HUMAN	0	0	0	0	1	0	0	0	0	0	0	0	0	0	769654	0	0	0	0	0	0	0	0	0	0	0	0	0	0	0	contam_P13647	contam_P13647	TRUE
RRVDQLK	R	S	240	246	7	2	sp|contam_P04264|K2C1_HUMAN	contam_P04264	K2C1_HUMAN	KRT1	Keratin, type II cytoskeletal 1			1	2	0	1	1	1	0	0	0	0	1.70732e+06	6199123	277378	5909953	4.11528e+06	3565030	0	531367	0	3514971	1.70732e+06	6199123	277378	5909953	4.11528e+06	3565030	0	531367	0	3514971	contam_P04264	contam_P04264	TRUE	20.7033	22.5636	18.0815
RSTSSFSCLSR	R	H	35	45	11	2	sp|contam_P35908|K22E_HUMAN	contam_P35908	K22E_HUMAN	KRT2	Keratin, type II cytoskeletal 2 epidermal			0	1	0	1	0	0	0	0	0	0	0	6.69056e+06	0	0	649886	0	0	0	0	0	0	6.69056e+06	0	0	649886	0	0	0	0	0	contam_P35908	contam_P35908	TRUE		22.6737
RTAAENDFVTLK	K	K	275	286	12	2,3	sp|contam_P35908|K22E_HUMAN	contam_P35908	K22E_HUMAN	KRT2	Keratin, type II cytoskeletal 2 epidermal			0	2	0	2	2	1	0	0	0	0	387455	32378924	0	5.3728e+06	4.81202e+06	998668	0	0	0	0	387455	23343862	0	3.86829e+06	3.4562e+06	998668	0	0	0	0	contam_P35908	contam_P35908	TRUE	18.5637	24.4765
RTAAENDFVTLKK	K	D	275	287	13	2,3	sp|contam_P35908|K22E_HUMAN	contam_P35908	K22E_HUMAN	KRT2	Keratin, type II cytoskeletal 2 epidermal			2	4	1	2	2	2	0	0	0	1	2763980	134543380	792152	13539988	8612763	5211771	0	0	0	1.34545e+06	2.0132e+06	104259300	556139	10500179	6.59608e+06	4.09146e+06	0	0	0	928180	contam_P35908	contam_P35908	TRUE	20.9411	26.6356	19.0851
RTNAENEFVTIK	K	K	277	288	12	2,3	sp|contam_P04264|K2C1_HUMAN	contam_P04264	K2C1_HUMAN	KRT1	Keratin, type II cytoskeletal 1			2	2	0	2	2	2	0	0	0	2	2.6957e+06	14418683	0	12039163	5421674	7.14135e+06	0	0	0	3646111	1.82085e+06	9715185	0	8.028e+06	3.68885e+06	4786445	0	0	0	2.46334e+06	contam_P04264	contam_P04264	TRUE	20.7962	23.2118
RTNAENEFVTIKK	K	D	277	289	13	2,3	sp|contam_P04264|K2C1_HUMAN	contam_P04264	K2C1_HUMAN	KRT1	Keratin, type II cytoskeletal 1			3	2	2	5	3	2	0	0	0	4	10544536	68136360	2277949	52942484	15566839	17125276	0	0	0	12873721	7827903	52485696	1.52317e+06	40587460	11750445	13219840	0	0	0	9776399	contam_P04264	contam_P04264	TRUE	22.9002	25.6454	20.5386
RTTAENEFVMLK	K	K	265	276	12	2	sp|contam_P13647|K2C5_HUMAN	contam_P13647	K2C5_HUMAN	KRT5	Keratin, type II cytoskeletal 5	Krt5	sp|contam_Q5XQN5|K2C5_BOVIN, sp|contam_Q922U2|K2C5_MOUSE	0	1	0	0	0	0	0	0	0	0	0	632422	0	0	0	0	0	0	0	0	0	0	0	0	0	0	0	0	0	0	contam_P13647	contam_P13647	TRUE
RTTAENEFVMLKK	K	D	265	277	13	3	sp|contam_P13647|K2C5_HUMAN	contam_P13647	K2C5_HUMAN	KRT5	Keratin, type II cytoskeletal 5	Krt5	sp|contam_Q5XQN5|K2C5_BOVIN, sp|contam_Q922U2|K2C5_MOUSE	0	1	0	0	0	0	0	0	0	0	0	2.57093e+06	0	0	0	0	0	0	0	0	0	0	0	0	0	0	0	0	0	0	contam_P13647	contam_P13647	TRUE
RVLGQLHGGPSSCSATGTNR	K	S	409	428	20	3	sp|contam_P15636|API_ACHLY	contam_P15636	API_ACHLY		Protease 1			0	1	0	0	0	0	0	0	0	0	769291	1845604	0	0	0	358361	0	0	0	0	769291	1845604	0	0	0	358361	0	0	0	0	contam_P15636	contam_P15636	TRUE	19.5532	20.8157
RYLDGLTAER	K	T	238	247	10	2,3	sp|contam_P35908|K22E_HUMAN	contam_P35908	K22E_HUMAN	KRT2	Keratin, type II cytoskeletal 2 epidermal			0	2	0	0	0	0	0	0	0	0	0	14088705	0	0	840112	0	0	0	0	0	0	11101584	0	0	840112	0	0	0	0	0	contam_P35908	contam_P35908	TRUE		23.4043
SAAGSGGLGR	R	I	40	49	10	2	sp|contam_O95678|K2C75_HUMAN	contam_O95678	K2C75_HUMAN	KRT75	Keratin, type II cytoskeletal 75			0	0	1	0	0	0	0	0	0	0	342726	0	624835	0	476075	0	2.19954e+06	1.12618e+06	0	412366	342726	0	624835	0	476075	0	2.19954e+06	1.12618e+06	0	412366	contam_O95678	contam_O95678	TRUE	18.3867		19.2531
SAEYGSSLQSSR	R	S	285	296	12	2	sp|contam_Q6KB66|K2C80_HUMAN	contam_Q6KB66	K2C80_HUMAN	KRT80	Keratin, type II cytoskeletal 80			0	0	0	0	0	0	0	0	1	0	0	862418	0	0	0	0	0	0	787339	0	0	862418	0	0	0	0	0	0	787339	0	contam_Q6KB66	contam_Q6KB66	TRUE		19.718
SCQISCK	M	S	2	8	7	2	sp|contam_P35908|K22E_HUMAN	contam_P35908	K22E_HUMAN	KRT2	Keratin, type II cytoskeletal 2 epidermal			0	2	0	4	3	0	0	0	1	0	0	7876715	0	24016634	7.26371e+06	0	0	0	2.2786e+06	0	0	7876715	0	24016634	7.26371e+06	0	0	0	2.2786e+06	0	contam_P35908	contam_P35908	TRUE		22.9092
SCRQFSSSYLSR	M	S	2	13	12	2	sp|contam_P35527|K1C9_HUMAN	contam_P35527	K1C9_HUMAN	KRT9	Keratin, type I cytoskeletal 9			0	1	0	1	0	0	0	0	0	0	0	801487	0	2.20032e+06	0	0	0	0	0	0	0	801487	0	2.20032e+06	0	0	0	0	0	0	contam_P35527	contam_P35527	TRUE		19.6123
SDQSRLDSELK	K	N	247	257	11	2,3	sp|contam_P04264|K2C1_HUMAN	contam_P04264	K2C1_HUMAN	KRT1	Keratin, type II cytoskeletal 1		tr|contam_G3N0V2|G3N0V2_BOVIN	2	4	4	6	4	3	1	2	2	3	15621942	96652380	13873361	217888380	37070790	39908540	2.15781e+06	4270231	3.15109e+06	44990996	10673120	64596076	9220620	145502300	24754076	26701598	1.42567e+06	2846881	2.1305e+06	30277750	contam_P04264	contam_P04264	TRUE	23.3475	25.9449	23.1364
SDQYGRVFTSWTGGGAAASR	R	L	429	448	20	3	sp|contam_P15636|API_ACHLY	contam_P15636	API_ACHLY		Protease 1			0	1	1	0	0	0	0	0	0	0	0	704724	0	0	0	0	0	0	0	0	0	0	0	0	0	0	0	0	0	0	contam_P15636	contam_P15636	TRUE
SEISELRR	K	T	329	336	8	2	sp|contam_P02533|K1C14_HUMAN	contam_P02533	K1C14_HUMAN	KRT14	Keratin, type I cytoskeletal 14	KRT17, Krt17	sp|contam_Q04695|K1C17_HUMAN, sp|contam_Q9QWL7|K1C17_MOUSE	1	1	0	0	1	0	0	0	1	0	1.15174e+06	3.51835e+06	165566	0	3109789	1.84226e+06	0	155930	3.66875e+06	813431	1.15174e+06	3.51835e+06	165566	0	3109789	1.84226e+06	0	155930	3.66875e+06	813431	contam_P02533	contam_P02533	TRUE	20.1354	21.7465	17.3371
SEITDLR	K	R	318	324	7	2	sp|contam_O77727|K1C15_SHEEP	contam_O77727	K1C15_SHEEP	KRT15	Keratin, type I cytoskeletal 15			0	0	0	0	0	0	0	0	1	0	0	0	0	0	400429	0	0	0	736724	0	0	0	0	0	400429	0	0	0	736724	0	contam_O77727	contam_O77727	TRUE
SEITDLRR	K	T	318	325	8	2	sp|contam_O77727|K1C15_SHEEP	contam_O77727	K1C15_SHEEP	KRT15	Keratin, type I cytoskeletal 15			0	0	0	1	0	1	0	0	0	1	1.15174e+06	0	165566	984653	3109789	1.84226e+06	0	155930	0	813431	1.15174e+06	0	165566	984653	3109789	1.84226e+06	0	155930	0	813431	contam_O77727	contam_O77727	TRUE	20.1354		17.3371
SEITELR	K	R	363	369	7	2	sp|contam_P13645|K1C10_HUMAN	contam_P02535	K1C10_MOUSE	Krt10	Keratin, type I cytoskeletal 10	KRT10	sp|contam_P02535|K1C10_MOUSE	1	1	0	1	2	1	0	1	2	0	1376788	10334560	0	1107020	5774641	1.49745e+06	0	297792	5911430	731861	1376788	10334560	0	1107020	5774641	1.49745e+06	0	297792	5911430	731861	contam_P13645	contam_P13645	TRUE	20.3929	23.301
SEITELRR	K	T	363	370	8	2	sp|contam_P13645|K1C10_HUMAN	contam_P02535	K1C10_MOUSE	Krt10	Keratin, type I cytoskeletal 10	KRT10	sp|contam_P02535|K1C10_MOUSE	1	2	2	1	1	2	0	1	2	1	7362352	104167090	2190742	7148575	22019500	22859534	0	834673	35048588	8787082	7362352	104167090	2190742	7148575	22019500	22859534	0	834673	35048588	8787082	contam_P13645	contam_P13645	TRUE	22.8117	26.6343	21.063
SEQHGSSSGSSSSYGQHGSGSR	R	Q	970	991	22	3	sp|contam_Q86YZ3|HORN_HUMAN	contam_Q86YZ3	HORN_HUMAN	HRNR	Hornerin			0	1	0	1	0	0	0	0	0	0	0	367650	0	359903	0	0	0	0	0	0	0	367650	0	359903	0	0	0	0	0	0	contam_Q86YZ3	contam_Q86YZ3	TRUE		18.488
SEVTELRR	R	V	331	338	8	2	sp|contam_P08779|K1C16_HUMAN	contam_P08779	K1C16_HUMAN	KRT16	Keratin, type I cytoskeletal 16			0	0	0	0	1	0	0	0	1	0	0	0	231968	0	1.70536e+06	471292	101169	337483	729386	308204	0	0	231968	0	1.70536e+06	471292	101169	337483	729386	308204	contam_P08779	contam_P08779	TRUE			17.8236
SFSTASAITPSVSR	R	T	16	29	14	2	sp|contam_P13647|K2C5_HUMAN	contam_P13647	K2C5_HUMAN	KRT5	Keratin, type II cytoskeletal 5		sp|contam_Q5XQN5|K2C5_BOVIN	1	2	0	1	2	1	0	0	0	1	1.54836e+06	8.27154e+06	134164	1097397	4479012	868851	0	94283.6	0	489965	1.54836e+06	8.27154e+06	134164	1097397	4479012	868851	0	94283.6	0	489965	contam_P13647	contam_P13647	TRUE	20.5623	22.9797	17.0336
SGFSSISVSR	R	S	31	40	10	2	sp|contam_P04259|K2C6B_HUMAN	contam_P04259	K2C6B_HUMAN	KRT6B	Keratin, type II cytoskeletal 6B	KRT6C	sp|contam_P48668|K2C6C_HUMAN	1	1	1	1	1	1	0	1	1	1	769988	1.2438e+06	1.07897e+06	1.02336e+06	7856837	792003	0	531258	676527	895861	769988	1.2438e+06	1.07897e+06	1.02336e+06	7856837	792003	0	531258	676527	895861	contam_P04259	contam_P04259	TRUE	19.5545	20.2463	20.0412
SGFSSVSVSR	R	S	31	40	10	2	sp|contam_P02538|K2C6A_HUMAN	contam_P02538	K2C6A_HUMAN	KRT6A	Keratin, type II cytoskeletal 6A			0	0	1	1	1	0	0	1	1	1	807849	1.93225e+06	1.39853e+06	1313867	18076748	1.57246e+06	0	913984	922969	1.35231e+06	807849	1.93225e+06	1.39853e+06	1313867	18076748	1.57246e+06	0	913984	922969	1.35231e+06	contam_P02538	contam_P02538	TRUE	19.6237	20.8819	20.4155
SGGGFSSGSAGIINYQR	R	R	13	29	17	2	sp|contam_P04264|K2C1_HUMAN	contam_P04264	K2C1_HUMAN	KRT1	Keratin, type II cytoskeletal 1			1	1	0	1	1	1	0	0	1	1	2.75864e+06	5809114	76493.2	735687	673845	1.0208e+06	0	0	684400	551080	2.75864e+06	5809114	76493.2	735687	673845	1.0208e+06	0	0	684400	551080	contam_P04264	contam_P04264	TRUE	21.3955	22.4699	16.223
SGGGFSSGSAGIINYQRR	R	T	13	30	18	2,3	sp|contam_P04264|K2C1_HUMAN	contam_P04264	K2C1_HUMAN	KRT1	Keratin, type II cytoskeletal 1			1	2	0	0	0	0	0	0	0	0	957959	7.32084e+06	0	0	0	0	0	0	0	0	957959	5322494	0	0	0	0	0	0	0	0	contam_P04264	contam_P04264	TRUE	19.8696	22.3437
SGGGGGGGGCGGGGGVSSLR	R	I	16	35	20	2	sp|contam_P13645|K1C10_HUMAN	contam_P13645	K1C10_HUMAN	KRT10	Keratin, type I cytoskeletal 10			1	2	0	1	1	1	0	0	1	0	532821	21326440	96850.1	1.38545e+06	3917575	1.81057e+06	0	276180	830288	258651	532821	21326440	96850.1	1.38545e+06	3917575	1.81057e+06	0	276180	830288	258651	contam_P13645	contam_P13645	TRUE	19.0233	24.3461	16.5635
SGGGGGGGLGSGGSIR	R	S	14	29	16	2	sp|contam_P35527|K1C9_HUMAN	contam_P35527	K1C9_HUMAN	KRT9	Keratin, type I cytoskeletal 9			2	1	2	4	2	3	1	3	2	2	71956600	73566264	29923686	260289540	101576510	52382790	20141870	59134490	11081440	53628600	71956600	73566264	29923686	260289540	101576510	52382790	20141870	59134490	11081440	53628600	contam_P35527	contam_P35527	TRUE	26.1006	26.1325	24.8348
SGGGGGGGLGSGGSIRSSYSR	R	F	14	34	21	3	sp|contam_P35527|K1C9_HUMAN	contam_P35527	K1C9_HUMAN	KRT9	Keratin, type I cytoskeletal 9			1	1	0	1	0	0	0	0	0	1	2.79349e+06	5745897	196347	7.88649e+06	906423	0	0	264631	0	1.43296e+06	2.79349e+06	5745897	196347	7.88649e+06	906423	0	0	264631	0	1.43296e+06	contam_P35527	contam_P35527	TRUE	21.4136	22.4541	17.583
SGPLQPGVDIIEGPVK	K	N	43	58	16	2	sp|contam_P15252|REF_HEVBR	contam_P15252	REF_HEVBR		Rubber elongation factor protein			1	1	0	0	0	0	0	0	0	0	1.35675e+06	1.08602e+06	0	0	0	0	0	0	0	0	1.35675e+06	1.08602e+06	0	0	0	0	0	0	0	0	contam_P15252	contam_P15252	TRUE	20.3717	20.0506
SGQSSRGEQHGSSSGSSSSYGQHGSGSR	R	Q	1904	1931	28	3	sp|contam_Q86YZ3|HORN_HUMAN	contam_Q86YZ3	HORN_HUMAN	HRNR	Hornerin			0	1	0	1	0	0	0	0	0	0	0	826976	0	941733	0	0	0	0	0	0	0	826976	0	941733	0	0	0	0	0	0	contam_Q86YZ3	contam_Q86YZ3	TRUE		19.6575
SGQSSRGERHGSSSGSSSR	R	Y	2140	2158	19	4	sp|contam_Q86YZ3|HORN_HUMAN	contam_Q86YZ3	HORN_HUMAN	HRNR	Hornerin			0	0	0	1	0	0	0	0	0	0	0	0	0	788671	0	0	0	0	0	0	0	0	0	0	0	0	0	0	0	0	contam_Q86YZ3	contam_Q86YZ3	TRUE
SGQSSYGQHSSGSSQSSGYGQHGSR	R	Q	613	637	25	3	sp|contam_Q5D862|FILA2_HUMAN	contam_Q5D862	FILA2_HUMAN	FLG2	Filaggrin-2			0	1	0	1	0	0	0	0	0	0	91083	2.26764e+06	0	420610	361082	0	0	0	0	49494.8	91083	2.26764e+06	0	420610	361082	0	0	0	0	49494.8	contam_Q5D862	contam_Q5D862	TRUE	16.4749	21.1128
SGSGQSSGYSQHGSGSSHSSGYRK	K	H	705	728	24	3	sp|contam_Q86YZ3|HORN_HUMAN	contam_Q86YZ3	HORN_HUMAN	HRNR	Hornerin			0	0	0	1	0	0	0	0	0	0	0	0	0	988875	0	0	0	0	0	0	0	0	0	0	0	0	0	0	0	0	contam_Q86YZ3	contam_Q86YZ3	TRUE
SGTLACTGSLVNNTANDRK	K	M	236	254	19	2,3	sp|contam_P15636|API_ACHLY	contam_P15636	API_ACHLY		Protease 1			2	3	1	1	1	1	0	0	0	0	9756593	9464771	719892	2.60833e+06	3.74371e+06	2738002	0	0	0	55031.6	7.01616e+06	6976708	446517	2.19848e+06	2.75202e+06	2.30777e+06	0	0	0	235351	contam_P15636	contam_P15636	TRUE	22.7422	22.7341	18.7684
SGYRSGGGFSSGSAGIINYQR	R	R	9	29	21	3	sp|contam_P04264|K2C1_HUMAN	contam_P04264	K2C1_HUMAN	KRT1	Keratin, type II cytoskeletal 1			0	1	0	0	0	0	0	0	0	0	0	722481	0	0	0	0	0	0	0	0	0	0	0	0	0	0	0	0	0	0	contam_P04264	contam_P04264	TRUE
SISISVAGGGGR	K	G	75	86	12	2	tr|contam_G3N0V2|G3N0V2_BOVIN	contam_G3N0V2	G3N0V2_BOVIN	KRT1	Uncharacterized protein			0	0	0	0	0	0	0	0	0	1	0	0	0	0	0	0	0	0	0	0	0	0	0	0	0	0	0	0	0	0	contam_G3N0V2	contam_G3N0V2	TRUE
SISISVAR	K	G	75	82	8	1,2	sp|contam_P04264|K2C1_HUMAN	contam_P04264	K2C1_HUMAN	KRT1	Keratin, type II cytoskeletal 1			2	1	2	7	2	5	0	1	0	3	63149350	601785340	64834770	421967800	137923870	104628330	0	41257160	0	92076830	57557870	675236500	56118988	421967800	126096540	101087770	0	36986284	0	82224190	contam_P04264	contam_P04264	TRUE	25.7785	29.3308	25.742
SISISVARGGGR	K	G	75	86	12	2,3	sp|contam_P04264|K2C1_HUMAN	contam_P04264	K2C1_HUMAN	KRT1	Keratin, type II cytoskeletal 1			0	2	1	3	1	1	0	0	0	0	0	5.71692e+06	914263	15149756	0	1.32501e+06	0	646006	0	1.22035e+06	0	5.71692e+06	652534	10768291	0	1.32501e+06	0	461917	0	1.22035e+06	contam_P04264	contam_P04264	TRUE		22.4468	19.3157
SKAEAESLYQSK	K	Y	365	376	12	2,3	sp|contam_P04264|K2C1_HUMAN	contam_P04264	K2C1_HUMAN	KRT1	Keratin, type II cytoskeletal 1			4	4	5	8	4	3	1	4	7	5	51908430	367606500	17148164	176070640	75363490	64580604	5.28476e+06	13467483	94460296	48542216	40219010	284766340	13321573	137921390	59232990	49869700	4.12171e+06	10450592	73361270	37918932	contam_P04264	contam_P04264	TRUE	25.2614	28.0852	23.6673
SKAEAESLYQSKYEELQITAGR	K	H	365	386	22	3	sp|contam_P04264|K2C1_HUMAN	contam_P04264	K2C1_HUMAN	KRT1	Keratin, type II cytoskeletal 1			1	0	0	0	0	0	0	0	0	0	2565618	0	0	0	0	0	0	0	0	0	0	0	0	0	0	0	0	0	0	0	contam_P04264	contam_P04264	TRUE
SKDEAEALYQTK	K	Y	349	360	12	2	sp|contam_Q7Z794|K2C1B_HUMAN	contam_Q6IFZ6	K2C1B_MOUSE	Krt77	Keratin, type II cytoskeletal 1b	KRT77	sp|contam_Q6IFZ6|K2C1B_MOUSE	1	1	0	0	1	0	0	0	1	0	1.16508e+06	3.84946e+06	0	0	673401	0	0	0	1.08714e+06	251168	1.16508e+06	3.84946e+06	0	0	673401	0	0	0	1.08714e+06	251168	contam_Q7Z794	contam_Q7Z794	TRUE	20.152	21.8762
SKEEAEALYHSK	R	Y	363	374	12	2,3	sp|contam_P35908|K22E_HUMAN	contam_P35908	K22E_HUMAN	KRT2	Keratin, type II cytoskeletal 2 epidermal			2	3	1	3	2	2	0	0	5	0	16218016	99419280	181615	1.9029e+06	14743657	9866266	0	181676	50764224	901253	9159107	56748500	181615	1.9029e+06	8.18852e+06	5426742	0	181676	28444600	901253	contam_P35908	contam_P35908	TRUE	23.1268	25.7581	17.4705
SKYEDEINK	K	R	252	260	9	2	sp|contam_Q7Z794|K2C1B_HUMAN	contam_P50446	K2C6A_MOUSE	Krt6a	Keratin, type II cytoskeletal 6A	KRT77	sp|contam_P50446|K2C6A_MOUSE	0	1	0	0	0	0	0	0	0	0	0	3.7346e+06	230817	0	731817	0	0	0	0	434514	0	3.7346e+06	230817	0	731817	0	0	0	0	434514	contam_Q7Z794	contam_Q7Z794	TRUE		21.8325	17.8164
SKYEDEINKR	K	T	252	261	10	2,3	sp|contam_Q7Z794|K2C1B_HUMAN	contam_P50446	K2C6A_MOUSE	Krt6a	Keratin, type II cytoskeletal 6A	KRT77	sp|contam_P50446|K2C6A_MOUSE	0	1	0	0	0	0	0	0	2	0	504326	1.61909e+06	0	0	837912	0	0	0	1.2468e+06	369287	506534	898145	0	0	474622	0	0	0	701899	209452	contam_Q7Z794	contam_Q7Z794	TRUE	18.9503	19.7766
SKYEEEAHRR	K	A	199	208	10	3	sp|contam_Q8N1N4|K2C78_HUMAN	contam_Q8N1N4	K2C78_HUMAN	KRT78	Keratin, type II cytoskeletal 78			0	2	0	0	0	0	0	0	0	0	0	1.18632e+06	0	0	0	0	0	0	0	0	0	0	0	0	0	0	0	0	0	0	contam_Q8N1N4	contam_Q8N1N4	TRUE
SLASSLPGQTK	R	I	118	128	11	2	sp|contam_P15252|REF_HEVBR	contam_P15252	REF_HEVBR		Rubber elongation factor protein			3	1	1	2	0	3	0	1	1	3	3504098	861389	919701	1.76157e+06	1.79609e+06	3.79978e+06	0	1.72876e+06	1.21886e+06	4.89974e+06	3504098	861389	919701	1.76157e+06	1.79609e+06	3.79978e+06	0	1.72876e+06	1.21886e+06	4.89974e+06	contam_P15252	contam_P15252	TRUE	21.7406	19.7163	19.8108
SLDLDSIIAEVK	R	A	344	355	12	2	sp|contam_P04264|K2C1_HUMAN	contam_P04264	K2C1_HUMAN	KRT1	Keratin, type II cytoskeletal 1	KRT5, Krt5, Krt6a, Krt75	sp|contam_P50446|K2C6A_MOUSE, sp|contam_Q5XQN5|K2C5_BOVIN, sp|contam_Q8BGZ7|K2C75_MOUSE, sp|contam_Q922U2|K2C5_MOUSE	3	2	0	1	1	0	0	0	0	0	9299325	3.03574e+06	0	1.17867e+06	921258	0	0	0	0	0	9299325	3.03574e+06	0	1.17867e+06	921258	0	0	0	0	0	contam_P04264	contam_P04264	TRUE	23.1487	21.5336
SLEEAEAYSR	R	S	266	275	10	2	sp|contam_Q6KB66|K2C80_HUMAN	contam_Q0VBK2	K2C80_MOUSE	Krt80	Keratin, type II cytoskeletal 80	KRT80	sp|contam_Q0VBK2|K2C80_MOUSE	0	1	0	0	0	0	0	0	1	0	0	2.68568e+06	0	0	599063	0	0	0	1.38773e+06	107177	0	2.68568e+06	0	0	599063	0	0	0	1.38773e+06	107177	contam_Q6KB66	contam_Q6KB66	TRUE		21.3569
SLLEGEGSSGGGGR	R	G	451	464	14	2	sp|contam_P13645|K1C10_HUMAN	contam_P13645	K1C10_HUMAN	KRT10	Keratin, type I cytoskeletal 10			1	1	1	1	1	1	0	1	2	1	7.74779e+06	9323819	740358	1.93615e+06	4891292	9168944	0	1.85721e+06	21431400	3769402	7.74779e+06	9323819	740358	1.93615e+06	4891292	9168944	0	1.85721e+06	21431400	3769402	contam_P13645	contam_P13645	TRUE	22.8854	23.1525	19.4979
SLLEGQDAK	R	M	407	415	9	2	sp|contam_P13646|K1C13_HUMAN	contam_P08730	K1C13_MOUSE	Krt13	Keratin, type I cytoskeletal 13	KRT13, KRT15	sp|contam_P08730|K1C13_MOUSE, sp|contam_P19012|K1C15_HUMAN	0	0	0	0	1	0	0	0	0	0	0	0	0	0	4.20633e+06	0	0	0	0	0	0	0	0	0	0	0	0	0	0	0	contam_P13646	contam_P13646	TRUE
SLNNQFASFIDK	K	V	186	197	12	2	sp|contam_P04264|K2C1_HUMAN	contam_P04264	K2C1_HUMAN	KRT1	Keratin, type II cytoskeletal 1		tr|contam_G3N0V2|G3N0V2_BOVIN	2	4	1	4	1	1	0	0	0	1	9457934	29989498	939939	33432208	3776556	4.05373e+06	0	0	0	0	9457934	29989498	939939	33432208	3776556	4.05373e+06	0	0	0	0	contam_P04264	contam_P04264	TRUE	23.1731	24.838	19.8422
SLVGLGGTK	R	S	62	70	9	1,2	sp|contam_P35908|K22E_HUMAN	contam_P35908	K22E_HUMAN	KRT2	Keratin, type II cytoskeletal 2 epidermal			5	15	2	2	8	4	0	2	7	3	127371500	2043092100	44216628	105876520	460076930	55683984	0	15269511	502669820	34926110	118875050	2127666800	41473710	105876520	415155780	52062132	0	14128030	502669820	31085578	contam_P35908	contam_P35908	TRUE	26.8249	30.9866	25.3057
SLVNLGGSK	R	S	66	74	9	1,2	sp|contam_P04264|K2C1_HUMAN	contam_P04264	K2C1_HUMAN	KRT1	Keratin, type II cytoskeletal 1			2	4	3	3	2	2	2	3	2	2	146418530	650157000	72490456	440865920	257119410	133125970	28705422	75040856	244423680	157920600	135704240	647612350	66883664	440865920	243866080	126128780	28705422	68659736	244423680	144942560	contam_P04264	contam_P04264	TRUE	27.0159	29.2706	25.9952
SLYGLGGSK	R	R	60	68	9	2	sp|contam_P02538|K2C6A_HUMAN	contam_P02538	K2C6A_HUMAN	KRT6A	Keratin, type II cytoskeletal 6A	KRT6B, KRT6C	sp|contam_P04259|K2C6B_HUMAN, sp|contam_P48668|K2C6C_HUMAN	0	0	2	1	2	1	0	0	1	0	444713	0	4.27297e+06	846586	10896697	507944	0	300679	388261	1.12235e+06	444713	0	4.27297e+06	846586	10896697	507944	0	300679	388261	1.12235e+06	contam_P02538	contam_P02538	TRUE	18.7625		22.0268
SLYGLGGSKR	R	I	60	69	10	2	sp|contam_P02538|K2C6A_HUMAN	contam_P02538	K2C6A_HUMAN	KRT6A	Keratin, type II cytoskeletal 6A	KRT6B, KRT6C	sp|contam_P04259|K2C6B_HUMAN, sp|contam_P48668|K2C6C_HUMAN	0	0	0	0	1	0	0	0	0	0	0	0	320854	0	12899607	0	0	0	0	503048	0	0	320854	0	12899607	0	0	0	0	503048	contam_P02538	contam_P02538	TRUE			18.2916
SLYNLGGSK	R	R	64	72	9	2	sp|contam_P13647|K2C5_HUMAN	contam_P13647	K2C5_HUMAN	KRT5	Keratin, type II cytoskeletal 5		sp|contam_Q5XQN5|K2C5_BOVIN	1	2	1	1	2	1	0	1	2	1	2.7445e+06	16536993	1.97977e+06	5.53289e+06	8276373	2.62468e+06	0	1.26287e+06	8634196	1750116	2.7445e+06	16536993	1.97977e+06	5.53289e+06	8276373	2.62468e+06	0	1.26287e+06	8634196	1750116	contam_P13647	contam_P13647	TRUE	21.3881	23.9792	20.9169
SLYNLGGSKR	R	I	64	73	10	2	sp|contam_P13647|K2C5_HUMAN	contam_P13647	K2C5_HUMAN	KRT5	Keratin, type II cytoskeletal 5		sp|contam_Q5XQN5|K2C5_BOVIN	1	1	1	1	1	0	0	1	1	0	3.07905e+06	24959282	887019	2275598	7.21205e+06	0	0	922719	5.03214e+06	1.32497e+06	3.07905e+06	24959282	887019	2275598	7.21205e+06	0	0	922719	5.03214e+06	1.32497e+06	contam_P13647	contam_P13647	TRUE	21.5541	24.5731	19.7586
SLYNLGGSR	R	S	60	68	9	2	sp|contam_Q7Z794|K2C1B_HUMAN	contam_Q7Z794	K2C1B_HUMAN	KRT77	Keratin, type II cytoskeletal 1b			0	1	0	0	0	0	0	0	0	0	103205	1.29351e+06	0	0	460660	0	0	0	0	220046	103205	1.29351e+06	0	0	460660	0	0	0	0	220046	contam_Q7Z794	contam_Q7Z794	TRUE	16.6551	20.3029
SLYNVGGSKR	R	I	61	70	10	2	sp|contam_Q922U2|K2C5_MOUSE	contam_Q922U2	K2C5_MOUSE	Krt5	Keratin, type II cytoskeletal 5			1	1	0	0	0	1	0	0	1	0	1.07812e+06	1456194	0	0	798304	1.59533e+06	0	506076	676522	0	1.07812e+06	1456194	0	0	798304	1.59533e+06	0	506076	676522	0	contam_Q922U2	contam_Q922U2	TRUE	20.0401	20.4738
SMQDVVEDYK	R	S	242	251	10	2	sp|contam_Q7Z794|K2C1B_HUMAN	contam_Q7Z794	K2C1B_HUMAN	KRT77	Keratin, type II cytoskeletal 1b			0	1	0	0	0	0	0	0	1	1	0	802406	0	0	0	0	0	0	1.87047e+06	712454	0	0	0	0	0	0	0	0	1.87047e+06	712454	contam_Q7Z794	contam_Q7Z794	TRUE
SQLEEQAAR	R	S	276	284	9	2	sp|contam_Q6KB66|K2C80_HUMAN	contam_Q6KB66	K2C80_HUMAN	KRT80	Keratin, type II cytoskeletal 80			0	1	0	0	0	0	0	0	1	0	0	0	162312	0	1.04279e+06	0	0	0	1.14434e+06	0	0	0	162312	0	1.04279e+06	0	0	0	1.14434e+06	0	contam_Q6KB66	contam_Q6KB66	TRUE			17.3084
SQYEQLAEQNR	R	K	323	333	11	2,3	sp|contam_P13645|K1C10_HUMAN	contam_P13645	K1C10_HUMAN	KRT10	Keratin, type I cytoskeletal 10			1	1	0	1	1	1	0	1	3	1	18234652	9500065	742504	1.53291e+06	10963837	1.66955e+06	0	1.53188e+06	28184362	1.21045e+06	18234652	9500065	742504	1.53291e+06	10713110	1.66955e+06	0	1.53188e+06	26930904	1.21045e+06	contam_P13645	contam_P13645	TRUE	24.1202	23.1795	19.502
SQYEQLAEQNRK	R	D	323	334	12	2,3	sp|contam_P13645|K1C10_HUMAN	contam_P13645	K1C10_HUMAN	KRT10	Keratin, type I cytoskeletal 10			6	9	3	4	7	4	1	2	13	4	226227330	1151974700	17656130	45424900	285120200	83581050	1.56448e+06	12669286	860599700	41569892	121597496	619255360	9490512	24401092	153221570	44944370	840851	6.80101e+06	461934720	22285362	contam_P13645	contam_P13645	TRUE	26.8575	29.206	23.1781
SREREQIK	K	S	178	185	8	2	sp|contam_P04264|K2C1_HUMAN	contam_P04264	K2C1_HUMAN	KRT1	Keratin, type II cytoskeletal 1		tr|contam_G3N0V2|G3N0V2_BOVIN	2	5	3	6	2	2	1	3	3	3	35299252	228334770	45183640	304560220	81085960	41418076	24492952	40698650	28373904	97374060	35299252	228334770	45183640	304560220	81085960	41418076	24492952	40698650	28373904	97374060	contam_P04264	contam_P04264	TRUE	25.0731	27.7666	25.4293
SRQFSSR	M	S	2	8	7	2	sp|contam_P04264|K2C1_HUMAN	contam_P04264	K2C1_HUMAN	KRT1	Keratin, type II cytoskeletal 1			1	2	1	3	1	1	1	2	1	1	4530084	24054164	4.78612e+06	25898342	5.54299e+06	3381236	2.74198e+06	6.31231e+06	1.24928e+06	3.85812e+06	4530084	24054164	4.78612e+06	25898342	5.54299e+06	3381236	2.74198e+06	6.31231e+06	1.24928e+06	3.85812e+06	contam_P04264	contam_P04264	TRUE	22.1111	24.5198	22.1904
SRQSSVSFR	M	S	2	10	9	2	sp|contam_P13647|K2C5_HUMAN	contam_P13647	K2C5_HUMAN	KRT5	Keratin, type II cytoskeletal 5	Krt5	sp|contam_Q922U2|K2C5_MOUSE	0	0	0	0	0	0	0	0	1	0	0	0	0	0	0	0	0	0	0	0	0	0	0	0	0	0	0	0	0	0	contam_P13647	contam_P13647	TRUE
SRTEAESWYQTK	R	Y	353	364	12	2	sp|contam_P13647|K2C5_HUMAN	contam_P13647	K2C5_HUMAN	KRT5	Keratin, type II cytoskeletal 5	Krt5	sp|contam_Q5XQN5|K2C5_BOVIN, sp|contam_Q922U2|K2C5_MOUSE	0	1	0	0	0	0	0	0	0	0	0	1.19507e+06	0	0	0	0	0	0	0	0	0	0	0	0	0	0	0	0	0	0	contam_P13647	contam_P13647	TRUE
SSGFGQHESR	K	S	528	537	10	2	sp|contam_Q5D862|FILA2_HUMAN	contam_Q5D862	FILA2_HUMAN	FLG2	Filaggrin-2			1	2	0	2	1	1	0	0	1	0	512420	2.16549e+06	0	978742	1.07185e+06	403794	0	0	785388	0	512420	2.16549e+06	0	978742	1.07185e+06	403794	0	0	785388	0	contam_Q5D862	contam_Q5D862	TRUE	18.967	21.0463
SSKAEAEALYQTK	R	Y	295	307	13	2	sp|contam_Q8N1N4|K2C78_HUMAN	contam_Q8N1N4	K2C78_HUMAN	KRT78	Keratin, type II cytoskeletal 78			0	0	0	0	0	0	0	0	1	0	0	0	0	0	0	0	0	0	1.06186e+06	0	0	0	0	0	0	0	0	0	0	0	contam_Q8N1N4	contam_Q8N1N4	TRUE
SSSGSSSSYGQHGSGSR	R	Q	275	291	17	2	sp|contam_Q86YZ3|HORN_HUMAN	contam_Q86YZ3	HORN_HUMAN	HRNR	Hornerin			0	0	0	1	0	0	0	0	0	0	0	0	0	429224	0	0	0	0	0	0	0	0	0	0	0	0	0	0	0	0	contam_Q86YZ3	contam_Q86YZ3	TRUE
SSSRGPYESGSGHSSGLGHQESR	R	S	568	590	23	3,4	sp|contam_Q86YZ3|HORN_HUMAN	contam_Q86YZ3	HORN_HUMAN	HRNR	Hornerin			0	2	0	1	0	1	0	0	0	1	0	2.93311e+06	0	745752	0	1.01416e+06	0	0	0	1.04249e+06	0	2.06008e+06	0	745752	0	698702	0	0	0	738270	contam_Q86YZ3	contam_Q86YZ3	TRUE		20.9743
SSSRGPYESR	R	S	1268	1277	10	2	sp|contam_Q86YZ3|HORN_HUMAN	contam_Q86YZ3	HORN_HUMAN	HRNR	Hornerin			2	2	2	2	2	2	1	2	1	2	4.35954e+06	0	3.07884e+06	13342737	4236518	6875696	1471847	3412669	1.48867e+06	6.45049e+06	4.35954e+06	0	3.07884e+06	13342737	4236518	6875696	1471847	3412669	1.48867e+06	6.45049e+06	contam_Q86YZ3	contam_Q86YZ3	TRUE	22.0557		21.554
SSSSGRHGSGSGQSSGFGHK	R	S	916	935	20	3	sp|contam_Q86YZ3|HORN_HUMAN	contam_Q86YZ3	HORN_HUMAN	HRNR	Hornerin			0	1	0	1	0	0	0	0	0	0	159073	659619	0	1724759	0	0	0	316503	0	0	159073	659619	0	1724759	0	0	0	316503	0	0	contam_Q86YZ3	contam_Q86YZ3	TRUE	17.2793	19.3313
SSSSGSVGESSSKGPR	K	Y	568	583	16	2,3	sp|contam_P13645|K1C10_HUMAN	contam_P13645	K1C10_HUMAN	KRT10	Keratin, type I cytoskeletal 10			0	0	0	0	1	0	0	1	2	0	323855	0	139545	0	1.01899e+06	0	0	1.61912e+06	901403	0	180650	0	139545	0	570663	0	0	904913	502459	0	contam_P13645	contam_P13645	TRUE	17.4628		17.0904
SSYEDSVK	R	G	59	66	8	2	pdb|3OGO|GFPNANOBODY_SYNTHETIC	pdb|3OGO|GFPNANOBODY_SYNTHETIC GFP-Nanobody OS=Synthetic OX=0000 GN=GFPNanobody PE=1 SV=1	pdb|3OGO|GFPNANOBODY_SYNTHETIC GFP-Nanobody OS=Synthetic OX=0000 GN=GFPNanobody PE=1 SV=1		GFP-Nanobody			19	15	4	3	12	15	1	2	5	3	2846006000	3450257000	116710670	128654000	1618599200	2198759400	8660985	8427729	238372200	336903500	2846006000	3450257000	116710670	128654000	1618599200	2198759400	8660985	8427729	238372200	336903500	3OGO	3OGO	TRUE	31.4063	31.6841	26.7984
SSYSRFSSSGGGGGGGR	R	F	30	46	17	2	sp|contam_P35527|K1C9_HUMAN	contam_P35527	K1C9_HUMAN	KRT9	Keratin, type I cytoskeletal 9			0	0	0	0	1	0	0	0	0	0	0	0	0	0	0	0	0	0	0	0	0	0	0	0	0	0	0	0	0	0	contam_P35527	contam_P35527	TRUE
STLVGHDTFTK	K	V	146	156	11	2	sp|contam_P22629|SAV_STRAV	contam_P22629	SAV_STRAV		Streptavidin			1	0	1	1	0	1	0	1	1	0	1.80423e+06	1.11274e+06	554392	650583	431454	1.24921e+06	0	574967	548417	599896	1.80423e+06	1.11274e+06	554392	650583	431454	1.24921e+06	0	574967	548417	599896	contam_P22629	contam_P22629	TRUE	20.783	20.0857	19.0805
STMQELNSR	K	L	155	163	9	2	sp|contam_P35527|K1C9_HUMAN	contam_P35527	K1C9_HUMAN	KRT9	Keratin, type I cytoskeletal 9			3	4	1	6	4	3	2	5	1	6	19883494	26045464	3.21397e+06	62912590	16787222	22572134	6.75797e+06	13462354	2.38676e+06	37979584	19883494	26045464	3.21397e+06	62912590	16787222	22572134	5876353	11456366	2.38676e+06	33030822	contam_P35527	contam_P35527	TRUE	24.2451	24.6345	21.6159
STMQELNSRLASYLDK	K	V	155	170	16	3	sp|contam_P35527|K1C9_HUMAN	contam_P35527	K1C9_HUMAN	KRT9	Keratin, type I cytoskeletal 9			0	0	0	1	0	0	0	0	0	0	0	0	0	365823	0	0	0	0	0	0	0	0	0	0	0	0	0	0	0	0	contam_P35527	contam_P35527	TRUE
STSSFSCLSR	R	H	36	45	10	2	sp|contam_P35908|K22E_HUMAN	contam_P35908	K22E_HUMAN	KRT2	Keratin, type II cytoskeletal 2 epidermal			0	2	0	2	2	1	0	0	1	0	0	26282284	0	8871270	5524956	1517719	0	0	1.80397e+06	0	0	26282284	0	8871270	5524956	1517719	0	0	1.80397e+06	0	contam_P35908	contam_P35908	TRUE		24.6476
SVRFSSTSR	M	R	2	10	9	2	sp|contam_Q7Z3Y8|K1C27_HUMAN	contam_Q7Z3Y8	K1C27_HUMAN	KRT27	Keratin, type I cytoskeletal 27			0	0	1	1	0	0	0	0	0	0	0	0	0	0	0	0	0	0	0	0	0	0	0	0	0	0	0	0	0	0	contam_Q7Z3Y8	contam_Q7Z3Y8	TRUE
SVRYSSSK	M	H	2	9	8	2	sp|contam_P13645|K1C10_HUMAN	contam_P13645	K1C10_HUMAN	KRT10	Keratin, type I cytoskeletal 10			1	1	2	1	1	1	1	2	0	1	13720881	13097713	9160403	7.52201e+06	9960739	1.49454e+06	750568	8674947	0	6165244	13720881	13097713	9160403	7.52201e+06	9960739	1.49454e+06	750568	8674947	0	6165244	contam_P13645	contam_P13645	TRUE	23.7099	23.6428	23.127
TAAENDFVTLK	R	K	276	286	11	2	sp|contam_P35908|K22E_HUMAN	contam_P35908	K22E_HUMAN	KRT2	Keratin, type II cytoskeletal 2 epidermal			2	4	0	2	2	2	0	0	2	1	4.13041e+06	52141788	0	3733465	12354824	6921402	0	0	14267446	1.53518e+06	4.13041e+06	52141788	0	3733465	12354824	6921402	0	0	14267446	1.53518e+06	contam_P35908	contam_P35908	TRUE	21.9779	25.6359
TAAENDFVTLKK	R	D	276	287	12	2,3	sp|contam_P35908|K22E_HUMAN	contam_P35908	K22E_HUMAN	KRT2	Keratin, type II cytoskeletal 2 epidermal			2	3	0	6	3	3	0	0	7	2	11371478	206654820	678133	10416252	30609548	16009493	0	353074	44080664	3.97729e+06	6.10857e+06	110925576	361920	5.58652e+06	16426989	8573527	0	190007	23640718	2.13879e+06	contam_P35908	contam_P35908	TRUE	22.5424	26.725	18.4653
TAAENEFVTLK	R	K	261	271	11	2	sp|contam_P02538|K2C6A_HUMAN	contam_P02538	K2C6A_HUMAN	KRT6A	Keratin, type II cytoskeletal 6A	KRT3, KRT6B, KRT6C, Krt6a	sp|contam_P04259|K2C6B_HUMAN, sp|contam_P12035|K2C3_HUMAN, sp|contam_P48668|K2C6C_HUMAN, sp|contam_P50446|K2C6A_MOUSE	0	0	0	0	2	0	0	0	0	0	0	0	0	0	2.01896e+06	0	0	0	0	0	0	0	0	0	0	0	0	0	0	0	contam_P02538	contam_P02538	TRUE
TAAENEFVTLKK	R	D	261	272	12	2,3	sp|contam_P02538|K2C6A_HUMAN	contam_P02538	K2C6A_HUMAN	KRT6A	Keratin, type II cytoskeletal 6A	KRT3, KRT6B, KRT6C, Krt6a	sp|contam_P04259|K2C6B_HUMAN, sp|contam_P12035|K2C3_HUMAN, sp|contam_P48668|K2C6C_HUMAN, sp|contam_P50446|K2C6A_MOUSE	0	0	0	0	2	0	0	0	0	0	0	0	0	0	4641210	0	0	0	0	0	0	0	0	0	0	0	0	0	0	0	contam_P02538	contam_P02538	TRUE
TAEEQGELAFQDAK	K	T	329	342	14	2	sp|contam_Q6KB66|K2C80_HUMAN	contam_Q6KB66	K2C80_HUMAN	KRT80	Keratin, type II cytoskeletal 80			0	1	0	0	0	0	0	0	0	0	0	1.23866e+06	0	0	0	0	0	0	0	0	0	0	0	0	0	0	0	0	0	0	contam_Q6KB66	contam_Q6KB66	TRUE
TEELNREVATNSELVQSGK	K	S	310	328	19	3	sp|contam_P02533|K1C14_HUMAN	contam_P02533	K1C14_HUMAN	KRT14	Keratin, type I cytoskeletal 14	KRT17, Krt17	sp|contam_Q04695|K1C17_HUMAN, sp|contam_Q9QWL7|K1C17_MOUSE	0	1	0	0	0	0	0	0	0	0	0	1.89146e+06	0	0	492030	0	0	0	0	0	0	1.89146e+06	0	0	492030	0	0	0	0	0	contam_P02533	contam_P02533	TRUE		20.8511
TEEREQIK	R	T	166	173	8	2	sp|contam_P13647|K2C5_HUMAN	contam_P13647	K2C5_HUMAN	KRT5	Keratin, type II cytoskeletal 5	KRT4, Krt5, Krt6a	sp|contam_P19013|K2C4_HUMAN, sp|contam_P50446|K2C6A_MOUSE, sp|contam_Q5XQN5|K2C5_BOVIN, sp|contam_Q922U2|K2C5_MOUSE	1	1	1	1	1	1	0	1	1	0	1.56248e+06	11032786	453614	4.55136e+06	4.1113e+06	1.26489e+06	0	576490	4.5663e+06	1.22866e+06	1.56248e+06	11032786	453614	4.55136e+06	4.1113e+06	1.26489e+06	0	576490	4.5663e+06	1.22866e+06	contam_P13647	contam_P13647	TRUE	20.5754	23.3953	18.7911
TEITELRR	K	T	319	326	8	2	sp|contam_P13646|K1C13_HUMAN	contam_P08730	K1C13_MOUSE	Krt13	Keratin, type I cytoskeletal 13	KRT13, Krt42	sp|contam_P08730|K1C13_MOUSE, sp|contam_Q6IFX2|K1C42_MOUSE	0	0	0	0	1	0	0	0	0	0	0	0	0	0	3.57172e+06	0	0	0	0	0	0	0	0	0	0	0	0	0	0	0	contam_P13646	contam_P13646	TRUE
TENTRLGDNR	K	K	188	197	10	2	sp|contam_P20930|FILA_HUMAN	contam_P20930	FILA_HUMAN	FLG	Filaggrin			0	0	0	1	0	0	0	0	0	0	0	0	0	877219	0	0	0	0	0	197606	0	0	0	877219	0	0	0	0	0	197606	contam_P20930	contam_P20930	TRUE
TENTRLGDNRK	K	R	188	198	11	3	sp|contam_P20930|FILA_HUMAN	contam_P20930	FILA_HUMAN	FLG	Filaggrin			0	0	0	1	0	0	0	0	0	0	101513	0	134798	864222	228660	0	0	0	0	201226	101513	0	134798	864222	228660	0	0	0	0	201226	contam_P20930	contam_P20930	TRUE	16.6313		17.0404
TGPNLHGLFGR	K	K	29	39	11	2,3	sp|contam_P62894|CYC_BOVIN	contam_P00004	CYC_HORSE	CYCS	Cytochrome c		sp|contam_P00004|CYC_HORSE	3	3	3	3	3	3	0	3	3	3	3.98616e+06	4.25097e+06	3.48041e+06	3.46381e+06	3.93894e+06	3.71617e+06	0	3.50938e+06	3.76235e+06	3738542	2.02343e+06	2.15758e+06	1766189	1.75774e+06	1999440	1.88634e+06	0	1.78079e+06	1909416	1.89773e+06	contam_P62894	contam_P62894	TRUE	20.9484	21.041	20.7522
TIEDLRNK	K	I	168	175	8	2	sp|contam_P02533|K1C14_HUMAN	contam_P02533	K1C14_HUMAN	KRT14	Keratin, type I cytoskeletal 14	KRT16, Krt42	sp|contam_P08779|K1C16_HUMAN, sp|contam_Q6IFX2|K1C42_MOUSE	0	0	2	1	1	1	0	0	1	0	0	0	3.40494e+06	3.14516e+06	2.69346e+06	1.15474e+06	0	0	1406556	594234	0	0	3.40494e+06	3.14516e+06	2.69346e+06	1.15474e+06	0	0	1406556	594234	contam_P02533	contam_P02533	TRUE			21.6992
TIEELRDK	K	I	158	165	8	2	sp|contam_P13646|K1C13_HUMAN	contam_P13646	K1C13_HUMAN	KRT13	Keratin, type I cytoskeletal 13	KRT15	sp|contam_P19012|K1C15_HUMAN	0	0	0	0	1	0	0	0	0	0	0	0	0	0	6.44855e+06	0	0	0	0	0	0	0	0	0	0	0	0	0	0	0	contam_P13646	contam_P13646	TRUE
TIVEEVQDGK	R	V	410	419	10	2	sp|contam_Q04695|K1C17_HUMAN	contam_Q04695	K1C17_HUMAN	KRT17	Keratin, type I cytoskeletal 17	Krt17, Krt42	sp|contam_Q6IFX2|K1C42_MOUSE, sp|contam_Q9QWL7|K1C17_MOUSE	0	0	0	0	1	0	0	0	0	0	0	0	0	0	1.63716e+06	0	0	0	0	0	0	0	0	0	0	0	0	0	0	0	contam_Q04695	contam_Q04695	TRUE
TIYEQELK	K	D	218	225	8	2	sp|contam_Q6KB66|K2C80_HUMAN	contam_Q6KB66	K2C80_HUMAN	KRT80	Keratin, type II cytoskeletal 80			0	1	0	1	0	0	0	0	1	0	0	2.36817e+06	0	466471	506075	0	0	0	454628	182588	0	2.36817e+06	0	466471	506075	0	0	0	454628	182588	contam_Q6KB66	contam_Q6KB66	TRUE		21.1753
TKLTEEEK	K	N	166	173	8	2	sp|contam_P02663|CASA2_BOVIN	contam_P02663	CASA2_BOVIN	CSN1S2	Alpha-S2-casein			0	1	0	0	0	0	0	0	0	0	0	1.09965e+06	0	0	0	0	0	0	0	0	0	0	0	0	0	0	0	0	0	0	contam_P02663	contam_P02663	TRUE
TLLDIDNTR	K	M	225	233	9	2	sp|contam_P35527|K1C9_HUMAN	contam_P35527	K1C9_HUMAN	KRT9	Keratin, type I cytoskeletal 9			2	2	1	2	2	2	0	2	0	2	13122239	13433253	655276	7979245	12615156	20316376	0	3.40863e+06	0	13450234	13122239	13433253	655276	7979245	12615156	20316376	0	3.40863e+06	0	13450234	contam_P35527	contam_P35527	TRUE	23.6455	23.6793	19.3217
TLLEGEESR	R	M	484	492	9	2	sp|contam_P04264|K2C1_HUMAN	contam_P04264	K2C1_HUMAN	KRT1	Keratin, type II cytoskeletal 1		tr|contam_G3N0V2|G3N0V2_BOVIN	3	2	2	4	1	1	1	4	5	4	23927876	19045582	3.29716e+06	8014392	10175835	37357504	1505301	8091612	17602566	14458470	23927876	19045582	3.29716e+06	8014392	10175835	37357504	1505301	8091612	17602566	14458470	contam_P04264	contam_P04264	TRUE	24.5122	24.183	21.6528
TLNDMRQEYEQLIAK	K	N	322	336	15	2,3	sp|contam_P35527|K1C9_HUMAN	contam_P35527	K1C9_HUMAN	KRT9	Keratin, type I cytoskeletal 9			4	5	0	4	2	2	0	0	0	0	5.97072e+06	10860964	315880	23803272	2.01235e+06	2.74597e+06	0	0	0	467626	4851456	9442558	235594	22325224	1.55572e+06	2.58119e+06	0	0	0	316510	contam_P35527	contam_P35527	TRUE	22.21	23.1707	17.8459
TLNNQFASFIDK	R	V	117	128	12	2	sp|contam_Q8N1N4|K2C78_HUMAN	contam_Q8N1N4	K2C78_HUMAN	KRT78	Keratin, type II cytoskeletal 78			0	1	0	0	0	0	0	0	0	0	0	724610	0	0	0	0	0	0	0	0	0	0	0	0	0	0	0	0	0	0	contam_Q8N1N4	contam_Q8N1N4	TRUE
TNAENEFVTIK	R	K	278	288	11	2	sp|contam_P04264|K2C1_HUMAN	contam_P04264	K2C1_HUMAN	KRT1	Keratin, type II cytoskeletal 1			2	2	1	2	2	2	1	1	1	2	6090918	21218296	3.6865e+06	18117724	41338604	16602763	1.4026e+06	2322123	2808680	11315223	6090918	21218296	3.6865e+06	18117724	41338604	16602763	1.4026e+06	2322123	2808680	11315223	contam_P04264	contam_P04264	TRUE	22.5382	24.3388	21.8138
TNAENEFVTIKK	R	D	278	289	12	2,3	sp|contam_P04264|K2C1_HUMAN	contam_P04264	K2C1_HUMAN	KRT1	Keratin, type II cytoskeletal 1			2	4	2	4	2	4	0	2	2	3	24607420	117665416	1.93132e+06	41647970	32172314	58821740	0	1.87627e+06	6664317	21841552	12570306	60128024	986632	21278052	16422748	30054228	0	958496	3405336	11157972	contam_P04264	contam_P04264	TRUE	23.5835	25.8415	19.9122
TQEREQIMVLNNK	K	F	162	174	13	3	sp|contam_Q7Z794|K2C1B_HUMAN	contam_Q7Z794	K2C1B_HUMAN	KRT77	Keratin, type II cytoskeletal 1b			0	1	0	0	0	0	0	0	0	0	0	3105354	0	0	0	0	0	0	0	0	0	0	0	0	0	0	0	0	0	0	contam_Q7Z794	contam_Q7Z794	TRUE
TQETQEIR	R	T	109	116	8	2	sp|contam_Q8N1N4|K2C78_HUMAN	contam_Q8N1N4	K2C78_HUMAN	KRT78	Keratin, type II cytoskeletal 78			0	1	0	0	1	0	0	0	2	0	0	5138907	0	0	0	0	0	0	3.9438e+06	0	0	5138907	0	0	0	0	0	0	3.9438e+06	0	contam_Q8N1N4	contam_Q8N1N4	TRUE		22.293
TQYELIAQR	R	S	340	348	9	2	sp|contam_Q7Z794|K2C1B_HUMAN	contam_Q7Z794	K2C1B_HUMAN	KRT77	Keratin, type II cytoskeletal 1b			1	1	0	0	1	1	0	0	1	0	1.61561e+06	1.20646e+06	0	0	618245	520519	0	0	601068	430178	1.61561e+06	1.20646e+06	0	0	618245	520519	0	0	601068	430178	contam_Q7Z794	contam_Q7Z794	TRUE	20.6237	20.2023
TSFTSVSR	R	S	30	37	8	2	sp|contam_P13647|K2C5_HUMAN	contam_P13647	K2C5_HUMAN	KRT5	Keratin, type II cytoskeletal 5		sp|contam_Q5XQN5|K2C5_BOVIN	1	1	1	1	2	1	0	2	1	1	1.90265e+06	9650990	1.12316e+06	4.00146e+06	8904494	1.62417e+06	0	1.35535e+06	2996624	1.00514e+06	1.90265e+06	9650990	1.12316e+06	4.00146e+06	8904494	1.62417e+06	0	1.35535e+06	2996624	1.00514e+06	contam_P13647	contam_P13647	TRUE	20.8596	23.2022	20.0991
TSQNSELNNMQDLVEDYKK	R	K	248	266	19	3	sp|contam_P35908|K22E_HUMAN	contam_P35908	K22E_HUMAN	KRT2	Keratin, type II cytoskeletal 2 epidermal			0	1	0	0	0	1	0	0	0	0	1.33767e+06	8775369	0	0	0	2.23399e+06	0	0	0	0	1.33767e+06	8775369	0	0	0	2.23399e+06	0	0	0	0	contam_P35908	contam_P35908	TRUE	20.3513	23.065
TTAENEFVMLK	R	K	266	276	11	2	sp|contam_P13647|K2C5_HUMAN	contam_P13647	K2C5_HUMAN	KRT5	Keratin, type II cytoskeletal 5	Krt5	sp|contam_Q5XQN5|K2C5_BOVIN, sp|contam_Q922U2|K2C5_MOUSE	0	1	0	0	1	1	0	0	0	0	262064	1.76549e+06	0	0	1.26615e+06	725735	0	0	0	145441	262064	1.76549e+06	0	0	1.26615e+06	725735	0	0	0	145441	contam_P13647	contam_P13647	TRUE	17.9996	20.7516
TTAENEFVMLKK	R	D	266	277	12	2,3	sp|contam_P13647|K2C5_HUMAN	contam_P13647	K2C5_HUMAN	KRT5	Keratin, type II cytoskeletal 5	Krt5	sp|contam_Q5XQN5|K2C5_BOVIN, sp|contam_Q922U2|K2C5_MOUSE	0	2	0	0	1	0	0	0	0	0	282795	2.89193e+06	0	0	1544724	892132	0	0	0	0	282795	2.89193e+06	0	0	1544724	892132	0	0	0	0	contam_P13647	contam_P13647	TRUE	18.1094	21.4636
TTCSRQFTSSSSMK	M	G	2	15	14	2	sp|contam_P02533|K1C14_HUMAN	contam_P02533	K1C14_HUMAN	KRT14	Keratin, type I cytoskeletal 14	KRT16	sp|contam_P08779|K1C16_HUMAN	0	0	1	1	0	0	0	0	0	0	0	0	1822544	4377798	0	0	0	0	0	0	0	0	1822544	4377798	0	0	0	0	0	0	contam_P02533	contam_P02533	TRUE			20.7975
VATVSLPR	R	S	108	115	8	2	sp|contam_P00761|TRYP_PIG	contam_P00761	TRYP_PIG		Trypsin			19	17	21	20	17	18	7	19	15	15	1902803000	2113249900	1770783200	1658671400	1965246300	1929737200	972109630	1698720400	1507472400	1647767400	1902803000	2113249900	1770783200	1658671400	1965246300	1929737200	972109630	1698720400	1507472400	1647767400	contam_P00761	contam_P00761	TRUE	30.8255	30.9768	30.7217
VDPEIQNVK	K	A	167	175	9	2	sp|contam_P35908|K22E_HUMAN	contam_P35908	K22E_HUMAN	KRT2	Keratin, type II cytoskeletal 2 epidermal	Krt2	sp|contam_Q3TTY5|K22E_MOUSE	2	2	3	5	1	1	0	4	5	3	45462904	442023360	11074509	75997260	74660030	25907474	0	7157214	167837280	23708272	45462904	442023360	11074509	75997260	74660030	25907474	0	7157214	167837280	23708272	contam_P35908	contam_P35908	TRUE	25.4382	28.7195	23.4007
VFTSWTGGGAAASR	R	L	435	448	14	2	sp|contam_P15636|API_ACHLY	contam_P15636	API_ACHLY		Protease 1			0	1	2	2	3	3	1	2	2	3	0	8857643	2.61235e+06	1.26051e+06	6.22756e+06	4.84679e+06	1047275	3.09355e+06	2.63149e+06	6490129	0	8857643	2.61235e+06	1.26051e+06	6.22756e+06	4.84679e+06	1047275	3.09355e+06	2.63149e+06	6490129	contam_P15636	contam_P15636	TRUE		23.0785	21.3169
VILEIDNAR	R	L	176	184	9	2	sp|contam_P13646|K1C13_HUMAN	contam_O77727	K1C15_SHEEP	KRT15	Keratin, type I cytoskeletal 15	KRT13	sp|contam_O77727|K1C15_SHEEP, sp|contam_P19012|K1C15_HUMAN	0	0	0	0	2	0	0	0	0	0	0	0	0	0	1.86671e+06	0	0	0	0	0	0	0	0	0	0	0	0	0	0	0	contam_P13646	contam_P13646	TRUE
VLDELTLAR	R	A	224	232	9	2	sp|contam_P02533|K1C14_HUMAN	contam_P02533	K1C14_HUMAN	KRT14	Keratin, type I cytoskeletal 14	KRT15, KRT16, KRT17, KRT19, Krt17, Krt19, Krt42	sp|contam_P08727|K1C19_HUMAN, sp|contam_P08779|K1C16_HUMAN, sp|contam_P19001|K1C19_MOUSE, sp|contam_P19012|K1C15_HUMAN, sp|contam_Q04695|K1C17_HUMAN, sp|contam_Q6IFX2|K1C42_MOUSE, sp|contam_Q9QWL7|K1C17_MOUSE	1	1	0	0	1	1	0	0	0	1	1.08091e+06	782279	0	0	1.98608e+06	2.00428e+06	0	0	0	451823	1.08091e+06	782279	0	0	1.98608e+06	2.00428e+06	0	0	0	451823	contam_P02533	contam_P02533	TRUE	20.0438	19.5773
VLDELTLSK	R	S	214	222	9	2	sp|contam_P13646|K1C13_HUMAN	contam_P02535	K1C10_MOUSE	Krt10	Keratin, type I cytoskeletal 10	KRT13	sp|contam_P02535|K1C10_MOUSE	0	0	0	0	1	0	0	0	0	0	0	0	0	0	2.35522e+06	0	0	0	0	0	0	0	0	0	0	0	0	0	0	0	contam_P13646	contam_P13646	TRUE
VLDELTLTK	R	T	258	266	9	2	sp|contam_P13645|K1C10_HUMAN	contam_O77727	K1C15_SHEEP	KRT15	Keratin, type I cytoskeletal 15	KRT10	sp|contam_O77727|K1C15_SHEEP	2	3	1	1	2	3	0	1	2	2	9491453	80059520	470570	1.61467e+06	13623182	34144964	0	492491	18827368	4904014	9491453	80059520	470570	1.61467e+06	13623182	34144964	0	492491	18827368	4904014	contam_P13645	contam_P13645	TRUE	23.1782	26.2546	18.844
VLGQLHGGPSSCSATGTNR	R	S	410	428	19	3	sp|contam_P15636|API_ACHLY	contam_P15636	API_ACHLY		Protease 1			1	1	0	0	0	1	0	0	0	0	1.77078e+06	2.97249e+06	294707	0	873061	1.53746e+06	0	0	0	115067	1.77078e+06	2.97249e+06	294707	0	873061	1.53746e+06	0	0	0	115067	contam_P15636	contam_P15636	TRUE	20.756	21.5032	18.1689
VLPVPQK	K	A	185	191	7	2	sp|contam_P02666|CASB_BOVIN	contam_P02666	CASB_BOVIN	CSN2	Beta-casein			0	1	0	0	0	0	0	1	2	0	691579	22477010	537124	0	1.15166e+06	1882300	0	1.31265e+06	2.44569e+06	1.79184e+06	691579	22477010	537124	0	1.15166e+06	1882300	0	1.31265e+06	2.44569e+06	1.79184e+06	contam_P02666	contam_P02666	TRUE	19.3995	24.4219	19.0349
VQALEEANNDLENK	K	I	171	184	14	2,3	sp|contam_P35527|K1C9_HUMAN	contam_P35527	K1C9_HUMAN	KRT9	Keratin, type I cytoskeletal 9			3	2	1	12	2	5	0	1	0	5	8.06466e+06	18148088	4.18703e+06	219618030	7353910	25061974	0	955198	0	22874662	7.54787e+06	16488398	3.55274e+06	199308420	6658150	22316324	0	955198	0	21027742	contam_P35527	contam_P35527	TRUE	22.8476	23.9749	21.7605
VQALEQR	K	N	101	107	7	2	sp|contam_Q6KB66|K2C80_HUMAN	contam_Q0VBK2	K2C80_MOUSE	Krt80	Keratin, type II cytoskeletal 80	KRT80	sp|contam_Q0VBK2|K2C80_MOUSE	0	0	0	0	0	0	0	0	1	0	0	0	162541	0	370117	181362	0	0	652032	273464	0	0	162541	0	370117	181362	0	0	652032	273464	contam_Q6KB66	contam_Q6KB66	TRUE			17.3104
VQFLEQQNK	K	V	169	177	9	2	sp|contam_P19013|K2C4_HUMAN	contam_P19013	K2C4_HUMAN	KRT4	Keratin, type II cytoskeletal 4			0	0	1	0	2	0	0	0	0	0	0	0	4.2103e+06	0	2.08756e+06	0	0	0	0	0	0	0	4.2103e+06	0	2.08756e+06	0	0	0	0	0	contam_P19013	contam_P19013	TRUE			22.0055
VRAEEREQIK	R	T	145	154	10	2,3	sp|contam_O95678|K2C75_HUMAN	contam_O95678	K2C75_HUMAN	KRT75	Keratin, type II cytoskeletal 75	KRT6A, KRT6B, KRT6C	sp|contam_P02538|K2C6A_HUMAN, sp|contam_P04259|K2C6B_HUMAN, sp|contam_P48668|K2C6C_HUMAN	0	0	0	0	3	0	0	0	0	0	0	0	0	0	16697056	0	0	0	0	0	0	0	0	0	0	0	0	0	0	0	contam_O95678	contam_O95678	TRUE
VRALEESNYELEGK	K	I	164	177	14	2,3	sp|contam_P13645|K1C10_HUMAN	contam_P02535	K1C10_MOUSE	Krt10	Keratin, type I cytoskeletal 10	KRT10	sp|contam_P02535|K1C10_MOUSE	3	5	2	4	2	2	0	0	0	2	6259883	321727870	3.25704e+06	22429644	17510640	9332521	0	14816.5	0	4923778	3.61574e+06	185532880	1.88085e+06	12955068	10110122	5.38582e+06	0	14816.5	0	2839205	contam_P13645	contam_P13645	TRUE	21.7859	27.4671	20.843
VRFLEQQNK	K	L	186	194	9	2,3	sp|contam_P13647|K2C5_HUMAN	contam_O43790	KRT86_HUMAN	KRT86	Keratin, type II cuticular Hb6	KRT3, KRT5, KRT6A, KRT6B, KRT6C, KRT7, KRT75, KRT76, KRT78, KRT79, KRT8, KRT81, KRT83, KRT84, KRT85, Krt4, Krt5, Krt6a, Krt7, Krt75, Krt79, Krt83	sp|contam_O43790|KRT86_HUMAN, sp|contam_O95678|K2C75_HUMAN, sp|contam_P02538|K2C6A_HUMAN, sp|contam_P04259|K2C6B_HUMAN, sp|contam_P05787|K2C8_HUMAN, sp|contam_P07744|K2C4_MOUSE, sp|contam_P08729|K2C7_HUMAN, sp|contam_P12035|K2C3_HUMAN, sp|contam_P15241|K2M2_SHEEP, sp|contam_P25691|K2M3_SHEEP, sp|contam_P48668|K2C6C_HUMAN, sp|contam_P50446|K2C6A_MOUSE, sp|contam_P78385|KRT83_HUMAN, sp|contam_P7838…	1	3	4	6	3	1	0	1	1	2	3746403	69099016	16946818	41976548	19530882	5.2042e+06	332958	1189704	1.35465e+06	10813463	2.67935e+06	50393452	12314640	30497080	14236620	5.2042e+06	332958	863368	1.35465e+06	7.88934e+06	contam_P13647	contam_P13647	TRUE	21.3535	25.5867	23.5539
VRFLEQQNQVLQTK	K	W	198	211	14	3	sp|contam_P04264|K2C1_HUMAN	contam_P04264	K2C1_HUMAN	KRT1	Keratin, type II cytoskeletal 1	KRT2, KRT77, Krt71, Krt73, Krt77	sp|contam_P35908|K22E_HUMAN, sp|contam_Q6IFZ6|K2C1B_MOUSE, sp|contam_Q6NXH9|K2C73_MOUSE, sp|contam_Q7Z794|K2C1B_HUMAN, sp|contam_Q9R0H5|K2C71_MOUSE, tr|contam_G3N0V2|G3N0V2_BOVIN	0	1	0	0	0	0	0	0	0	0	0	2.37751e+06	0	0	0	0	0	0	0	0	0	0	0	0	0	0	0	0	0	0	contam_P04264	contam_P04264	TRUE
VRTEEREQIK	R	T	164	173	10	2,3	sp|contam_P13647|K2C5_HUMAN	contam_P13647	K2C5_HUMAN	KRT5	Keratin, type II cytoskeletal 5	KRT4, Krt5, Krt6a	sp|contam_P19013|K2C4_HUMAN, sp|contam_P50446|K2C6A_MOUSE, sp|contam_Q5XQN5|K2C5_BOVIN, sp|contam_Q922U2|K2C5_MOUSE	3	5	0	4	4	2	0	0	4	2	2982836	43925400	1108435	14677274	12818448	3389397	0	720321	10483316	2973451	1.61366e+06	23764316	603566	7955024	6949785	1.83742e+06	0	391996	5.68092e+06	1.61097e+06	contam_P13647	contam_P13647	TRUE	20.6219	24.5023	19.2032
VRYEDEINKR	K	T	237	246	10	2,3	sp|contam_O95678|K2C75_HUMAN	contam_O95678	K2C75_HUMAN	KRT75	Keratin, type II cytoskeletal 75	Krt75	sp|contam_Q8BGZ7|K2C75_MOUSE	1	4	0	2	2	1	0	0	3	1	0	0	0	0	0	0	0	0	0	0	0	0	0	0	0	0	0	0	0	0	contam_O95678	contam_O95678	TRUE
VTMQNLNDR	K	L	148	156	9	2	sp|contam_P13645|K1C10_HUMAN	contam_P02533	K1C14_HUMAN	KRT14	Keratin, type I cytoskeletal 14	KRT10, KRT16, KRT25, KRT26, KRT27, KRT28, Krt10, Krt16	sp|contam_P02533|K1C14_HUMAN, sp|contam_P02535|K1C10_MOUSE, sp|contam_P08779|K1C16_HUMAN, sp|contam_Q148H6|K1C28_BOVIN, sp|contam_Q7Z3Y7|K1C28_HUMAN, sp|contam_Q7Z3Y8|K1C27_HUMAN, sp|contam_Q7Z3Y9|K1C26_HUMAN, sp|contam_Q7Z3Z0|K1C25_HUMAN, sp|contam_Q9Z2K1|K1C16_MOUSE, tr|contam_Q3ZAW8|Q3ZAW8_MOUSE	1	3	1	2	3	6	0	2	5	3	30172944	39230600	1.08228e+06	2.09782e+06	17407200	14705711	0	2.82942e+06	43991064	6675155	30172944	41496484	1.08228e+06	2.09782e+06	17948442	15380146	0	2347668	27025734	4.94488e+06	contam_P13645	contam_P13645	TRUE	24.8468	25.3065	20.0456
VTMQNLNDRLASYLDK	K	V	148	163	16	3	sp|contam_P13645|K1C10_HUMAN	contam_P02533	K1C14_HUMAN	KRT14	Keratin, type I cytoskeletal 14	KRT10, KRT16	sp|contam_P02533|K1C14_HUMAN, sp|contam_P08779|K1C16_HUMAN	0	2	0	0	0	0	0	0	0	0	0	2.75261e+06	0	0	0	0	0	0	0	0	0	0	0	0	0	0	0	0	0	0	contam_P13645	contam_P13645	TRUE
VTRMVQRDR	R	N	441	449	9	2	sp|contam_P00722|BGAL_ECOLI	contam_P00722	BGAL_ECOLI	lacZ	Beta-galactosidase			0	0	0	0	0	0	0	0	0	1	6654077	0	965082	0	5.35298e+06	0	0	392389	0	641441	6654077	0	965082	0	5.35298e+06	0	0	392389	0	641441	contam_P00722	contam_P00722	TRUE	22.6658		19.8803
VVSTHEQVLR	K	T	460	469	10	2,3	sp|contam_P02533|K1C14_HUMAN	contam_P02533	K1C14_HUMAN	KRT14	Keratin, type I cytoskeletal 14			0	1	0	1	2	0	0	0	0	0	0	2773028	108517	473814	6080505	0	0	241966	0	163192	0	2.74695e+06	107496	469358	3.32359e+06	0	0	239691	0	199011	contam_P02533	contam_P02533	TRUE		21.3894	16.7139
WLVANENKMFFR	R	N	312	323	12	2	tr|contam_Q2KIF2|Q2KIF2_BOVIN	contam_Q2KIF2	Q2KIF2_BOVIN	LRG1	Leucine-rich alpha-2-glycoprotein 1			0	0	0	0	0	0	0	0	0	1	0	0	0	0	0	0	0	0	0	0	0	0	0	0	0	0	0	0	0	0	contam_Q2KIF2	contam_Q2KIF2	TRUE
WTLLQEQGTK	K	T	200	209	10	2	sp|contam_P13647|K2C5_HUMAN	contam_P02538	K2C6A_HUMAN	KRT6A	Keratin, type II cytoskeletal 6A	KRT5, KRT6B, KRT6C	sp|contam_P02538|K2C6A_HUMAN, sp|contam_P04259|K2C6B_HUMAN, sp|contam_P48668|K2C6C_HUMAN	0	2	1	1	1	1	0	0	1	1	0	8988390	1112215	1.53417e+06	2.99709e+06	524323	0	0	668849	2.07699e+06	0	8988390	1112215	1.53417e+06	2.99709e+06	524323	0	0	668849	2.07699e+06	contam_P13647	contam_P13647	TRUE		23.0996	20.085
WYRQAPGK	R	E	37	44	8	2	pdb|3OGO|GFPNANOBODY_SYNTHETIC	pdb|3OGO|GFPNANOBODY_SYNTHETIC GFP-Nanobody OS=Synthetic OX=0000 GN=GFPNanobody PE=1 SV=1	pdb|3OGO|GFPNANOBODY_SYNTHETIC GFP-Nanobody OS=Synthetic OX=0000 GN=GFPNanobody PE=1 SV=1		GFP-Nanobody			2	2	3	3	3	3	2	2	2	3	8573921	224858530	9243276	20772550	143297730	160156340	19821656	8766313	23521942	73480660	8573921	224858530	9243276	20772550	143297730	160156340	19821656	8766313	23521942	73480660	3OGO	3OGO	TRUE	23.0315	27.7444	23.14
YEDEINK	R	R	270	276	7	2	sp|contam_P04264|K2C1_HUMAN	contam_O95678	K2C75_HUMAN	KRT75	Keratin, type II cytoskeletal 75	KRT1, KRT2, KRT3, KRT5, KRT6A, KRT6B, KRT6C, KRT76, KRT77, KRT79, KRT8, Krt2, Krt5, Krt6a, Krt75, Krt77, Krt79	sp|contam_O95678|K2C75_HUMAN, sp|contam_P02538|K2C6A_HUMAN, sp|contam_P04259|K2C6B_HUMAN, sp|contam_P05787|K2C8_HUMAN, sp|contam_P12035|K2C3_HUMAN, sp|contam_P13647|K2C5_HUMAN, sp|contam_P35908|K22E_HUMAN, sp|contam_P48668|K2C6C_HUMAN, sp|contam_P50446|K2C6A_MOUSE, sp|contam_Q01546|K22O_HUMAN, sp|contam_Q3TTY5|K22E_MOUSE, sp|contam_Q5XKE5|K2C79_HUMAN, sp|contam_Q5XQN5|K2C5_BOVIN, sp|contam_Q6IFZ6…	0	0	1	2	0	1	0	1	1	1	1.48362e+06	7.84559e+06	1.50645e+06	18295306	2883163	3.96235e+06	0	929114	2.01535e+06	4764113	1.48362e+06	7.84559e+06	1.50645e+06	18295306	2883163	3.96235e+06	0	929114	2.01535e+06	4764113	contam_P04264	contam_P04264	TRUE	20.5007	22.9034	20.5227
YEDEINKR	R	T	270	277	8	2	sp|contam_P04264|K2C1_HUMAN	contam_O95678	K2C75_HUMAN	KRT75	Keratin, type II cytoskeletal 75	KRT1, KRT2, KRT3, KRT5, KRT6A, KRT6B, KRT6C, KRT76, KRT77, KRT8, Krt2, Krt5, Krt6a, Krt75, Krt77, Krt79	sp|contam_O95678|K2C75_HUMAN, sp|contam_P02538|K2C6A_HUMAN, sp|contam_P04259|K2C6B_HUMAN, sp|contam_P05787|K2C8_HUMAN, sp|contam_P12035|K2C3_HUMAN, sp|contam_P13647|K2C5_HUMAN, sp|contam_P35908|K22E_HUMAN, sp|contam_P48668|K2C6C_HUMAN, sp|contam_P50446|K2C6A_MOUSE, sp|contam_Q01546|K22O_HUMAN, sp|contam_Q3TTY5|K22E_MOUSE, sp|contam_Q5XQN5|K2C5_BOVIN, sp|contam_Q6IFZ6|K2C1B_MOUSE, sp|contam_Q7Z794…	0	2	1	2	2	2	0	1	1	1	0	16470405	1.33188e+06	13362210	4826906	9374914	0	1319943	4685112	3.92161e+06	0	16470405	1.33188e+06	13362210	4826906	9374914	0	1319943	4685112	3.92161e+06	contam_P04264	contam_P04264	TRUE		23.9734	20.345
YEELQITAGQHGDSLK	K	N	373	388	16	2	tr|contam_G3N0V2|G3N0V2_BOVIN	contam_G3N0V2	G3N0V2_BOVIN	KRT1	Uncharacterized protein			0	0	0	1	0	1	0	0	0	1	0	0	0	0	0	0	0	0	0	0	0	0	0	0	0	0	0	0	0	0	contam_G3N0V2	contam_G3N0V2	TRUE
YEELQITAGR	K	H	377	386	10	2,3	sp|contam_P04264|K2C1_HUMAN	contam_P04259	K2C6B_HUMAN	KRT6B	Keratin, type II cytoskeletal 6B	KRT1	sp|contam_P04259|K2C6B_HUMAN	4	6	2	6	3	3	1	2	3	2	75801280	338638600	8267417	101331960	61784724	59197884	802424	6253146	38855464	28256100	80473340	375257760	8267417	98528390	66426930	59197884	802424	6253146	38855464	22346970	contam_P04264	contam_P04264	TRUE	26.262	28.4833	22.979
YEELQITAGRHGDSVR	K	N	377	392	16	2	sp|contam_P04264|K2C1_HUMAN	contam_P04264	K2C1_HUMAN	KRT1	Keratin, type II cytoskeletal 1			0	1	0	0	0	0	0	0	0	0	0	2.3338e+06	0	0	0	0	0	0	0	0	0	0	0	0	0	0	0	0	0	0	contam_P04264	contam_P04264	TRUE
YEELQQTAGR	K	H	365	374	10	2	sp|contam_P13647|K2C5_HUMAN	contam_P13647	K2C5_HUMAN	KRT5	Keratin, type II cytoskeletal 5	Krt5	sp|contam_Q5XQN5|K2C5_BOVIN, sp|contam_Q922U2|K2C5_MOUSE	1	2	1	1	1	1	0	1	2	1	4.35666e+06	29889880	569947	4730838	6811478	3.07268e+06	76357.3	971446	9813601	1.73147e+06	4.35666e+06	29889880	569947	4730838	6811478	3.07268e+06	76357.3	971446	9813601	1.73147e+06	contam_P13647	contam_P13647	TRUE	22.0548	24.8332	19.1205
YEELQVTAGR	K	H	346	355	10	2	sp|contam_O95678|K2C75_HUMAN	contam_O95678	K2C75_HUMAN	KRT75	Keratin, type II cytoskeletal 75	KRT6A, KRT6C, Krt6a, Krt75	sp|contam_P02538|K2C6A_HUMAN, sp|contam_P48668|K2C6C_HUMAN, sp|contam_P50446|K2C6A_MOUSE, sp|contam_Q8BGZ7|K2C75_MOUSE	0	0	0	0	1	0	0	0	0	0	0	0	0	0	10903291	0	0	0	0	255933	0	0	0	0	10903291	0	0	0	0	255933	contam_O95678	contam_O95678	TRUE
YEELQVTVGR	K	H	375	384	10	2	sp|contam_P35908|K22E_HUMAN	contam_P35908	K22E_HUMAN	KRT2	Keratin, type II cytoskeletal 2 epidermal			2	2	0	1	1	1	0	0	1	1	10486968	45580144	278134	1.96753e+06	3.7599e+06	3.42318e+06	0	261906	5702074	1.24178e+06	10486968	45580144	278134	1.96753e+06	3.7599e+06	3.42318e+06	0	261906	5702074	1.24178e+06	contam_P35908	contam_P35908	TRUE	23.3221	25.4419	18.0854
YEELQVTVGRHGDSLK	K	E	375	390	16	4	sp|contam_P35908|K22E_HUMAN	contam_P35908	K22E_HUMAN	KRT2	Keratin, type II cytoskeletal 2 epidermal			0	1	0	0	0	0	0	0	0	0	0	632637	0	0	0	0	0	0	0	0	0	0	0	0	0	0	0	0	0	0	contam_P35908	contam_P35908	TRUE
YENELALR	K	Q	194	201	8	2	sp|contam_P13646|K1C13_HUMAN	contam_P13646	K1C13_HUMAN	KRT13	Keratin, type I cytoskeletal 13	KRT12, KRT15	sp|contam_P19012|K1C15_HUMAN, sp|contam_Q99456|K1C12_HUMAN	0	0	0	0	1	0	0	0	0	0	0	0	0	0	7.01503e+06	686613	0	0	0	0	0	0	0	0	7.01503e+06	686613	0	0	0	0	contam_P13646	contam_P13646	TRUE
YENEVALR	K	Q	238	245	8	2	sp|contam_P13645|K1C10_HUMAN	contam_P13645	K1C10_HUMAN	KRT10	Keratin, type I cytoskeletal 10			1	1	1	4	1	3	1	2	3	1	5128248	19187132	2.44839e+06	7157519	8694416	25759692	2.85823e+06	2830045	31255202	4.87737e+06	5128248	19187132	2.44839e+06	7157519	8694416	25759692	2.85823e+06	2830045	31255202	4.87737e+06	contam_P13645	contam_P13645	TRUE	22.29	24.1936	21.2234
YGQHGSGSRQSSGHGR	R	Q	1219	1234	16	3	sp|contam_Q86YZ3|HORN_HUMAN	contam_Q86YZ3	HORN_HUMAN	HRNR	Hornerin			0	0	0	1	0	0	0	0	0	0	0	0	0	1.56461e+06	0	0	0	0	0	0	0	0	0	0	0	0	0	0	0	0	contam_Q86YZ3	contam_Q86YZ3	TRUE
YGQQGSGSGQSPSR	R	G	649	662	14	2	sp|contam_Q86YZ3|HORN_HUMAN	contam_Q86YZ3	HORN_HUMAN	HRNR	Hornerin			0	1	0	1	0	0	0	0	0	0	252060	1.17434e+06	0	0	0	0	0	0	0	435558	252060	1.17434e+06	0	0	0	0	0	0	0	435558	contam_Q86YZ3	contam_Q86YZ3	TRUE	17.9434	20.1634
YGSGGGSKGGSISGGGYGSGGGK	R	H	573	595	23	2,3	sp|contam_P35908|K22E_HUMAN	contam_P35908	K22E_HUMAN	KRT2	Keratin, type II cytoskeletal 2 epidermal			0	0	0	0	2	0	0	0	2	0	1018944	0	0	0	6.00003e+06	0	0	0	2966560	0	1018944	0	0	0	4338906	0	0	0	2.11524e+06	0	contam_P35908	contam_P35908	TRUE	19.9586
YLDGLTAER	R	T	239	247	9	2	sp|contam_P35908|K22E_HUMAN	contam_P35908	K22E_HUMAN	KRT2	Keratin, type II cytoskeletal 2 epidermal			4	3	0	0	2	3	0	0	2	2	4905883	7547731	0	0	3.01946e+06	4.04606e+06	0	0	2.61743e+06	1.44685e+06	4905883	7547731	0	0	3.01946e+06	4.04606e+06	0	0	2.61743e+06	1.44685e+06	contam_P35908	contam_P35908	TRUE	22.2261	22.8476
YQELQITAGR	K	H	361	370	10	2	sp|contam_Q7Z794|K2C1B_HUMAN	contam_Q7Z794	K2C1B_HUMAN	KRT77	Keratin, type II cytoskeletal 1b			1	1	0	0	0	0	0	0	0	0	1.18289e+06	1.12935e+06	21382.8	0	305972	0	0	0	0	240708	1.18289e+06	1.12935e+06	21382.8	0	305972	0	0	0	0	240708	contam_Q7Z794	contam_Q7Z794	TRUE	20.1739	20.1071	14.3842
YSMRWYR	R	Q	33	39	7	2	pdb|3OGO|GFPNANOBODY_SYNTHETIC	pdb|3OGO|GFPNANOBODY_SYNTHETIC GFP-Nanobody OS=Synthetic OX=0000 GN=GFPNanobody PE=1 SV=1	pdb|3OGO|GFPNANOBODY_SYNTHETIC GFP-Nanobody OS=Synthetic OX=0000 GN=GFPNanobody PE=1 SV=1		GFP-Nanobody			0	6	1	0	2	6	0	1	2	2	0	62391404	2.69593e+06	0	25758148	40303692	4.11529e+06	2.81655e+06	6252131	24048056	0	68976104	2.69593e+06	0	23269608	35194292	4.11529e+06	2.81655e+06	6252131	24048056	3OGO	3OGO	TRUE		26.0396	21.3623
YSMRWYRQAPGK	R	E	33	44	12	3	pdb|3OGO|GFPNANOBODY_SYNTHETIC	pdb|3OGO|GFPNANOBODY_SYNTHETIC GFP-Nanobody OS=Synthetic OX=0000 GN=GFPNanobody PE=1 SV=1	pdb|3OGO|GFPNANOBODY_SYNTHETIC GFP-Nanobody OS=Synthetic OX=0000 GN=GFPNanobody PE=1 SV=1		GFP-Nanobody			0	0	0	1	1	0	0	0	0	3	0	14109858	1354089	0	12660882	8509920	0	0	0	4.6816e+06	0	14109858	1354089	0	12660882	8509920	0	0	0	4.6816e+06	3OGO	3OGO	TRUE		23.7502	20.3689
[truncated: 12 more columns]

## Sheet: Strp-bead Proteins
									Spectral count										Intensity [log2]										iBAQ intensity [log2]										Imputed LFQ intensity [log2]
Representative protein	Leading proteins	Gene name	Protein name	Fasta header	Molecular weight [kDa]	Total peptides	Sequence coverage	Protein Probability	Strp_beads_NHS_Ac_0nM_1	Strp_beads_NHS_Ac_0nM_2	Strp_beads_NHS_Ac_1000nM_1	Strp_beads_NHS_Ac_1000nM_2	Strp_beads_NHS_Ac_100nM_1	Strp_beads_NHS_Ac_100nM_2	Strp_beads_NHS_Ac_5000nM_1	Strp_beads_NHS_Ac_5000nM_2	Strp_beads_NHS_Ac_500nM_1	Strp_beads_NHS_Ac_500nM_2	Strp_beads_NHS_Ac_0nM_1	Strp_beads_NHS_Ac_0nM_2	Strp_beads_NHS_Ac_1000nM_1	Strp_beads_NHS_Ac_1000nM_2	Strp_beads_NHS_Ac_100nM_1	Strp_beads_NHS_Ac_100nM_2	Strp_beads_NHS_Ac_5000nM_1	Strp_beads_NHS_Ac_5000nM_2	Strp_beads_NHS_Ac_500nM_1	Strp_beads_NHS_Ac_500nM_2	Strp_beads_NHS_Ac_0nM_1	Strp_beads_NHS_Ac_0nM_2	Strp_beads_NHS_Ac_1000nM_1	Strp_beads_NHS_Ac_1000nM_2	Strp_beads_NHS_Ac_100nM_1	Strp_beads_NHS_Ac_100nM_2	Strp_beads_NHS_Ac_5000nM_1	Strp_beads_NHS_Ac_5000nM_2	Strp_beads_NHS_Ac_500nM_1	Strp_beads_NHS_Ac_500nM_2	Strp_beads_NHS_Ac_0nM_1	Strp_beads_NHS_Ac_0nM_2	Strp_beads_NHS_Ac_1000nM_1	Strp_beads_NHS_Ac_1000nM_2	Strp_beads_NHS_Ac_100nM_1	Strp_beads_NHS_Ac_100nM_2	Strp_beads_NHS_Ac_5000nM_1	Strp_beads_NHS_Ac_5000nM_2	Strp_beads_NHS_Ac_500nM_1	Strp_beads_NHS_Ac_500nM_2	Acetylation 0nM
contam_P22629	contam_P22629		Streptavidin	sp|contam_P22629|SAV_STRAV Streptavidin OS=Streptomyces avidinii PE=1 SV=1	18.82	2	16.4	1	27	29	5	5	17	12	3	6	7	8	31.1687	31.0427	26.3708	25.4549	30.0101	29.038	23.5319	25.3438	27.3061	28.2998	31.4749	31.5708	27.844	26.2656	30.8176	29.6742	24.6429	26.6115	28.3016	30.0145	30.3904	30.7254	26.0992	25.1795	29.7484	28.7717	23.2176	25.0901	27.0048	28.0144	30.5579
contam_P04264	contam_P04264	KRT1	Keratin, type II cytoskeletal 1	sp|contam_P04264|K2C1_HUMAN Keratin, type II cytoskeletal 1 OS=Homo sapiens GN=KRT1 PE=1 SV=6	66	42	50.2	1	45	67	110	31	57	40	58	63	65	74	27.77	28.856	30.7353	27.0622	29.1244	28.0152	28.6056	29.7975	29.296	30.6523	25.9293	27.2373	30.0616	25.726	27.785	26.5046	27.5697	28.9184	28.1446	30.2202	25.8259	27.2974	29.5412	25.4451	27.2399	26.4696	27.1042	28.0744	27.4801	28.3763	26.5616
contam_P35908	contam_P35908	KRT2	Keratin, type II cytoskeletal 2 epidermal	sp|contam_P35908|K22E_HUMAN Keratin, type II cytoskeletal 2 epidermal OS=Homo sapiens GN=KRT2 PE=1 SV=2	65.39	42	47.9	1	26	57	64	21	30	23	50	67	35	133	25.9838	28.3756	28.904	25.6491	27.5447	25.2542	27.7223	28.5852	27.0588	31.7358	23.7754	26.3891	27.8626	23.9452	25.8376	23.3758	26.3187	27.3383	25.5397	30.9359	24.0862	26.4075	26.7203	23.6119	24.8788	23.1473	25.8404	26.6139	24.7489	29.4103	25.2468
contam_P13645	contam_P13645	KRT10	Keratin, type I cytoskeletal 10	sp|contam_P13645|K1C10_HUMAN Keratin, type I cytoskeletal 10 OS=Homo sapiens GN=KRT10 PE=1 SV=6	58.79	27	39	1	17	39	52	16	25	15	29	48	40	94	25.1816	27.5866	29.1268	25.4455	26.4812	25.1957	27.1907	28.2645	26.9778	31.0982	23.5946	26.2216	28.7069	24.363	25.3956	23.9388	26.4086	27.6392	26.0802	30.9198	23.5937	25.6664	26.7968	23.9063	24.1185	22.8086	25.2389	26.204	25.0533	28.525	24.6301
contam_P35527	contam_P35527	KRT9	Keratin, type I cytoskeletal 9	sp|contam_P35527|K1C9_HUMAN Keratin, type I cytoskeletal 9 OS=Homo sapiens GN=KRT9 PE=1 SV=3	62.03	27	36.8	1	20	38	57	13	24	20	31	31	8	13	25.6154	27.275	29.2655	25.419	27.6457	26.112	27.1842	27.7218	25.0259	25.7918	24.0285	25.91	28.8456	24.3366	26.5601	24.8552	26.4022	27.0965	24.1283	25.6134	24.4859	25.7525	27.7418	23.5372	25.4397	24.5526	25.8876	26.156	22.976	24.4978	25.1192
contam_P00761	contam_P00761		Trypsin	sp|contam_P00761|TRYP_PIG Trypsin OS=Sus scrofa PE=1 SV=1	24.39	4	19.9	1	20	24	20	21	22	19	22	18	25	21	30.2396	30.2822	30.4987	30.0657	30.2211	30.2073	30.2325	30.5842	30.4193	30.4048	29.8937	30.1582	31.3198	30.2243	30.3765	30.1914	30.6914	31.1998	30.7627	31.4674	30.1348	30.2259	30.2703	30.0139	30.28	30.2111	30.1745	30.1442	30.3734	30.3006	30.1803
contam_P13647	contam_P13647	KRT5	Keratin, type II cytoskeletal 5	sp|contam_P13647|K2C5_HUMAN Keratin, type II cytoskeletal 5 OS=Homo sapiens GN=KRT5 PE=1 SV=3	62.34	36	36.9	1	9	22	31	3	34	8	17	24	20	35	23.3986	25.4322	26.6356	22.1482	26.9657	23.2148	24.9878	25.7315	25.1977	27.4994	21.558	23.8135	25.962	20.812	25.6264	21.7041	23.9519	24.8524	24.0464	27.0672	20.9855	23.1181	24.4169	20.1855	23.8936	21.461	22.9656	23.7727	23.1076	25.2231	22.0518
contam_P08779	contam_P08779	KRT16	Keratin, type I cytoskeletal 16	sp|contam_P08779|K1C16_HUMAN Keratin, type I cytoskeletal 16 OS=Homo sapiens GN=KRT16 PE=1 SV=4	51.24	25	47.1	1	3	5	26	0	25	3	2	5	1	12	21.4455	22.6784	26.0127	-	26.7409	20.189	21.3003	22.916	20.3083	24.134	19.7011	21.1558	25.4352	-	25.4978	18.7746	20.3606	22.1332	19.2532	23.7981	20.2698	20.8067	24.111	-	23.7712	18.9892	21.6168	21.2983	18.8984	22.0495	20.5383
contam_P20930	contam_P20930	FLG	Filaggrin	sp|contam_P20930|FILA_HUMAN Filaggrin OS=Homo sapiens GN=FLG PE=1 SV=3	434.92	12	2.8	1	2	7	6	0	7	2	3	14	9	24	20.9039	22.7019	23.2632	20.5084	22.7642	21.4328	21.3646	24.595	23.0679	25.0516	16.3032	18.3231	19.8295	16.4122	18.6648	17.1621	17.5688	20.9559	19.1565	21.8594	20.0604	21.153	21.6098	19.78	21.3639	20.2331	20.8582	22.4086	21.456	23.5783	20.6067
contam_P02538	contam_P02538	KRT6A	Keratin, type II cytoskeletal 6A	sp|contam_P02538|K2C6A_HUMAN Keratin, type II cytoskeletal 6A OS=Homo sapiens GN=KRT6A PE=1 SV=3	60.01	28	19	1	3	3	13	1	26	3	6	8	2	5	22.7157	21.564	24.8932	19.3168	27.3608	22.0039	22.8832	23.54	21.522	23.112	20.9224	19.9925	24.2669	18.0279	26.0688	20.5405	21.8947	22.7082	20.4179	22.7271	21.3379	19.3996	23.3576	-	25.757	20.6025	21.7091	22.046	19.9425	21.0939	20.3687
contam_P62894	contam_P62894	CYCS	Cytochrome c	sp|contam_P62894|CYC_BOVIN Cytochrome c OS=Bos taurus GN=CYCS PE=1 SV=2	11.7	3	21.9	1	7	7	5	5	5	5	5	5	7	5	23.1831	23.2522	23.3378	23.2393	23.2436	23.2467	22.9873	22.9289	23.2866	23.2226	23.7117	24.0026	25.0334	24.2724	24.2735	24.1053	24.3207	24.419	24.5045	25.1597	21.4906	21.5558	21.601	21.5333	21.5371	21.547	21.3736	21.2261	21.5946	21.6227	21.5232
contam_Q86YZ3	contam_Q86YZ3	HRNR	Hornerin	sp|contam_Q86YZ3|HORN_HUMAN Hornerin OS=Homo sapiens GN=HRNR PE=1 SV=2	282.23	18	9.3	1	1	5	11	2	8	3	7	15	1	1	21.0586	22.2666	24.2835	21.534	23.618	21.8989	22.6875	24.3598	20.5409	20.8793	17.7627	19.1926	22.1546	18.7426	20.8234	18.9331	20.1965	22.0255	17.9344	18.9919	20.6661	21.9529	23.6563	20.5762	22.6609	21.5009	22.5145	23.0242	19.8225	-	21.3095
contam_P02533	contam_P02533	KRT14	Keratin, type I cytoskeletal 14	sp|contam_P02533|K1C14_HUMAN Keratin, type I cytoskeletal 14 OS=Homo sapiens GN=KRT14 PE=1 SV=4	51.53	25	19.7	1	4	5	10	0	6	1	4	5	2	7	22.1056	23.098	24.6459	18.4367	23.0267	21.2245	22.1595	22.9668	20.9779	25.6139	20.3611	21.5755	24.0684	17.1968	21.7836	19.8101	21.2199	22.184	19.9228	25.278	20.1707	21.1758	22.9168	17.839	21.4592	19.0052	20.8844	20.9573	19.748	24.1109	20.6732
contam_P15252	contam_P15252		Rubber elongation factor protein	sp|contam_P15252|REF_HEVBR Rubber elongation factor protein OS=Hevea brasiliensis PE=1 SV=2	14.71	3	22.5	1	1	6	4	1	1	1	3	3	2	1	19.3389	22.8839	22.4172	20.0073	19.8576	18.6016	21.9535	21.2855	21.4428	20.1239	19.1305	22.8974	23.3758	20.3034	20.1505	18.7232	22.55	22.0387	21.9237	21.324	-	22.2159	21.8553	-	-	-	21.3439	20.7179	20.9576	-	22.2159
contam_Q5D862	contam_Q5D862	FLG2	Filaggrin-2	sp|contam_Q5D862|FILA2_HUMAN Filaggrin-2 OS=Homo sapiens GN=FLG2 PE=1 SV=1	247.93	8	4.4	1	0	1	3	0	1	0	1	6	3	7	18.8761	19.5592	21.3539	18.9969	19.3763	18.9111	18.4175	22.1305	20.7558	22.5089	15.7801	16.6851	19.425	16.4055	16.7816	16.1452	16.1264	19.9961	18.3492	20.8215	-	-	20.2783	18.0334	19.0658	-	-	20.2517	19.7161	21.0163	-
3OGO	3OGO	GFPNanobody	GFP-Nanobody	pdb|3OGO|GFPNANOBODY_SYNTHETIC GFP-Nanobody OS=Synthetic OX=0000 GN=GFPNanobody PE=1 SV=1	13.79	1	9.8	0.9649	2	2	2	2	2	2	2	2	2	2	21.0967	21.173	21.2559	21.261	21.2176	21.1936	21.1238	20.9105	21.2094	21.331	21.6253	21.9234	22.9515	22.294	22.2474	22.0522	22.4572	22.4006	22.4273	23.268	-	-	-	-	-	-	-	-	-	-	-
contam_O82803	contam_O82803	SRPP	Small rubber particle protein	sp|contam_O82803|SRPP_HEVBR Small rubber particle protein OS=Hevea brasiliensis GN=SRPP PE=1 SV=1	22.33	4	12.7	1	1	3	3	1	1	1	3	3	1	1	21.4156	22.3358	22.5752	21.3816	21.5772	21.3391	21.9845	22.6162	21.1815	20.9753	20.7217	21.8638	23.0483	21.1923	21.3847	20.9753	22.0955	22.8839	21.1769	21.69	-	21.8938	21.9163	21.0794	21.3925	20.9649	-	-	-	-	21.8938
contam_Q04695	contam_Q04695	KRT17	Keratin, type I cytoskeletal 17	sp|contam_Q04695|K1C17_HUMAN Keratin, type I cytoskeletal 17 OS=Homo sapiens GN=KRT17 PE=1 SV=2	48.08	17	16	1	1	0	4	0	5	0	1	3	0	1	19.7315	18.3603	21.621	-	22.7211	-	19.141	21.7129	17.1383	18.9916	17.987	16.8377	21.0435	-	21.4779	-	18.2014	20.93	16.0831	18.6557	19.7069	17.9213	19.1044	-	21.4277	-	-	21.1432	17.5131	-	18.8141
contam_Q7Z794	contam_Q7Z794	KRT77	Keratin, type II cytoskeletal 1b	sp|contam_Q7Z794|K2C1B_HUMAN Keratin, type II cytoskeletal 1b OS=Homo sapiens GN=KRT77 PE=2 SV=3	61.86	10	10	1	0	3	5	0	0	0	0	2	4	0	-	21.3544	23.4202	15.2229	17.3472	13.8236	-	20.4958	21.8784	-	-	19.7356	22.7465	13.8868	16.0078	12.313	-	19.6167	20.7271	-	-	20.0287	22.0433	-	16.3899	-	-	19.5606	20.0884	-	20.0287
contam_P04259	contam_P04259	KRT6B	Keratin, type II cytoskeletal 6B	sp|contam_P04259|K2C6B_HUMAN Keratin, type II cytoskeletal 6B OS=Homo sapiens GN=KRT6B PE=1 SV=5	60.03	27	6.4	1	1	0	3	1	4	1	1	2	0	0	19.8037	17.9297	22.1384	21.5755	25.2575	24.3399	18.9787	21.0556	17.7436	-	18.0103	16.3582	21.512	20.2866	23.9654	22.8766	17.9902	20.2238	16.6396	-	20.3697	18.0867	22.2674	-	25.5886	19.6603	-	21.6862	-	-	19.2282
contam_P15636	contam_P15636		Protease 1	sp|contam_P15636|API_ACHLY Protease 1 OS=Achromobacter lyticus PE=1 SV=1	68.08	5	11.8	1	2	2	1	0	1	0	1	6	0	0	20.4159	21.4434	20.9093	16.5196	-	-	19.9204	22.886	19.1756	-	18.9445	20.1938	20.6049	15.5526	-	-	19.2538	22.3761	18.3935	-	19.5701	21.2227	21.319	-	-	-	-	22.1776	19.1721	-	20.3964
contam_P02666	contam_P02666	CSN2	Beta-casein	sp|contam_P02666|CASB_BOVIN Beta-casein OS=Bos taurus GN=CSN2 PE=1 SV=2	25.09	2	6.2	1	2	1	2	0	1	0	4	1	0	1	21.2568	20.3322	21.3661	19.3406	19.6611	18.3225	22.4289	20.4672	19.541	20.2564	21.563	20.8603	22.8393	20.1513	20.4686	18.9587	23.5399	21.735	20.5365	21.9711	-	-	-	-	-	-	-	-	-	-	-
contam_Q8N1N4	contam_Q8N1N4	KRT78	Keratin, type II cytoskeletal 78	sp|contam_Q8N1N4|K2C78_HUMAN Keratin, type II cytoskeletal 78 OS=Homo sapiens GN=KRT78 PE=2 SV=2	56.83	10	12.3	1	0	0	6	0	0	0	0	0	1	5	-	19.7063	21.9064	-	17.9162	-	-	19.0748	19.4072	22.2335	-	18.1837	21.329	-	16.673	-	-	18.2919	18.3521	21.8976	-	18.7456	20.4459	-	-	-	-	18.2872	18.0681	21.7072	18.7456
contam_P02769	contam_P02769	ALB	Serum albumin	sp|contam_P02769|ALBU_BOVIN Serum albumin OS=Bos taurus GN=ALB PE=1 SV=4	69.25	5	6.3	1	0	0	0	0	10	0	0	0	0	0	-	-	-	-	24.5329	-	-	-	-	-	-	-	-	-	22.8258	-	-	-	-	-	-	-	-	-	-	-	-	-	-	-	-
contam_O77727	contam_O77727	KRT15	Keratin, type I cytoskeletal 15	sp|contam_O77727|K1C15_SHEEP Keratin, type I cytoskeletal 15 OS=Ovis aries GN=KRT15 PE=2 SV=1	48.74	9	1.8	1	0	2	0	0	1	0	1	1	0	4	18.5601	21.0539	21.8469	16.3232	19.6063	16.4608	19.1945	20.1482	16.8954	23.7596	16.8663	19.5819	21.3201	15.1339	18.4137	15.097	18.3055	19.416	15.8908	23.4743	18.3395	21.0386	21.1293	-	19.3425	-	-	-	-	23.511	19.689
contam_Q6KB66	contam_Q6KB66	KRT80	Keratin, type II cytoskeletal 80	sp|contam_Q6KB66|K2C80_HUMAN Keratin, type II cytoskeletal 80 OS=Homo sapiens GN=KRT80 PE=1 SV=2	50.49	6	12.2	1	0	0	2	0	0	0	0	0	0	5	-	17.5868	20.6997	-	-	-	-	-	18.9261	21.6326	-	15.8778	19.9358	-	-	-	-	-	17.6845	21.1103	-	16.9036	19.192	-	-	-	-	-	17.8544	20.2899	16.9036
contam_P01868	contam_P01868;contam_P01869;contam_P20759;contam_P20760;contam_A0A075B5P4;contam_A0A0A6YWR2	Ighg1	Ig gamma-1 chain C region secreted form	sp|contam_P01868|IGHG1_MOUSE Ig gamma-1 chain C region secreted form OS=Mus musculus GN=Ighg1 PE=1 SV=1	35.68	1	3.1	0.9649	1	0	1	1	1	0	1	1	0	0	-	-	-	-	-	-	-	-	-	-	-	-	-	-	-	-	-	-	-	-	-	-	-	-	-	-	-	-	-	-	-
contam_Q7RTS7	contam_Q7RTS7	KRT74	Keratin, type II cytoskeletal 74	sp|contam_Q7RTS7|K2C74_HUMAN Keratin, type II cytoskeletal 74 OS=Homo sapiens GN=KRT74 PE=1 SV=2	57.83	8	4.5	1	0	0	0	0	0	0	2	0	0	3	-	-	-	-	-	-	20.7634	-	-	23.7763	-	-	-	-	-	-	19.7749	-	-	23.3915	-	-	-	-	-	-	20.4512	-	-	23.3073	-
contam_E1BJK2	contam_E1BJK2	TUBB1	Tubulin beta chain	tr|contam_E1BJK2|E1BJK2_BOVIN Tubulin beta chain OS=Bos taurus GN=TUBB1 PE=3 SV=1	49.96	1	4	0.9649	0	0	2	0	2	0	0	1	0	0	-	-	-	-	-	-	-	-	-	-	-	-	-	-	-	-	-	-	-	-	-	-	-	-	-	-	-	-	-	-	-
contam_P07744	contam_P07744	Krt4	Keratin, type II cytoskeletal 4	sp|contam_P07744|K2C4_MOUSE Keratin, type II cytoskeletal 4 OS=Mus musculus GN=Krt4 PE=1 SV=2	56.25	8	5.7	1	1	0	2	0	0	0	0	0	0	1	22.0549	-	20.914	-	-	-	-	-	-	-	20.4135	-	20.4397	-	-	-	-	-	-	-	-	-	-	-	-	-	-	-	-	-	-
contam_Q14CN4	contam_Q14CN4	KRT72	Keratin, type II cytoskeletal 72	sp|contam_Q14CN4|K2C72_HUMAN Keratin, type II cytoskeletal 72 OS=Homo sapiens GN=KRT72 PE=1 SV=2	55.84	5	5.3	1	0	0	0	0	0	0	0	3	0	1	-	-	-	-	-	-	-	-	-	-	-	-	-	-	-	-	-	-	-	-	-	-	-	-	-	-	-	-	-	-	-
contam_Q5KR48	contam_Q5KR48	TPM2	Tropomyosin beta chain	sp|contam_Q5KR48|TPM2_BOVIN Tropomyosin beta chain OS=Bos taurus GN=TPM2 PE=2 SV=1	32.82	1	3.5	0.9649	0	1	1	1	0	1	0	0	0	0	-	-	-	-	-	-	-	-	-	-	-	-	-	-	-	-	-	-	-	-	-	-	-	-	-	-	-	-	-	-	-
contam_Q6E0U4	contam_Q6E0U4	DMKN	Dermokine	sp|contam_Q6E0U4|DMKN_HUMAN Dermokine OS=Homo sapiens GN=DMKN PE=1 SV=3	47.05	3	5.3	1	0	0	0	0	0	0	0	0	1	3	-	17.8471	18.1678	14.8784	17.4394	18.0133	-	-	18.6089	22.2225	-	17.0951	18.3609	14.409	16.9668	17.3694	-	-	18.3243	22.6571	-	-	-	-	-	-	-	-	18.0674	21.061	-
contam_Q8BGZ7	contam_Q8BGZ7	Krt75	Keratin, type II cytoskeletal 75	sp|contam_Q8BGZ7|K2C75_MOUSE Keratin, type II cytoskeletal 75 OS=Mus musculus GN=Krt75 PE=1 SV=1	59.7	11	1.8	1	0	0	0	0	0	0	0	0	0	4	-	-	-	-	-	-	-	-	-	-	-	-	-	-	-	-	-	-	-	-	-	-	-	-	-	-	-	-	-	-	-
contam_G3N0V2	contam_G3N0V2	KRT1	Uncharacterized protein	tr|contam_G3N0V2|G3N0V2_BOVIN Uncharacterized protein OS=Bos taurus GN=KRT1 PE=1 SV=1	63.11	16	5.1	1	0	0	2	0	0	1	0	1	0	0	-	-	-	-	-	-	-	-	-	-	-	-	-	-	-	-	-	-	-	-	-	-	-	-	-	-	-	-	-	-	-
contam_P01030	contam_P01030	C4	Complement C4 (Fragments)	sp|contam_P01030|CO4_BOVIN Complement C4 (Fragments) OS=Bos taurus GN=C4 PE=1 SV=2	101.49	2	3.3	1	0	0	0	0	0	1	0	1	0	1	-	-	-	-	-	-	-	-	-	-	-	-	-	-	-	-	-	-	-	-	-	-	-	-	-	-	-	-	-	-	-
contam_Q8VED5	contam_Q8VED5	Krt79	Keratin, type II cytoskeletal 79	sp|contam_Q8VED5|K2C79_MOUSE Keratin, type II cytoskeletal 79 OS=Mus musculus GN=Krt79 PE=1 SV=2	57.52	10	6.8	1	0	0	0	0	0	0	0	3	0	0	-	-	-	-	-	-	-	17.8309	-	-	-	-	-	-	-	-	-	17.0986	-	-	-	-	-	-	-	-	-	-	-	-	-
contam_P00735	contam_P00735	F2	Prothrombin	sp|contam_P00735|THRB_BOVIN Prothrombin OS=Bos taurus GN=F2 PE=1 SV=2	70.46	1	2.2	0.9649	0	0	0	1	0	1	0	0	0	0	-	-	-	-	-	-	-	-	-	-	-	-	-	-	-	-	-	-	-	-	-	-	-	-	-	-	-	-	-	-	-
contam_P02662	contam_P02662	CSN1S1	Alpha-S1-casein	sp|contam_P02662|CASA1_BOVIN Alpha-S1-casein OS=Bos taurus GN=CSN1S1 PE=1 SV=2	24.51	1	3.3	0.9649	0	0	1	0	0	0	1	0	0	0	17.6546	16.4082	18.8861	16.8996	16.1328	-	19.0833	-	-	-	17.4462	16.4217	19.8447	17.1957	16.4257	-	19.6797	-	-	-	-	-	-	-	-	-	-	-	-	-	-
contam_P02768	contam_P02768	ALB	Serum albumin	sp|contam_P02768|ALBU_HUMAN Serum albumin OS=Homo sapiens GN=ALB PE=1 SV=2	69.32	4	2.6	1	0	0	0	0	0	0	0	2	0	0	-	-	-	-	-	-	-	19.6852	-	-	-	-	-	-	-	-	-	18.5904	-	-	-	-	-	-	-	-	-	-	-	-	-
contam_Q5XKE5	contam_Q5XKE5	KRT79	Keratin, type II cytoskeletal 79	sp|contam_Q5XKE5|K2C79_HUMAN Keratin, type II cytoskeletal 79 OS=Homo sapiens GN=KRT79 PE=1 SV=2	57.8	9	1.9	0.9995	0	0	0	0	0	0	1	0	0	1	19.9422	22.8867	23.4975	-	19.0724	19.2458	22.0189	20.6723	18.6802	22.0437	18.2483	21.4148	22.9706	-	17.8799	17.882	21.1299	19.94	17.6757	21.7584	-	-	-	-	-	-	-	-	-	-	-
contam_Q7Z3Y8	contam_Q7Z3Y8	KRT27	Keratin, type I cytoskeletal 27	sp|contam_Q7Z3Y8|K1C27_HUMAN Keratin, type I cytoskeletal 27 OS=Homo sapiens GN=KRT27 PE=1 SV=2	49.79	3	2	0.9874	1	1	0	0	0	0	0	0	0	0	-	-	-	-	-	-	-	-	-	-	-	-	-	-	-	-	-	-	-	-	-	-	-	-	-	-	-	-	-	-	-
contam_Q95M17	contam_Q95M17	CHIA	Acidic mammalian chitinase	sp|contam_Q95M17|CHIA_BOVIN Acidic mammalian chitinase OS=Bos taurus GN=CHIA PE=1 SV=1	52.1	1	1.7	0.8796	0	0	1	0	1	0	0	0	0	0	-	17.0604	19.8558	-	19.5998	-	-	-	-	-	-	16.0035	19.744	-	18.8223	-	-	-	-	-	-	-	-	-	-	-	-	-	-	-	-
contam_P05787	contam_P05787	KRT8	Keratin, type II cytoskeletal 8	sp|contam_P05787|K2C8_HUMAN Keratin, type II cytoskeletal 8 OS=Homo sapiens GN=KRT8 PE=1 SV=7	53.67	8	1.4	0.9946	0	0	0	0	1	0	0	0	0	0	-	21.189	21.3266	-	19.7849	-	-	21.0246	-	-	-	19.6665	20.7492	-	18.5417	-	-	20.2417	-	-	-	-	-	-	-	-	-	-	-	-	-
contam_P07224	contam_P07224	PROS1	Vitamin K-dependent protein S	sp|contam_P07224|PROS_BOVIN Vitamin K-dependent protein S OS=Bos taurus GN=PROS1 PE=1 SV=1	75.08	1	1.6	0.9607	0	0	0	0	0	0	0	0	1	0	-	-	-	-	-	-	-	-	-	-	-	-	-	-	-	-	-	-	-	-	-	-	-	-	-	-	-	-	-	-	-
contam_P19013	contam_P19013	KRT4	Keratin, type II cytoskeletal 4	sp|contam_P19013|K2C4_HUMAN Keratin, type II cytoskeletal 4 OS=Homo sapiens GN=KRT4 PE=1 SV=4	57.25	8	1.7	0.9999	0	0	1	0	0	0	0	0	0	0	-	-	20.5608	-	-	-	-	-	-	-	-	-	20.0864	-	-	-	-	-	-	-	-	-	-	-	-	-	-	-	-	-	-
contam_P35900	contam_P35900	KRT20	Keratin, type I cytoskeletal 20	sp|contam_P35900|K1C20_HUMAN Keratin, type I cytoskeletal 20 OS=Homo sapiens GN=KRT20 PE=1 SV=1	48.46	2	1.7	0.9874	0	0	0	0	0	0	1	0	0	0	-	-	-	-	-	-	19.2678	-	-	-	-	-	-	-	-	-	18.3788	-	-	-	-	-	-	-	-	-	-	-	-	-	-
contam_Q9Z2K1	contam_Q9Z2K1;contam_Q3ZAW8	Krt16	Keratin, type I cytoskeletal 16	sp|contam_Q9Z2K1|K1C16_MOUSE Keratin, type I cytoskeletal 16 OS=Mus musculus GN=Krt16 PE=1 SV=3	51.57	10	2.3	1	0	0	0	0	1	0	0	0	0	0	-	-	-	-	20.3166	-	-	-	-	-	-	-	-	-	19.0246	-	-	-	-	-	-	-	-	-	-	-	-	-	-	-	-
contam_Q2KIF2	contam_Q2KIF2	LRG1	Leucine-rich alpha-2-glycoprotein 1	tr|contam_Q2KIF2|Q2KIF2_BOVIN Leucine-rich alpha-2-glycoprotein 1 OS=Bos taurus GN=LRG1 PE=1 SV=1	38.32	1	3.8	0.9649	0	0	0	0	0	1	0	0	0	0	-	-	-	-	-	-	-	-	-	-	-	-	-	-	-	-	-	-	-	-	-	-	-	-	-	-	-	-	-	-	-
[truncated: 72 more columns]

## Sheet: Strp-bead Peptides
Peptide sequence	Prev AA	Next AA	Start position	End position	Peptide Length	Charges	Protein	Protein ID	Protein entry name	Gene name	Protein Description	Mapped Genes	Mapped Proteins	Spectral count Strp_beads_NHS_Ac_0nM_1	Spectral count Strp_beads_NHS_Ac_0nM_2	Spectral count Strp_beads_NHS_Ac_1000nM_1	Spectral count Strp_beads_NHS_Ac_1000nM_2	Spectral count Strp_beads_NHS_Ac_100nM_1	Spectral count Strp_beads_NHS_Ac_100nM_2	Spectral count Strp_beads_NHS_Ac_5000nM_1	Spectral count Strp_beads_NHS_Ac_5000nM_2	Spectral count Strp_beads_NHS_Ac_500nM_1	Spectral count Strp_beads_NHS_Ac_500nM_2	Intensity Strp_beads_NHS_Ac_0nM_1	Intensity Strp_beads_NHS_Ac_0nM_2	Intensity Strp_beads_NHS_Ac_1000nM_1	Intensity Strp_beads_NHS_Ac_1000nM_2	Intensity Strp_beads_NHS_Ac_100nM_1	Intensity Strp_beads_NHS_Ac_100nM_2	Intensity Strp_beads_NHS_Ac_5000nM_1	Intensity Strp_beads_NHS_Ac_5000nM_2	Intensity Strp_beads_NHS_Ac_500nM_1	Intensity Strp_beads_NHS_Ac_500nM_2	LFQ intensity Strp_beads_NHS_Ac_0nM_1	LFQ intensity Strp_beads_NHS_Ac_0nM_2	LFQ intensity Strp_beads_NHS_Ac_1000nM_1	LFQ intensity Strp_beads_NHS_Ac_1000nM_2	LFQ intensity Strp_beads_NHS_Ac_100nM_1	LFQ intensity Strp_beads_NHS_Ac_100nM_2	LFQ intensity Strp_beads_NHS_Ac_5000nM_1	LFQ intensity Strp_beads_NHS_Ac_5000nM_2	LFQ intensity Strp_beads_NHS_Ac_500nM_1	LFQ intensity Strp_beads_NHS_Ac_500nM_2	Protein reported by software	Representative protein	Valid	Expression Strp_beads_NHS_Ac_0nM_1	Expression Strp_beads_NHS_Ac_0nM_2	Expression Strp_beads_NHS_Ac_1000nM_1
AAFGGSGGR	K	G	516	524	9	2	sp|contam_P35908|K22E_HUMAN	contam_P35908	K22E_HUMAN	KRT2	Keratin, type II cytoskeletal 2 epidermal			1	2	2	1	1	0	2	2	1	3	721764	1.7622e+06	3.64311e+06	717703	1022677	366298	2.86734e+06	2.92263e+06	1.15927e+06	37479228	721764	1.7622e+06	3.64311e+06	717703	1022677	366298	2.86734e+06	2.92263e+06	1.15927e+06	37479228	contam_P35908	contam_P35908	TRUE	19.4612	20.7489	21.7967
AAFGGSGGRGSSSGGGYSSGSSSYGSGGR	K	Q	516	544	29	3	sp|contam_P35908|K22E_HUMAN	contam_P35908	K22E_HUMAN	KRT2	Keratin, type II cytoskeletal 2 epidermal			0	0	0	0	0	0	0	1	0	2	0	0	0	0	0	0	0	1.40513e+06	0	4267516	0	0	0	0	0	0	0	1.40513e+06	0	4267516	contam_P35908	contam_P35908	TRUE
ACRDQEEEYK	K	S	189	198	10	2	sp|contam_Q8N1N4|K2C78_HUMAN	contam_Q8N1N4	K2C78_HUMAN	KRT78	Keratin, type II cytoskeletal 78			0	0	0	0	0	0	0	0	0	1	0	0	0	0	0	0	0	0	0	908149	0	0	0	0	0	0	0	0	0	0	contam_Q8N1N4	contam_Q8N1N4	TRUE
AEAEALYQTK	K	L	298	307	10	2	sp|contam_Q8N1N4|K2C78_HUMAN	contam_P12035	K2C3_HUMAN	KRT3	Keratin, type II cytoskeletal 3	KRT1, KRT4, KRT71, KRT73, KRT74, KRT78, Krt71	sp|contam_P12035|K2C3_HUMAN, sp|contam_P19013|K2C4_HUMAN, sp|contam_Q3SY84|K2C71_HUMAN, sp|contam_Q7RTS7|K2C74_HUMAN, sp|contam_Q86Y46|K2C73_HUMAN, sp|contam_Q9R0H5|K2C71_MOUSE, tr|contam_G3N0V2|G3N0V2_BOVIN	0	0	1	0	0	0	0	0	1	0	0	346070	779092	0	0	0	0	249867	399758	0	0	346070	779092	0	0	0	0	249867	399758	0	contam_Q8N1N4	contam_Q8N1N4	TRUE		18.4007	19.5714
AEAESLYQSK	K	Y	367	376	10	2	sp|contam_P04264|K2C1_HUMAN	contam_P04264	K2C1_HUMAN	KRT1	Keratin, type II cytoskeletal 1			1	2	3	1	2	2	2	2	2	2	3.35263e+06	13182020	52440984	2.98494e+06	16735244	7.34583e+06	10161790	11164979	17859922	14993127	3.35263e+06	13182020	52440984	2.98494e+06	16735244	7.34583e+06	10161790	11164979	17859922	14993127	contam_P04264	contam_P04264	TRUE	21.6769	23.6521	25.6442
AEEREQIK	R	T	161	168	8	2	sp|contam_P02538|K2C6A_HUMAN	contam_O95678	K2C75_HUMAN	KRT75	Keratin, type II cytoskeletal 75	KRT6A, KRT6B, KRT6C	sp|contam_O95678|K2C75_HUMAN, sp|contam_P04259|K2C6B_HUMAN, sp|contam_P48668|K2C6C_HUMAN	0	1	1	0	1	0	1	1	0	1	310854	1.32017e+06	2.89853e+06	0	3.43865e+06	166079	877338	1.70824e+06	855431	5892100	310854	1.32017e+06	2.89853e+06	0	3.43865e+06	166079	877338	1.70824e+06	855431	5892100	contam_P02538	contam_P02538	TRUE	18.2459	20.3323	21.4669
AEEVEEER	M	L	2	9	8	2	sp|contam_O82803|SRPP_HEVBR	contam_O82803	SRPP_HEVBR	SRPP	Small rubber particle protein			0	1	0	0	0	0	0	0	0	0	0	0	0	0	0	0	0	0	0	0	0	0	0	0	0	0	0	0	0	0	contam_O82803	contam_O82803	TRUE
AEEVEEERLK	M	Y	2	11	10	2	sp|contam_O82803|SRPP_HEVBR	contam_O82803	SRPP_HEVBR	SRPP	Small rubber particle protein			1	1	2	1	1	1	2	2	1	1	2.79725e+06	4240844	5.39537e+06	2.01634e+06	2.03309e+06	2052858	4.14941e+06	6428995	2378220	2.06156e+06	2.79725e+06	4240844	5.39537e+06	2.01634e+06	2.03309e+06	2052858	4.14941e+06	6428995	2378220	2.06156e+06	contam_O82803	contam_O82803	TRUE	21.4156	22.0159	22.3633
AEFVEVTK	K	L	249	256	8	2	sp|contam_P02769|ALBU_BOVIN	contam_P02769	ALBU_BOVIN	ALB	Serum albumin			0	0	0	0	4	0	0	0	0	0	0	0	0	0	8856240	0	0	0	0	0	0	0	0	0	0	0	0	0	0	0	contam_P02769	contam_P02769	TRUE
AEIDNVK	R	K	398	404	7	2	sp|contam_P13647|K2C5_HUMAN	contam_P13647	K2C5_HUMAN	KRT5	Keratin, type II cytoskeletal 5			0	1	0	0	0	0	0	0	0	0	0	448872	0	0	0	0	0	0	0	0	0	0	0	0	0	0	0	0	0	0	contam_P13647	contam_P13647	TRUE
AIGGGLSSVGGGSSTIK	R	Y	534	550	17	2	sp|contam_P02538|K2C6A_HUMAN	contam_P02538	K2C6A_HUMAN	KRT6A	Keratin, type II cytoskeletal 6A	KRT6C	sp|contam_P48668|K2C6C_HUMAN	0	0	1	0	1	0	0	1	0	0	187554	47843.8	2226306	0	2.88955e+06	85531.7	0	1.43573e+06	0	0	187554	47843.8	2226306	0	2.88955e+06	85531.7	0	1.43573e+06	0	0	contam_P02538	contam_P02538	TRUE	17.5169	15.546	21.0862
AKEDLAR	K	L	420	426	7	2	sp|contam_P07744|K2C4_MOUSE	contam_P07744	K2C4_MOUSE	Krt4	Keratin, type II cytoskeletal 4			1	0	1	0	0	0	0	0	0	0	4357015	0	1.97584e+06	0	0	0	0	0	0	0	4357015	0	1.97584e+06	0	0	0	0	0	0	0	contam_P07744	contam_P07744	TRUE	22.0549		20.914
ALEEANADLEVK	R	I	137	148	12	2	sp|contam_P08779|K1C16_HUMAN	contam_O77727	K1C15_SHEEP	KRT15	Keratin, type I cytoskeletal 15	KRT13, KRT14, KRT16, Krt42	sp|contam_O77727|K1C15_SHEEP, sp|contam_P02533|K1C14_HUMAN, sp|contam_P13646|K1C13_HUMAN, sp|contam_P19012|K1C15_HUMAN, sp|contam_Q6IFX2|K1C42_MOUSE	1	1	1	0	1	0	1	1	0	1	761933	2.35612e+06	2.19936e+06	0	506414	60890.7	1.82201e+06	1.17437e+06	45068.2	563112	761933	2.35612e+06	2.19936e+06	0	506414	60890.7	1.82201e+06	1.17437e+06	45068.2	563112	contam_P08779	contam_P08779	TRUE	19.5393	21.168	21.0687
ALEEANTELEVK	R	I	104	115	12	2	sp|contam_Q04695|K1C17_HUMAN	contam_Q04695	K1C17_HUMAN	KRT17	Keratin, type I cytoskeletal 17	Krt17	sp|contam_Q9QWL7|K1C17_MOUSE	0	0	1	0	0	0	1	1	0	0	0	0	0	0	65454.3	0	578135	2.22031e+06	0	0	0	0	0	0	65454.3	0	578135	2.22031e+06	0	0	contam_Q04695	contam_Q04695	TRUE
ALEESNYELEGK	R	I	166	177	12	2	sp|contam_P13645|K1C10_HUMAN	contam_P02535	K1C10_MOUSE	Krt10	Keratin, type I cytoskeletal 10	KRT10	sp|contam_P02535|K1C10_MOUSE	1	2	2	1	2	1	2	2	2	2	1.92385e+06	19769962	35293476	4.05229e+06	4557475	990313	19856344	31687540	14318665	29673266	1.92385e+06	19769962	35293476	4.05229e+06	4557475	990313	19856344	31687540	14318665	29673266	contam_P13645	contam_P13645	TRUE	20.8756	24.2368	25.0729
ALYANLEPK	K	A	125	133	9	2	sp|contam_O82803|SRPP_HEVBR	contam_O82803	SRPP_HEVBR	SRPP	Small rubber particle protein			0	0	1	0	0	0	1	1	0	0	0	0	0	0	0	0	0	0	0	0	0	0	0	0	0	0	0	0	0	0	contam_O82803	contam_O82803	TRUE
APNTPASGANGDGSMSQTQSGSTVK	R	A	287	311	25	3	sp|contam_P15636|API_ACHLY	contam_P15636	API_ACHLY		Protease 1			0	0	0	0	1	0	0	0	0	0	0	0	0	0	0	0	0	0	0	0	0	0	0	0	0	0	0	0	0	0	contam_P15636	contam_P15636	TRUE
APSTYGGGLSVSSR	R	F	42	55	14	2	sp|contam_P08779|K1C16_HUMAN	contam_P08779	K1C16_HUMAN	KRT16	Keratin, type I cytoskeletal 16			0	0	1	0	1	0	0	0	0	0	670041	181949	1974562	0	2485430	0	0	111999	0	0	670041	181949	1974562	0	2485430	0	0	111999	0	0	contam_P08779	contam_P08779	TRUE	19.3539	17.4732	20.9131
APSTYGGGLSVSSSR	R	F	42	56	15	2	sp|contam_P02533|K1C14_HUMAN	contam_P02533	K1C14_HUMAN	KRT14	Keratin, type I cytoskeletal 14			1	1	1	0	1	0	1	1	0	1	1150455	2.30273e+06	1.59444e+06	0	942315	151391	706863	987228	226166	911396	1150455	2.30273e+06	1.59444e+06	0	942315	151391	706863	987228	226166	911396	contam_P02533	contam_P02533	TRUE	20.1338	21.1349	20.6046
AQEREQIK	K	T	176	183	8	2	sp|contam_P35908|K22E_HUMAN	contam_P12035	K2C3_HUMAN	KRT3	Keratin, type II cytoskeletal 3	KRT2, KRT71, KRT72, KRT73, KRT74, KRT76, Krt71, Krt72, Krt73	sp|contam_P12035|K2C3_HUMAN, sp|contam_Q01546|K22O_HUMAN, sp|contam_Q14CN4|K2C72_HUMAN, sp|contam_Q3SY84|K2C71_HUMAN, sp|contam_Q6IME9|K2C72_MOUSE, sp|contam_Q6NXH9|K2C73_MOUSE, sp|contam_Q7RTS7|K2C74_HUMAN, sp|contam_Q86Y46|K2C73_HUMAN, sp|contam_Q9R0H5|K2C71_MOUSE	1	2	3	1	2	1	2	2	2	4	4.59845e+06	36756964	50196364	6318397	13408667	2.69858e+06	22109900	37949532	24428908	225459040	4.59845e+06	36756964	50196364	6318397	13408667	2.69858e+06	22109900	37949532	24428908	225459040	contam_P35908	contam_P35908	TRUE	22.1327	25.1315	25.5811
AQYEDIAQK	K	S	356	364	9	1,2	sp|contam_P04264|K2C1_HUMAN	contam_P04264	K2C1_HUMAN	KRT1	Keratin, type II cytoskeletal 1			5	7	10	3	6	4	7	6	8	12	69087590	133288170	496335070	49119960	157529600	69039064	129091820	253906820	225986770	800969800	54730556	120803400	557438340	49119960	136952640	51560936	129091820	396956130	212616980	984857400	contam_P04264	contam_P04264	TRUE	25.7058	26.8481	29.0542
AQYEEIANR	K	S	344	352	9	2	sp|contam_P13647|K2C5_HUMAN	contam_P13647	K2C5_HUMAN	KRT5	Keratin, type II cytoskeletal 5			0	2	2	1	2	1	2	1	1	4	1.51386e+06	9448489	17931770	1.21636e+06	6.44298e+06	1.56705e+06	7612048	7.15743e+06	6199454	83901944	1.51386e+06	9448489	17931770	1.21636e+06	6.44298e+06	1.56705e+06	7612048	7.15743e+06	6199454	83901944	contam_P13647	contam_P13647	TRUE	20.5298	23.1717	24.096
AQYEEIAQR	K	S	354	362	9	2	sp|contam_P35908|K22E_HUMAN	contam_P02538	K2C6A_HUMAN	KRT6A	Keratin, type II cytoskeletal 6A	KRT1, KRT2, KRT4, KRT6B, KRT6C, KRT76	sp|contam_P02538|K2C6A_HUMAN, sp|contam_P04259|K2C6B_HUMAN, sp|contam_P19013|K2C4_HUMAN, sp|contam_P48668|K2C6C_HUMAN, sp|contam_Q01546|K22O_HUMAN, tr|contam_G3N0V2|G3N0V2_BOVIN	2	2	5	2	2	2	3	2	2	15	10546401	37519948	83667060	8862746	26456356	6126572	33559056	37585972	8797006	891243140	10546401	37519948	83667060	8862746	26456356	6126572	33559056	37585972	8797006	891243140	contam_P35908	contam_P35908	TRUE	23.3302	25.1612	26.3182
AQYEEIAQRSK	R	A	354	364	11	2,3	sp|contam_P35908|K22E_HUMAN	contam_P19013	K2C4_HUMAN	KRT4	Keratin, type II cytoskeletal 4	KRT1, KRT2, KRT76	sp|contam_P19013|K2C4_HUMAN, sp|contam_Q01546|K22O_HUMAN, tr|contam_G3N0V2|G3N0V2_BOVIN	0	2	2	0	0	0	0	2	2	2	91922.7	2.07703e+06	1.46103e+06	0	0	0	0	1.27056e+06	922870	1205782	51194.3	1.14862e+06	816659	0	0	0	0	711687	507330	674683	contam_P35908	contam_P35908	TRUE	15.6437	20.1315	19.6394
ARYEEIAR	R	S	287	294	8	2	sp|contam_Q8N1N4|K2C78_HUMAN	contam_Q8N1N4	K2C78_HUMAN	KRT78	Keratin, type II cytoskeletal 78			0	0	1	0	0	0	0	0	0	0	0	117455	577923	0	0	0	0	0	69779.6	0	0	117455	577923	0	0	0	0	0	69779.6	0	contam_Q8N1N4	contam_Q8N1N4	TRUE		16.8418	19.1405
ASHFQSHSSER	R	Q	2325	2335	11	2	sp|contam_Q5D862|FILA2_HUMAN	contam_Q5D862	FILA2_HUMAN	FLG2	Filaggrin-2			0	0	0	0	0	0	0	0	0	1	0	0	0	0	0	0	0	0	0	352238	0	0	0	0	0	0	0	0	0	0	contam_Q5D862	contam_Q5D862	TRUE
ASLENSLEETK	K	G	355	365	11	2	sp|contam_P08779|K1C16_HUMAN	contam_P02533	K1C14_HUMAN	KRT14	Keratin, type I cytoskeletal 14	KRT16, Krt16	sp|contam_P02533|K1C14_HUMAN, sp|contam_Q9Z2K1|K1C16_MOUSE, tr|contam_Q3ZAW8|Q3ZAW8_MOUSE	0	0	2	0	1	0	0	0	0	2	173408	617295	9286929	0	718802	126726	0	707038	89134.8	7452649	173408	617295	9286929	0	718802	126726	0	707038	89134.8	7452649	contam_P08779	contam_P08779	TRUE	17.4038	19.2356	23.1468
ASTSTTIR	M	S	2	9	8	2	sp|contam_P02538|K2C6A_HUMAN	contam_P02538	K2C6A_HUMAN	KRT6A	Keratin, type II cytoskeletal 6A	KRT6B, KRT6C	sp|contam_P04259|K2C6B_HUMAN, sp|contam_P48668|K2C6C_HUMAN	1	1	1	1	3	1	1	2	1	1	3.24663e+06	903773	4932612	653028	44723490	1.80765e+06	1.95763e+06	3013877	998532	1.3875e+06	3.24663e+06	903773	4932612	653028	44723490	1.80765e+06	1.95763e+06	3013877	998532	1.3875e+06	contam_P02538	contam_P02538	TRUE	21.6305	19.7856	22.2339
ASTSTTIRSHSSSR	M	R	2	15	14	3	sp|contam_P02538|K2C6A_HUMAN	contam_P02538	K2C6A_HUMAN	KRT6A	Keratin, type II cytoskeletal 6A	KRT6B, KRT6C	sp|contam_P04259|K2C6B_HUMAN, sp|contam_P48668|K2C6C_HUMAN	0	0	0	0	2	0	0	0	0	0	87175	0	0	0	11240367	268193	0	486912	0	0	87175	0	0	0	11240367	268193	0	486912	0	0	contam_P02538	contam_P02538	TRUE	16.4116
ATGGGLSSVGGGSSTIK	R	Y	534	550	17	2	sp|contam_P04259|K2C6B_HUMAN	contam_P04259	K2C6B_HUMAN	KRT6B	Keratin, type II cytoskeletal 6B			0	0	1	0	2	0	0	1	0	0	318663	37886.5	1.00197e+06	0	8.28344e+06	177200	0	1.18183e+06	0	0	318663	37886.5	1.00197e+06	0	8.28344e+06	177200	0	1.18183e+06	0	0	contam_P04259	contam_P04259	TRUE	18.2817	15.2094	19.9344
ATMQNLNDR	K	L	86	94	9	2	sp|contam_Q04695|K1C17_HUMAN	contam_Q04695	K1C17_HUMAN	KRT17	Keratin, type I cytoskeletal 17	KRT23, Krt17, Krt23	sp|contam_Q99PS0|K1C23_MOUSE, sp|contam_Q9C075|K1C23_HUMAN, sp|contam_Q9QWL7|K1C17_MOUSE	0	0	0	0	0	0	0	1	0	0	0	27441	0	0	0	0	0	382500	53879	0	0	27441	0	0	0	0	0	382500	53879	0	contam_Q04695	contam_Q04695	TRUE		14.744
AVPYPQR	K	D	192	198	7	2	sp|contam_P02666|CASB_BOVIN	contam_P02666	CASB_BOVIN	CSN2	Beta-casein			0	0	0	0	0	0	2	0	0	0	0	0	0	0	0	0	2.73038e+06	0	0	0	0	0	0	0	0	0	0	0	0	0	contam_P02666	contam_P02666	TRUE
DAEAWFNEK	K	S	335	343	9	2	sp|contam_P13645|K1C10_HUMAN	contam_P13645	K1C10_HUMAN	KRT10	Keratin, type I cytoskeletal 10	KRT25, KRT27, KRT28	sp|contam_Q148H6|K1C28_BOVIN, sp|contam_Q7Z3Y7|K1C28_HUMAN, sp|contam_Q7Z3Y8|K1C27_HUMAN, sp|contam_Q7Z3Z0|K1C25_HUMAN	1	4	2	0	2	0	3	5	3	6	1.99532e+06	19862940	4.67687e+06	0	2.00011e+06	0	4606315	73072510	5.78331e+06	28424998	1.99532e+06	19862940	4.67687e+06	0	2.00011e+06	0	4606315	73072510	5.78331e+06	28424998	contam_P13645	contam_P13645	TRUE	20.9282	24.2436	22.1571
DAQNKLNELEDALQK	K	A	435	449	15	4	tr|contam_G3N0V2|G3N0V2_BOVIN	contam_G3N0V2	G3N0V2_BOVIN	KRT1	Uncharacterized protein			0	0	0	0	0	0	0	1	0	0	0	0	0	0	0	0	0	0	0	0	0	0	0	0	0	0	0	0	0	0	contam_G3N0V2	contam_G3N0V2	TRUE
DASIQVVSAIR	K	A	100	110	11	2	sp|contam_P15252|REF_HEVBR	contam_P15252	REF_HEVBR		Rubber elongation factor protein			0	1	0	0	0	0	0	0	0	0	0	659953	0	0	0	0	0	0	0	0	0	0	0	0	0	0	0	0	0	0	contam_P15252	contam_P15252	TRUE
DGKYGFYTHVFRLK	R	K	600	613	14	4	sp|contam_P00735|THRB_BOVIN	contam_P00735	THRB_BOVIN	F2	Prothrombin			0	0	0	1	0	1	0	0	0	0	0	0	0	0	0	0	0	0	0	0	0	0	0	0	0	0	0	0	0	0	contam_P00735	contam_P00735	TRUE
DIIRAVGAYSK	R	S	225	235	11	2	sp|contam_P15636|API_ACHLY	contam_P15636	API_ACHLY		Protease 1			0	0	0	0	0	0	0	1	0	0	83074.4	366939	317413	93947.2	0	0	0	896162	101233	0	83074.4	366939	317413	93947.2	0	0	0	896162	101233	0	contam_P15636	contam_P15636	TRUE	16.3421	18.4852	18.276
DLGEEHFK	K	G	37	44	8	2	sp|contam_P02769|ALBU_BOVIN	contam_P02769	ALBU_BOVIN	ALB	Serum albumin			0	0	0	0	2	0	0	0	0	0	0	0	0	0	5648804	0	0	0	0	0	0	0	0	0	0	0	0	0	0	0	contam_P02769	contam_P02769	TRUE
DLGEENFK	K	A	37	44	8	2	sp|contam_P02768|ALBU_HUMAN	contam_P02768	ALBU_HUMAN	ALB	Serum albumin			0	0	0	0	0	0	0	1	0	0	0	0	0	0	0	0	0	478594	0	0	0	0	0	0	0	0	0	0	0	0	contam_P02768	contam_P02768	TRUE
DLVEDYK	R	K	221	227	7	2	sp|contam_Q7RTS7|K2C74_HUMAN	contam_Q7RTS7	K2C74_HUMAN	KRT74	Keratin, type II cytoskeletal 74			0	0	0	0	0	0	1	0	0	1	0	0	0	0	0	0	486128	0	0	2.86706e+06	0	0	0	0	0	0	486128	0	0	2.86706e+06	contam_Q7RTS7	contam_Q7RTS7	TRUE
DLVEDYKK	R	R	221	228	8	2	sp|contam_Q7RTS7|K2C74_HUMAN	contam_Q7RTS7	K2C74_HUMAN	KRT74	Keratin, type II cytoskeletal 74			0	0	0	0	0	0	1	0	0	1	0	0	0	0	0	0	1.29383e+06	0	0	11500816	0	0	0	0	0	0	1.29383e+06	0	0	11500816	contam_Q7RTS7	contam_Q7RTS7	TRUE
DQIVDLTVGNNK	K	T	213	224	12	2,3	sp|contam_P35527|K1C9_HUMAN	contam_P35527	K1C9_HUMAN	KRT9	Keratin, type I cytoskeletal 9			0	1	4	1	1	0	1	2	0	1	0	573456	43498896	421659	1.35488e+06	0	1.86593e+06	7.72679e+06	0	1.01805e+06	0	573456	42934470	421659	1.35488e+06	0	1.86593e+06	7.72679e+06	0	1.01805e+06	contam_P35527	contam_P35527	TRUE		19.1293	25.3556
DVDAAYMNK	K	V	278	286	9	2	sp|contam_P13647|K2C5_HUMAN	contam_O95678	K2C75_HUMAN	KRT75	Keratin, type II cytoskeletal 75	KRT5, KRT6A, KRT6B, KRT6C, KRT72, Krt5, Krt6a, Krt72	sp|contam_O95678|K2C75_HUMAN, sp|contam_P02538|K2C6A_HUMAN, sp|contam_P04259|K2C6B_HUMAN, sp|contam_P48668|K2C6C_HUMAN, sp|contam_P50446|K2C6A_MOUSE, sp|contam_Q14CN4|K2C72_HUMAN, sp|contam_Q5XQN5|K2C5_BOVIN, sp|contam_Q6IME9|K2C72_MOUSE, sp|contam_Q922U2|K2C5_MOUSE	0	1	1	0	4	0	0	0	3	2	265853	880454	7078921	438357	14528511	658152	0	363357	2.45555e+06	3.42917e+06	265853	880454	7078921	438357	14528511	658152	0	363357	2.45555e+06	3.42917e+06	contam_P13647	contam_P13647	TRUE	18.0203	19.7479	22.7551
DVDAAYVSK	K	V	274	282	9	2	sp|contam_Q7Z794|K2C1B_HUMAN	contam_Q7Z794	K2C1B_HUMAN	KRT77	Keratin, type II cytoskeletal 1b			0	1	1	0	0	0	0	1	1	0	0	1.01361e+06	1.15705e+06	38243.7	85038.7	0	0	501347	1.07936e+06	0	0	1.01361e+06	1.15705e+06	38243.7	85038.7	0	0	501347	1.07936e+06	0	contam_Q7Z794	contam_Q7Z794	TRUE		19.9511	20.142
DVDGAYMTK	K	V	290	298	9	2	sp|contam_P04264|K2C1_HUMAN	contam_P04264	K2C1_HUMAN	KRT1	Keratin, type II cytoskeletal 1			2	5	8	2	4	2	5	7	4	4	5018369	22114110	219857180	7856405	39330596	15951312	21915436	28988688	37073684	112268180	5018369	30543586	195417020	7227281	32813086	15951312	24001202	75821144	20156406	45487330	contam_P04264	contam_P04264	TRUE	22.2588	24.8644	27.542
DVDGVFLSK	K	M	221	229	9	2	sp|contam_Q8N1N4|K2C78_HUMAN	contam_Q8N1N4	K2C78_HUMAN	KRT78	Keratin, type II cytoskeletal 78			0	0	1	0	0	0	0	0	0	0	0	0	1.09955e+06	0	0	0	0	0	0	0	0	0	0	0	0	0	0	0	0	0	contam_Q8N1N4	contam_Q8N1N4	TRUE
DVDNAYMIK	K	V	288	296	9	2	sp|contam_P35908|K22E_HUMAN	contam_P35908	K22E_HUMAN	KRT2	Keratin, type II cytoskeletal 2 epidermal			1	2	4	1	1	1	2	5	2	8	2.2413e+06	15892007	47683410	2.02078e+06	3775151	1.90114e+06	11633494	8350502	6768875	352178300	2.2413e+06	14530880	35589428	2.02078e+06	3775151	1.90114e+06	11633494	9715804	6768875	352178300	contam_P35908	contam_P35908	TRUE	21.0959	23.7926	25.0849
DVLTITLTPK	K	V	126	135	10	2	sp|contam_P01868|IGHG1_MOUSE	contam_P01868	IGHG1_MOUSE	Ighg1	Ig gamma-1 chain C region secreted form	Igg-2a	sp|contam_P01869|IGH1M_MOUSE, sp|contam_P20759|IGHG1_RAT, sp|contam_P20760|IGG2A_RAT, tr|contam_A0A075B5P4|A0A075B5P4_MOUSE, tr|contam_A0A0A6YWR2|A0A0A6YWR2_MOUSE	1	0	1	1	1	0	1	1	0	0	0	0	0	0	0	0	0	0	0	0	0	0	0	0	0	0	0	0	0	0	contam_P01868	contam_P01868	TRUE
DYQELMNTK	R	L	464	472	9	2	sp|contam_P04264|K2C1_HUMAN	contam_P04264	K2C1_HUMAN	KRT1	Keratin, type II cytoskeletal 1	Krt2	sp|contam_Q3TTY5|K22E_MOUSE, tr|contam_G3N0V2|G3N0V2_BOVIN	0	2	2	0	0	0	0	0	0	0	0	4146975	2786740	235751	111531	603343	0	0	0	0	0	4146975	2786740	235751	111531	603343	0	0	0	0	contam_P04264	contam_P04264	TRUE		21.9836	21.4101
DYQELMNVK	R	L	462	470	9	2	sp|contam_P35908|K22E_HUMAN	contam_P12035	K2C3_HUMAN	KRT3	Keratin, type II cytoskeletal 3	KRT2, KRT76, KRT79	sp|contam_P12035|K2C3_HUMAN, sp|contam_Q01546|K22O_HUMAN, sp|contam_Q5XKE5|K2C79_HUMAN	0	1	0	0	0	0	0	0	0	1	0	1.79318e+06	0	47201	0	0	0	0	0	1.30216e+06	0	1.79318e+06	0	47201	0	0	0	0	0	1.30216e+06	contam_P35908	contam_P35908	TRUE		20.7741
DYSPYFK	R	T	163	169	7	2	sp|contam_P08779|K1C16_HUMAN	contam_O77727	K1C15_SHEEP	KRT15	Keratin, type I cytoskeletal 15	KRT14, KRT16, Krt16, Krt42	sp|contam_O77727|K1C15_SHEEP, sp|contam_P02533|K1C14_HUMAN, sp|contam_Q6IFX2|K1C42_MOUSE, sp|contam_Q9Z2K1|K1C16_MOUSE, tr|contam_Q3ZAW8|Q3ZAW8_MOUSE	0	1	4	0	4	0	0	1	0	2	0	950234	7.21689e+06	0	15766583	0	0	764048	0	2993026	0	950234	7.21689e+06	0	15766583	0	0	764048	0	2993026	contam_P08779	contam_P08779	TRUE		19.8579	22.7829
EAFEQEAK	R	Q	164	171	8	2	sp|contam_Q95M17|CHIA_BOVIN	contam_Q95M17	CHIA_BOVIN	CHIA	Acidic mammalian chitinase			0	0	1	0	1	0	0	0	0	0	0	136678	948811	0	794559	0	0	0	0	0	0	136678	948811	0	794559	0	0	0	0	0	contam_Q95M17	contam_Q95M17	TRUE		17.0604	19.8558
EAVGTGVR	R	Q	77	84	8	2	sp|contam_Q6E0U4|DMKN_HUMAN	contam_Q6E0U4	DMKN_HUMAN	DMKN	Dermokine			0	0	0	0	0	0	0	0	1	1	0	235784	294485	30119.4	177744	264566	0	0	295165	1.71658e+06	0	235784	294485	30119.4	177744	264566	0	0	295165	1.71658e+06	contam_Q6E0U4	contam_Q6E0U4	TRUE		17.8471	18.1678
EDLIAYLK	R	K	93	100	8	2	sp|contam_P62894|CYC_BOVIN	contam_P00004	CYC_HORSE	CYCS	Cytochrome c		sp|contam_P00004|CYC_HORSE	1	2	1	1	1	1	1	1	2	1	2.89896e+06	2892906	3.12882e+06	3113505	3200041	3.13786e+06	2.66567e+06	2.24392e+06	3.29628e+06	2969080	2.89896e+06	2892906	3.12882e+06	3113505	3200041	3.13786e+06	2.66567e+06	2.24392e+06	3.29628e+06	2969080	contam_P62894	contam_P62894	TRUE	21.4671	21.4641	21.5772
EDVPSER	K	Y	99	105	7	2	sp|contam_P02662|CASA1_BOVIN	contam_P02662	CASA1_BOVIN	CSN1S1	Alpha-S1-casein			0	0	1	0	0	0	1	0	0	0	206336	86970.4	484475	122264	71857.2	0	555447	0	0	0	206336	86970.4	484475	122264	71857.2	0	555447	0	0	0	contam_P02662	contam_P02662	TRUE	17.6546	16.4082	18.8861
EEAEALYHSK	K	Y	365	374	10	2	sp|contam_P35908|K22E_HUMAN	contam_P35908	K22E_HUMAN	KRT2	Keratin, type II cytoskeletal 2 epidermal			0	1	1	0	0	0	0	0	0	2	0	398073	687068	0	0	0	0	234770	118310	1.58203e+06	0	398073	687068	0	0	0	0	234770	118310	1.58203e+06	contam_P35908	contam_P35908	TRUE		18.6027	19.3901
EELAYLK	K	K	244	250	7	2	sp|contam_P02533|K1C14_HUMAN	contam_P02533	K1C14_HUMAN	KRT14	Keratin, type I cytoskeletal 14	KRT17, KRT19, Krt17, Krt19	sp|contam_P08727|K1C19_HUMAN, sp|contam_P19001|K1C19_MOUSE, sp|contam_Q04695|K1C17_HUMAN, sp|contam_Q9QWL7|K1C17_MOUSE	0	0	1	0	0	1	0	0	0	0	31078.2	0	1410228	0	0	840526	0	0	0	0	31078.2	0	1410228	0	0	840526	0	0	0	0	contam_P02533	contam_P02533	TRUE	14.9236		20.4275
EELAYLRK	K	N	246	253	8	2	sp|contam_P08779|K1C16_HUMAN	contam_P08779	K1C16_HUMAN	KRT16	Keratin, type I cytoskeletal 16	Krt42	sp|contam_Q6IFX2|K1C42_MOUSE	0	0	1	0	0	0	0	0	0	0	0	0	2.90163e+06	0	332015	0	0	0	0	0	0	0	2.90163e+06	0	332015	0	0	0	0	0	contam_P08779	contam_P08779	TRUE			21.4684
ELHPVLK	K	N	40	46	7	2	sp|contam_Q5D862|FILA2_HUMAN	contam_Q5D862	FILA2_HUMAN	FLG2	Filaggrin-2			0	1	0	0	0	0	0	1	1	1	481130	772498	742916	133718	355452	492941	0	1.59463e+06	755240	2.44127e+06	481130	772498	742916	133718	355452	492941	0	1.59463e+06	755240	2.44127e+06	contam_Q5D862	contam_Q5D862	TRUE	18.8761	19.5592	19.5028
ENLPISGHK	K	H	92	100	9	2	sp|contam_P20930|FILA_HUMAN	contam_P20930	FILA_HUMAN	FLG	Filaggrin			1	2	2	0	2	1	1	1	2	2	822906	2380285	4.31137e+06	876351	3.01246e+06	1.23512e+06	1.61586e+06	4397345	3.7155e+06	7.16084e+06	822906	2380285	4.31137e+06	876351	3.01246e+06	1.23512e+06	1.61586e+06	4397345	3.7155e+06	7.16084e+06	contam_P20930	contam_P20930	TRUE	19.6504	21.1827	22.0397
EQSSSSFSQGQSS	K	-	461	473	13	2	sp|contam_P08779|K1C16_HUMAN	contam_P08779	K1C16_HUMAN	KRT16	Keratin, type I cytoskeletal 16			0	0	0	0	1	0	0	0	0	0	0	0	97423.2	0	3484830	0	0	0	0	0	0	0	97423.2	0	3484830	0	0	0	0	0	contam_P08779	contam_P08779	TRUE			16.572
EVASNSELVQSSR	K	S	318	330	13	2	sp|contam_P08779|K1C16_HUMAN	contam_P08779	K1C16_HUMAN	KRT16	Keratin, type I cytoskeletal 16			0	0	1	0	2	0	0	0	0	1	0	0	6.87583e+06	0	6.05238e+06	0	0	0	0	1.15514e+06	0	0	6.87583e+06	0	6.05238e+06	0	0	0	0	1.15514e+06	contam_P08779	contam_P08779	TRUE			22.7131
EVATNSELVQSGK	R	S	316	328	13	2	sp|contam_P02533|K1C14_HUMAN	contam_P02533	K1C14_HUMAN	KRT14	Keratin, type I cytoskeletal 14	KRT17, Krt17	sp|contam_Q04695|K1C17_HUMAN, sp|contam_Q9QWL7|K1C17_MOUSE	0	1	1	0	0	0	1	0	0	1	0	2.04564e+06	1.0191e+06	0	0	0	1.51354e+06	687646	0	2.17956e+06	0	2.04564e+06	1.0191e+06	0	0	0	1.51354e+06	687646	0	2.17956e+06	contam_P02533	contam_P02533	TRUE		20.9641	19.9589
EVFTSSSSSSSR	R	Q	442	453	12	2	sp|contam_P08779|K1C16_HUMAN	contam_P08779	K1C16_HUMAN	KRT16	Keratin, type I cytoskeletal 16			0	0	0	0	3	0	0	0	0	0	0	0	0	0	22837132	0	0	0	0	0	0	0	0	0	0	0	0	0	0	0	contam_P08779	contam_P08779	TRUE
EYLIMGLDGATYDLK	K	G	858	872	15	4	sp|contam_P01030|CO4_BOVIN	contam_P01030	CO4_BOVIN	C4	Complement C4 (Fragments)			0	0	0	0	0	1	0	0	0	0	0	0	0	0	0	0	0	0	0	0	0	0	0	0	0	0	0	0	0	0	contam_P01030	contam_P01030	TRUE
EYQELMNTK	R	L	452	460	9	2	sp|contam_P13647|K2C5_HUMAN	contam_P13647	K2C5_HUMAN	KRT5	Keratin, type II cytoskeletal 5	Krt5	sp|contam_Q5XQN5|K2C5_BOVIN, sp|contam_Q922U2|K2C5_MOUSE	0	2	0	0	0	0	0	0	0	0	0	2208252	474922	0	0	0	0	0	0	0	0	2208252	474922	0	0	0	0	0	0	0	contam_P13647	contam_P13647	TRUE		21.0745	18.8573
FASFIDK	K	V	189	195	7	2	sp|contam_P35908|K22E_HUMAN	contam_O95678	K2C75_HUMAN	KRT75	Keratin, type II cytoskeletal 75	KRT2, KRT3, KRT4, KRT5, KRT6A, KRT6B, KRT6C, KRT7, KRT71, KRT72, KRT73, KRT74, KRT76, KRT77, KRT79, KRT8, KRT84, Krt2, Krt4, Krt5, Krt6a, Krt7, Krt71, Krt72, Krt73, Krt75, Krt77, Krt79	sp|contam_O95678|K2C75_HUMAN, sp|contam_P02538|K2C6A_HUMAN, sp|contam_P04259|K2C6B_HUMAN, sp|contam_P05787|K2C8_HUMAN, sp|contam_P07744|K2C4_MOUSE, sp|contam_P08729|K2C7_HUMAN, sp|contam_P12035|K2C3_HUMAN, sp|contam_P13647|K2C5_HUMAN, sp|contam_P19013|K2C4_HUMAN, sp|contam_P48668|K2C6C_HUMAN, sp|contam_P50446|K2C6A_MOUSE, sp|contam_Q01546|K22O_HUMAN, sp|contam_Q14CN4|K2C72_HUMAN, sp|contam_Q3SY84…	1	2	3	1	3	2	2	2	2	2	2.57522e+06	18085394	43222450	2.44324e+06	78847290	3860274	12823029	28690698	14588114	22998942	2.57522e+06	18085394	43222450	2.44324e+06	78847290	3860274	12823029	28690698	14588114	22998942	contam_P35908	contam_P35908	TRUE	21.2963	24.1083	25.3653
FEMEQNLR	K	Q	243	250	8	2	sp|contam_P35527|K1C9_HUMAN	contam_P35527	K1C9_HUMAN	KRT9	Keratin, type I cytoskeletal 9			2	2	3	0	1	2	2	0	0	0	3.11409e+06	3.39605e+06	29791276	209094	880983	1.6092e+06	1249270	261244	0	0	3.11409e+06	3.39605e+06	29791276	209094	880983	1.6092e+06	1249270	261244	0	0	contam_P35527	contam_P35527	TRUE	21.5704	21.6954	24.8284
FLEQQNK	R	L	188	194	7	2	sp|contam_P13647|K2C5_HUMAN	contam_O43790	KRT86_HUMAN	KRT86	Keratin, type II cuticular Hb6	KRT3, KRT5, KRT6A, KRT6B, KRT6C, KRT7, KRT75, KRT76, KRT78, KRT79, KRT8, KRT81, KRT83, KRT84, KRT85, Krt4, Krt5, Krt6a, Krt7, Krt75, Krt79, Krt83	sp|contam_O43790|KRT86_HUMAN, sp|contam_O95678|K2C75_HUMAN, sp|contam_P02538|K2C6A_HUMAN, sp|contam_P04259|K2C6B_HUMAN, sp|contam_P05787|K2C8_HUMAN, sp|contam_P07744|K2C4_MOUSE, sp|contam_P08729|K2C7_HUMAN, sp|contam_P12035|K2C3_HUMAN, sp|contam_P15241|K2M2_SHEEP, sp|contam_P25691|K2M3_SHEEP, sp|contam_P48668|K2C6C_HUMAN, sp|contam_P50446|K2C6A_MOUSE, sp|contam_P78385|KRT83_HUMAN, sp|contam_P7838…	1	2	1	1	1	1	2	1	1	1	2.25433e+06	5340694	8586791	736457	3754649	726895	7936416	6204529	3.24813e+06	4.44957e+06	2.25433e+06	5340694	8586791	736457	3754649	726895	7936416	6204529	3.24813e+06	4.44957e+06	contam_P13647	contam_P13647	TRUE	21.1043	22.3486	23.0337
FLEQQNQVLQTK	R	W	200	211	12	2	sp|contam_P04264|K2C1_HUMAN	contam_P04264	K2C1_HUMAN	KRT1	Keratin, type II cytoskeletal 1	KRT2, KRT77, Krt71, Krt73, Krt77	sp|contam_P35908|K22E_HUMAN, sp|contam_Q6IFZ6|K2C1B_MOUSE, sp|contam_Q6NXH9|K2C73_MOUSE, sp|contam_Q7Z794|K2C1B_HUMAN, sp|contam_Q9R0H5|K2C71_MOUSE, tr|contam_G3N0V2|G3N0V2_BOVIN	1	2	2	1	1	0	2	2	1	1	1.70612e+06	8577126	7812755	650720	483118	207711	6.12239e+06	7220099	583310	542779	1.70612e+06	8577126	7812755	650720	483118	207711	6.12239e+06	7220099	583310	542779	contam_P04264	contam_P04264	TRUE	20.7023	23.0321	22.8974
FQNALLVR	K	Y	427	434	8	2	sp|contam_P02768|ALBU_HUMAN	contam_P02768	ALBU_HUMAN	ALB	Serum albumin			0	0	0	0	0	0	0	1	0	0	0	0	0	0	0	0	0	364423	0	0	0	0	0	0	0	0	0	0	0	0	contam_P02768	contam_P02768	TRUE
FSNSSSSNEFSK	R	C	404	415	12	2	sp|contam_Q5D862|FILA2_HUMAN	contam_Q5D862	FILA2_HUMAN	FLG2	Filaggrin-2			0	0	1	0	0	0	0	1	1	1	0	0	1.04909e+06	389434	0	0	0	798217	623171	1.19733e+06	0	0	1.04909e+06	389434	0	0	0	798217	623171	1.19733e+06	contam_Q5D862	contam_Q5D862	TRUE			20.0007
FSSSGGGGGGGRFSSSSGYGGGSSR	R	V	35	59	25	3	sp|contam_P35527|K1C9_HUMAN	contam_P35527	K1C9_HUMAN	KRT9	Keratin, type I cytoskeletal 9			0	0	1	0	0	0	0	0	0	0	0	0	696157	0	0	0	0	0	0	0	0	0	0	0	0	0	0	0	0	0	contam_P35527	contam_P35527	TRUE
FSSSSGYGGGSSR	R	V	47	59	13	2	sp|contam_P35527|K1C9_HUMAN	contam_P35527	K1C9_HUMAN	KRT9	Keratin, type I cytoskeletal 9			1	3	2	1	1	1	2	1	1	1	5515167	14177283	28117354	2.16422e+06	4.51693e+06	4.44108e+06	11772015	4.4218e+06	528297	1.05932e+06	5515167	14177283	28117354	2.16422e+06	4.51693e+06	4.44108e+06	11772015	4.4218e+06	528297	1.05932e+06	contam_P35527	contam_P35527	TRUE	22.395	23.7571	24.745
FVSTTSSSR	K	K	577	585	9	2	sp|contam_P13647|K2C5_HUMAN	contam_P13647	K2C5_HUMAN	KRT5	Keratin, type II cytoskeletal 5	Krt5	sp|contam_Q5XQN5|K2C5_BOVIN, sp|contam_Q922U2|K2C5_MOUSE	0	0	0	0	1	0	0	1	0	0	0	0	0	0	690371	0	0	0	0	0	0	0	0	0	0	0	0	0	0	0	contam_P13647	contam_P13647	TRUE
FVSTTSSSRK	K	S	577	586	10	2	sp|contam_P13647|K2C5_HUMAN	contam_P13647	K2C5_HUMAN	KRT5	Keratin, type II cytoskeletal 5		sp|contam_Q5XQN5|K2C5_BOVIN	0	0	0	0	1	0	0	0	0	0	0	0	302806	0	732260	0	0	0	0	0	0	0	302806	0	732260	0	0	0	0	0	contam_P13647	contam_P13647	TRUE			18.208
GENALKDAK	R	N	433	441	9	2	sp|contam_P04264|K2C1_HUMAN	contam_P04264	K2C1_HUMAN	KRT1	Keratin, type II cytoskeletal 1			1	1	1	0	0	0	0	0	0	0	2771959	577182	567214	0	0	0	0	0	0	0	2771959	577182	567214	0	0	0	0	0	0	0	contam_P04264	contam_P04264	TRUE	21.4025	19.1387	19.1135
GENALKDAKNK	R	L	433	443	11	2,3	sp|contam_P04264|K2C1_HUMAN	contam_P04264	K2C1_HUMAN	KRT1	Keratin, type II cytoskeletal 1			3	0	0	0	0	0	0	0	0	0	2.07152e+06	0	0	0	0	0	0	0	0	0	0	0	0	0	0	0	0	0	0	0	contam_P04264	contam_P04264	TRUE
GFSANSAR	R	L	17	24	8	2	sp|contam_P02538|K2C6A_HUMAN	contam_P02538	K2C6A_HUMAN	KRT6A	Keratin, type II cytoskeletal 6A	KRT6B, KRT6C	sp|contam_P04259|K2C6B_HUMAN, sp|contam_P48668|K2C6C_HUMAN	0	0	0	0	1	0	0	0	0	0	0	0	0	0	450822	0	0	0	0	0	0	0	0	0	0	0	0	0	0	0	contam_P02538	contam_P02538	TRUE
GFSSGSAVVSGGSR	R	R	21	34	14	2	sp|contam_P35908|K22E_HUMAN	contam_P35908	K22E_HUMAN	KRT2	Keratin, type II cytoskeletal 2 epidermal	Krt2	sp|contam_Q3TTY5|K22E_MOUSE	1	2	2	1	1	0	1	1	1	2	2.30888e+06	8587149	6554744	771469	1.34546e+06	0	3503064	4331368	635659	15656665	2.30888e+06	8587149	6554744	771469	1.34546e+06	0	3503064	4331368	635659	15656665	contam_P35908	contam_P35908	TRUE	21.1388	23.0337	22.6441
GFSSGSAVVSGGSRR	R	S	21	35	15	2,3	sp|contam_P35908|K22E_HUMAN	contam_P35908	K22E_HUMAN	KRT2	Keratin, type II cytoskeletal 2 epidermal	Krt2	sp|contam_Q3TTY5|K22E_MOUSE	0	1	1	0	0	0	2	2	0	1	912902	2.43229e+06	2.81862e+06	0	0	0	1.00651e+06	3.79762e+06	0	11523459	533250	1.41414e+06	1.66178e+06	0	0	0	594561	2.21093e+06	0	6.77787e+06	contam_P35908	contam_P35908	TRUE	19.0245	20.4315	20.6643
GGFSSNSASGGGGSR	K	M	14	28	15	2	sp|contam_Q8VED5|K2C79_MOUSE	contam_Q8VED5	K2C79_MOUSE	Krt79	Keratin, type II cytoskeletal 79			0	0	0	0	0	0	0	1	0	0	0	0	0	0	0	0	0	0	0	0	0	0	0	0	0	0	0	0	0	0	contam_Q8VED5	contam_Q8VED5	TRUE
GGGGGGYGSGGSSYGSGGGSYGSGGGGGGGR	R	G	519	549	31	2,3	sp|contam_P04264|K2C1_HUMAN	contam_P04264	K2C1_HUMAN	KRT1	Keratin, type II cytoskeletal 1			0	0	0	0	0	0	2	0	0	0	0	93545	1.26922e+06	0	14204.5	26612.1	3663277	0	0	0	0	93545	1.02282e+06	0	14204.5	26612.1	2.95046e+06	0	0	0	contam_P04264	contam_P04264	TRUE		16.5134	19.9641
GGSGGGGGGSSGGRGSGGGSSGGSIGGR	R	G	589	616	28	3	sp|contam_P04264|K2C1_HUMAN	contam_P04264	K2C1_HUMAN	KRT1	Keratin, type II cytoskeletal 1			1	1	1	0	1	1	1	1	0	0	846400	473788	1.84582e+06	0	625100	395710	1.29523e+06	1.5517e+06	113464	0	846400	473788	1.84582e+06	0	625100	395710	1.29523e+06	1.5517e+06	113464	0	contam_P04264	contam_P04264	TRUE	19.691	18.8539	20.8158
GGSGGGGSISGGGYGSGGGSGGR	R	Y	550	572	23	2	sp|contam_P35908|K22E_HUMAN	contam_P35908	K22E_HUMAN	KRT2	Keratin, type II cytoskeletal 2 epidermal			1	1	0	0	0	0	2	1	0	2	743992	1.11439e+06	652934	0	191207	0	4.42201e+06	1.85411e+06	200212	4.41037e+06	743992	1.11439e+06	652934	0	191207	0	4.42201e+06	1.85411e+06	200212	4.41037e+06	contam_P35908	contam_P35908	TRUE	19.5049	20.0878	19.3166
GGSGGSYGGGGSGGGYGGGSGSR	R	G	491	513	23	2	sp|contam_P35527|K1C9_HUMAN	contam_P35527	K1C9_HUMAN	KRT9	Keratin, type I cytoskeletal 9			1	1	1	0	1	1	2	1	0	0	1.68203e+06	4749322	3.05377e+06	112449	1.45445e+06	1.32065e+06	12853978	9209952	176676	0	1.68203e+06	4749322	3.05377e+06	112449	1.45445e+06	1.32065e+06	12853978	9209952	176676	0	contam_P35527	contam_P35527	TRUE	20.6818	22.1793	21.5422
GGSISGGGYGSGGGK	K	H	581	595	15	2	sp|contam_P35908|K22E_HUMAN	contam_P35908	K22E_HUMAN	KRT2	Keratin, type II cytoskeletal 2 epidermal			2	3	4	2	2	3	3	4	3	7	7.87257e+06	45644644	51909588	8397019	15777761	5017153	30550954	71455064	22572912	330050430	7.87257e+06	45644644	51909588	8397019	15777761	5017153	30550954	71455064	22572912	330050430	contam_P35908	contam_P35908	TRUE	22.9084	25.4439	25.6295
GGSSSGGGYGSGGGGSSSVK	R	G	604	623	20	2	sp|contam_P35908|K22E_HUMAN	contam_P35908	K22E_HUMAN	KRT2	Keratin, type II cytoskeletal 2 epidermal			1	1	1	0	1	1	1	1	1	2	872804	1.07384e+06	2.21157e+06	231084	1.27934e+06	553230	2.50619e+06	2129689	712987	14427515	872804	1.07384e+06	2.21157e+06	231084	1.27934e+06	553230	2.50619e+06	2129689	712987	14427515	contam_P35908	contam_P35908	TRUE	19.7353	20.0344	21.0766
GLGVGFGSGGGSSSSVK	R	F	560	576	17	2	sp|contam_P13647|K2C5_HUMAN	contam_P13647	K2C5_HUMAN	KRT5	Keratin, type II cytoskeletal 5			0	0	0	0	1	0	0	1	0	0	0	0	477801	0	1.03526e+06	0	0	1.10579e+06	0	0	0	0	477801	0	1.03526e+06	0	0	1.10579e+06	0	0	contam_P13647	contam_P13647	TRUE			18.8661
GMQDLVEDFKNKYEDEINK	R	R	241	259	19	4	sp|contam_P02538|K2C6A_HUMAN	contam_P02538	K2C6A_HUMAN	KRT6A	Keratin, type II cytoskeletal 6A			0	0	0	0	0	0	0	0	0	1	0	0	0	0	0	0	0	0	0	0	0	0	0	0	0	0	0	0	0	0	contam_P02538	contam_P02538	TRUE
GPYESGSGHSSGLGHR	R	E	1038	1053	16	3	sp|contam_Q86YZ3|HORN_HUMAN	contam_Q86YZ3	HORN_HUMAN	HRNR	Hornerin			0	0	0	0	0	0	1	0	0	0	74490	0	470764	0	13978.7	0	295044	0	0	0	74490	0	470764	0	13978.7	0	295044	0	0	0	contam_Q86YZ3	contam_Q86YZ3	TRUE	16.1848		18.8446
GRGGGGGGFR	R	G	11	20	10	2	sp|contam_P35908|K22E_HUMAN	contam_P35908	K22E_HUMAN	KRT2	Keratin, type II cytoskeletal 2 epidermal			0	0	0	0	0	0	0	0	0	1	128130	327820	0	0	0	0	0	333802	63088.9	1.94025e+06	128130	327820	0	0	0	0	0	333802	63088.9	1.94025e+06	contam_P35908	contam_P35908	TRUE	16.9672	18.3225
GRLDSELR	R	G	238	245	8	2	sp|contam_P13647|K2C5_HUMAN	contam_P02538	K2C6A_HUMAN	KRT6A	Keratin, type II cytoskeletal 6A	KRT5, KRT6B, KRT6C, KRT79, Krt5, Krt6a	sp|contam_P02538|K2C6A_HUMAN, sp|contam_P04259|K2C6B_HUMAN, sp|contam_P48668|K2C6C_HUMAN, sp|contam_P50446|K2C6A_MOUSE, sp|contam_Q5XKE5|K2C79_HUMAN, sp|contam_Q5XQN5|K2C5_BOVIN, sp|contam_Q922U2|K2C5_MOUSE	1	1	1	0	0	0	1	1	0	1	1.84793e+06	1.60164e+06	2937713	0	177815	155302	428023	687152	130740	1.04323e+06	1.84793e+06	1.60164e+06	2937713	0	177815	155302	428023	687152	130740	1.04323e+06	contam_P13647	contam_P13647	TRUE	20.8175	20.6111	21.4863
GSCGIGGGIGGGSSR	K	I	16	30	15	2	sp|contam_P08779|K1C16_HUMAN	contam_P02533	K1C14_HUMAN	KRT14	Keratin, type I cytoskeletal 14	KRT16	sp|contam_P02533|K1C14_HUMAN	1	1	2	0	2	1	1	1	1	1	546814	724271	9434133	0	15987037	540637	760340	2849726	632348	1.43818e+06	546814	724271	9434133	0	15987037	540637	760340	2849726	632348	1.43818e+06	contam_P08779	contam_P08779	TRUE	19.0607	19.4662	23.1695
GSCGIGGGSSR	K	M	16	26	11	2	sp|contam_Q9Z2K1|K1C16_MOUSE	contam_Q9Z2K1	K1C16_MOUSE	Krt16	Keratin, type I cytoskeletal 16		tr|contam_Q3ZAW8|Q3ZAW8_MOUSE	0	0	0	0	1	0	0	0	0	0	0	0	0	0	1305931	0	0	0	0	0	0	0	0	0	0	0	0	0	0	0	contam_Q9Z2K1	contam_Q9Z2K1	TRUE
GSGGGSSGGSIGGRGSSSGGVK	R	S	603	624	22	2,3	sp|contam_P04264|K2C1_HUMAN	contam_P04264	K2C1_HUMAN	KRT1	Keratin, type II cytoskeletal 1			1	2	4	1	3	2	2	2	2	4	744529	3.82592e+06	13646408	1.06803e+06	14642851	4360183	5845605	13526580	1.54162e+06	6.87857e+06	508864	2.75286e+06	9538006	739850	10125250	3.02214e+06	4.08318e+06	9431594	1.05564e+06	4.78502e+06	contam_P04264	contam_P04264	TRUE	18.9569	21.3925	23.1853
GSGSGQSPSSGQHGTGFGR	R	S	430	448	19	3	sp|contam_Q86YZ3|HORN_HUMAN	contam_Q86YZ3	HORN_HUMAN	HRNR	Hornerin			0	0	1	0	0	0	1	1	0	0	0	0	951766	0	768675	242744	467567	700202	0	0	0	0	951766	0	768675	242744	467567	700202	0	0	contam_Q86YZ3	contam_Q86YZ3	TRUE			19.8602
GSGSGQSPSYGR	R	H	897	908	12	2	sp|contam_Q86YZ3|HORN_HUMAN	contam_Q86YZ3	HORN_HUMAN	HRNR	Hornerin			0	1	1	0	1	0	1	0	0	0	141669	357574	1.35183e+06	132236	572363	259914	531906	488434	82496.4	0	141669	357574	1.35183e+06	132236	572363	259914	531906	488434	82496.4	0	contam_Q86YZ3	contam_Q86YZ3	TRUE	17.1122	18.4479	20.3665
GSGSRQSPSYGR	R	H	1132	1143	12	2,3	sp|contam_Q86YZ3|HORN_HUMAN	contam_Q86YZ3	HORN_HUMAN	HRNR	Hornerin			0	0	0	0	1	0	0	2	0	0	0	0	0	0	1.41882e+06	0	0	1.95978e+06	0	0	0	0	0	0	954739	0	0	1.26743e+06	0	0	contam_Q86YZ3	contam_Q86YZ3	TRUE
GSLGGGFSSGGFSGGSFSR	K	G	41	59	19	2	sp|contam_P13645|K1C10_HUMAN	contam_P13645	K1C10_HUMAN	KRT10	Keratin, type I cytoskeletal 10			0	0	1	0	0	0	0	1	0	1	0	0	1.50932e+06	0	0	0	0	541681	0	407850	0	0	1.50932e+06	0	0	0	0	541681	0	407850	contam_P13645	contam_P13645	TRUE			20.5255
GSRGGSGGSYGGGGSGGGYGGGSGSR	R	G	488	513	26	3	sp|contam_P35527|K1C9_HUMAN	contam_P35527	K1C9_HUMAN	KRT9	Keratin, type I cytoskeletal 9			0	0	0	0	0	0	1	1	0	0	0	209153	491515	0	183447	77290.3	1.0085e+06	1.59874e+06	0	0	0	209153	491515	0	183447	77290.3	1.0085e+06	1.59874e+06	0	0	contam_P35527	contam_P35527	TRUE		17.6742	18.9069
GSSSGGGYSSGSSSYGSGGR	R	Q	525	544	20	2	sp|contam_P35908|K22E_HUMAN	contam_P35908	K22E_HUMAN	KRT2	Keratin, type II cytoskeletal 2 epidermal			1	1	1	1	1	1	1	1	1	2	2.14474e+06	2.47658e+06	3.24588e+06	479828	1.09003e+06	399413	3.33651e+06	2.6127e+06	893023	30280600	2.14474e+06	2.47658e+06	3.24588e+06	479828	1.09003e+06	399413	3.33651e+06	2.6127e+06	893023	30280600	contam_P35908	contam_P35908	TRUE	21.0324	21.2399	21.6302
GYSPTHREEEYGK	K	N	163	175	13	2,3,4	sp|contam_P20930|FILA_HUMAN	contam_P20930	FILA_HUMAN	FLG	Filaggrin			0	3	2	0	2	0	0	5	4	10	0	2.51107e+06	2.72819e+06	12056.4	1.40416e+06	366436	0	12198258	3164608	15111701	0	1.38427e+06	1.46696e+06	20516.2	767980	191855	0	6612329	1.71755e+06	8198659	contam_P20930	contam_P20930	TRUE		20.4007	20.4844
HEISEMNR	K	M	384	391	8	2	sp|contam_P13647|K2C5_HUMAN	contam_P13647	K2C5_HUMAN	KRT5	Keratin, type II cytoskeletal 5	Krt5	sp|contam_Q5XQN5|K2C5_BOVIN, sp|contam_Q922U2|K2C5_MOUSE	0	0	1	0	0	0	0	0	1	1	0	0	1.20863e+06	0	0	0	0	127041	426588	1.89903e+06	0	0	1.20863e+06	0	0	0	0	127041	426588	1.89903e+06	contam_P13647	contam_P13647	TRUE			20.2049
HGDDLRNTK	R	Q	375	383	9	2	sp|contam_P13647|K2C5_HUMAN	contam_O95678	K2C75_HUMAN	KRT75	Keratin, type II cytoskeletal 75	KRT3, KRT5, KRT6A, KRT6B, KRT6C, KRT76, Krt5, Krt6a, Krt75	sp|contam_O95678|K2C75_HUMAN, sp|contam_P02538|K2C6A_HUMAN, sp|contam_P04259|K2C6B_HUMAN, sp|contam_P12035|K2C3_HUMAN, sp|contam_P48668|K2C6C_HUMAN, sp|contam_P50446|K2C6A_MOUSE, sp|contam_Q01546|K22O_HUMAN, sp|contam_Q5XQN5|K2C5_BOVIN, sp|contam_Q8BGZ7|K2C75_MOUSE, sp|contam_Q922U2|K2C5_MOUSE	0	0	1	0	1	0	0	0	0	1	0	0	1.08645e+06	0	571211	0	0	0	343723	1.87524e+06	0	0	1.08645e+06	0	571211	0	0	0	343723	1.87524e+06	contam_P13647	contam_P13647	TRUE			20.0512
HGDSLKEIK	R	I	385	393	9	2	sp|contam_P35908|K22E_HUMAN	contam_P35908	K22E_HUMAN	KRT2	Keratin, type II cytoskeletal 2 epidermal	Krt2	sp|contam_Q3TTY5|K22E_MOUSE	0	0	0	0	0	0	0	0	0	1	0	0	0	0	0	0	0	0	0	1144125	0	0	0	0	0	0	0	0	0	0	contam_P35908	contam_P35908	TRUE
HGGGGGGFGGGGFGSR	R	S	46	61	16	2,3	sp|contam_P35908|K22E_HUMAN	contam_P35908	K22E_HUMAN	KRT2	Keratin, type II cytoskeletal 2 epidermal			2	4	3	2	2	2	4	3	2	7	2.81284e+06	18433732	12698805	1.01793e+06	4478313	1.03142e+06	11419768	31838802	3904757	104282540	1.76719e+06	11480681	7866821	650544	2.85323e+06	652981	7195938	19921966	2.46235e+06	66066756	contam_P35908	contam_P35908	TRUE	20.753	23.4527	22.9073
HGNSHQGEPRDYSK	K	Y	185	198	14	2,3,4	sp|contam_P13645|K1C10_HUMAN	contam_P13645	K1C10_HUMAN	KRT10	Keratin, type I cytoskeletal 10			0	4	4	0	0	2	0	5	11	9	0	3.69506e+06	8170391	0	279277	1737929	0	4.26981e+06	7.61245e+06	7701858	0	2.24342e+06	4929591	0	197498	982603	0	2.46124e+06	4.58802e+06	4.66359e+06	contam_P13645	contam_P13645	TRUE		21.0973	22.233
HGSGLGHSSSHGQHGSGSGR	R	S	1248	1267	20	3	sp|contam_Q86YZ3|HORN_HUMAN	contam_Q86YZ3	HORN_HUMAN	HRNR	Hornerin			0	0	0	0	0	0	0	1	0	0	0	17263.4	0	0	22202.1	0	0	883742	0	0	0	17263.4	0	0	22202.1	0	0	883742	0	0	contam_Q86YZ3	contam_Q86YZ3	TRUE		14.0754
HGSSSGSSSHYGQHGSGSR	R	Q	1209	1227	19	3	sp|contam_Q86YZ3|HORN_HUMAN	contam_Q86YZ3	HORN_HUMAN	HRNR	Hornerin			0	0	0	0	1	0	0	0	0	0	0	0	0	0	0	0	0	0	0	0	0	0	0	0	0	0	0	0	0	0	contam_Q86YZ3	contam_Q86YZ3	TRUE
HGSSSGSSSRYGQHGSGSR	R	Q	2149	2167	19	3	sp|contam_Q86YZ3|HORN_HUMAN	contam_Q86YZ3	HORN_HUMAN	HRNR	Hornerin			0	0	0	0	0	0	0	1	0	0	0	0	0	0	0	0	0	670668	0	0	0	0	0	0	0	0	0	0	0	0	contam_Q86YZ3	contam_Q86YZ3	TRUE
HGSSSGSSSSYGQHGSGSR	R	Q	973	991	19	3	sp|contam_Q86YZ3|HORN_HUMAN	contam_Q86YZ3	HORN_HUMAN	HRNR	Hornerin			0	0	1	0	1	0	1	1	0	0	0	0	1931141	0	1.18736e+06	0	898594	1.39497e+06	0	0	0	0	1931141	0	1.18736e+06	0	898594	1.39497e+06	0	0	contam_Q86YZ3	contam_Q86YZ3	TRUE			20.881
HHEPSTRAGSSR	R	H	1561	1572	12	3	sp|contam_P20930|FILA_HUMAN	contam_P20930	FILA_HUMAN	FLG	Filaggrin			0	0	0	0	0	0	0	0	0	1	0	0	0	0	0	0	0	0	0	0	0	0	0	0	0	0	0	0	0	0	contam_P20930	contam_P20930	TRUE
HQEEESETEEDEEDTPGHK	R	S	108	126	19	3	sp|contam_Q5D862|FILA2_HUMAN	contam_Q5D862	FILA2_HUMAN	FLG2	Filaggrin-2			0	0	0	0	0	0	0	0	0	1	0	0	106893	0	0	0	0	0	0	727101	0	0	106893	0	0	0	0	0	0	727101	contam_Q5D862	contam_Q5D862	TRUE			16.7058
HSHHDKHEDNKQEENK	K	E	104	119	16	3,4,5	sp|contam_P20930|FILA_HUMAN	contam_P20930	FILA_HUMAN	FLG	Filaggrin			0	0	0	0	0	0	0	3	0	3	0	0	0	0	0	0	0	3511564	0	2.86481e+06	0	0	0	0	0	0	0	1764586	0	1.40967e+06	contam_P20930	contam_P20930	TRUE
HSQVGQGESAGSK	R	T	1573	1585	13	2	sp|contam_P20930|FILA_HUMAN	contam_P20930	FILA_HUMAN	FLG	Filaggrin			1	1	0	0	1	0	1	1	1	1	510391	678949	315712	0	969210	322765	426317	1.09016e+06	875180	1.86923e+06	510391	678949	315712	0	969210	322765	426317	1.09016e+06	875180	1.86923e+06	contam_P20930	contam_P20930	TRUE	18.9612	19.3729	18.2682
HSSGGGSRGGSSSGGGYGSGGGGSSSVK	K	G	596	623	28	2,3,4	sp|contam_P35908|K22E_HUMAN	contam_P35908	K22E_HUMAN	KRT2	Keratin, type II cytoskeletal 2 epidermal			1	3	4	1	2	2	4	6	3	7	104738	1.47182e+06	1.69691e+06	0	475407	297832	1428272	6.88039e+06	1.14421e+06	2839927	104738	1.20045e+06	1.45948e+06	0	475407	297832	1428272	6203490	968124	2.54286e+06	contam_P35908	contam_P35908	TRUE	16.6764	20.1951	20.477
IEISELNR	K	V	396	403	8	2	sp|contam_P04264|K2C1_HUMAN	contam_P04264	K2C1_HUMAN	KRT1	Keratin, type II cytoskeletal 1	KRT2	sp|contam_P35908|K22E_HUMAN	0	1	2	0	0	1	1	1	0	1	270268	3949582	13703500	0	0	308787	949477	1958723	0	510978	270268	3949582	13703500	0	0	308787	949477	1958723	0	510978	contam_P04264	contam_P04264	TRUE	18.044	21.9133	23.708
IGLGGRGGSGGSYGR	K	G	473	487	15	2,3	sp|contam_P35527|K1C9_HUMAN	contam_P35527	K1C9_HUMAN	KRT9	Keratin, type I cytoskeletal 9			0	2	3	1	1	2	2	4	1	1	448737	6521814	23929188	1.27078e+06	14639784	5313423	6.08521e+06	47204490	1.29673e+06	3.94113e+06	232507	3.37924e+06	12392756	658328	7568183	2750826	3152585	24461506	670222	2.04069e+06	contam_P35527	contam_P35527	TRUE	17.8269	21.6883	23.563
IGLGGRGGSGGSYGRGSR	K	G	473	490	18	4	sp|contam_P35527|K1C9_HUMAN	contam_P35527	K1C9_HUMAN	KRT9	Keratin, type I cytoskeletal 9			0	0	0	0	0	0	0	1	0	0	0	64761.6	56359.2	0	11006	0	0	3.12449e+06	0	0	0	64761.6	56359.2	0	11006	0	0	3.12449e+06	0	0	contam_P35527	contam_P35527	TRUE		15.9829	15.7824
IKEWYEK	K	H	178	184	7	2	sp|contam_P13645|K1C10_HUMAN	contam_P02535	K1C10_MOUSE	Krt10	Keratin, type I cytoskeletal 10	KRT10	sp|contam_P02535|K1C10_MOUSE	0	0	0	0	0	0	0	1	0	0	0	315239	0	0	0	0	0	2.36807e+06	0	0	0	315239	0	0	0	0	0	2.36807e+06	0	0	contam_P13645	contam_P13645	TRUE		18.2661
IKFEMEQNLR	R	Q	241	250	10	2,3	sp|contam_P35527|K1C9_HUMAN	contam_P35527	K1C9_HUMAN	KRT9	Keratin, type I cytoskeletal 9			1	3	2	0	0	0	0	0	0	0	0	2.63674e+06	1.65931e+06	0	0	0	0	97945.9	0	0	0	1.19086e+06	1.93163e+06	0	0	0	0	114020	0	0	contam_P35527	contam_P35527	TRUE		20.1836	20.8814
ILNEMRDQYEK	R	M	283	293	11	2,3	sp|contam_P02533|K1C14_HUMAN	contam_P02533	K1C14_HUMAN	KRT14	Keratin, type I cytoskeletal 14	KRT17, Krt42	sp|contam_Q04695|K1C17_HUMAN, sp|contam_Q6IFX2|K1C42_MOUSE	2	2	2	0	2	0	2	2	2	4	1.60277e+06	2.46055e+06	13798066	354818	4453963	781513	2.46418e+06	3095942	1.71722e+06	35833776	946563	1.44625e+06	8.14721e+06	205549	2644249	459563	1.4521e+06	1.54938e+06	1002394	21131310	contam_P02533	contam_P02533	TRUE	19.8523	20.4639	22.9579
ILNEMRDQYEQMAEK	R	N	285	299	15	3	sp|contam_P08779|K1C16_HUMAN	contam_P08779	K1C16_HUMAN	KRT16	Keratin, type I cytoskeletal 16	Krt16	sp|contam_Q9Z2K1|K1C16_MOUSE, tr|contam_Q3ZAW8|Q3ZAW8_MOUSE	0	0	1	0	0	0	0	0	0	0	0	0	1.42316e+06	0	0	0	0	0	0	0	0	0	0	0	0	0	0	0	0	0	contam_P08779	contam_P08779	TRUE
IQDWYDK	K	K	185	191	7	2	sp|contam_P35527|K1C9_HUMAN	contam_P35527	K1C9_HUMAN	KRT9	Keratin, type I cytoskeletal 9			0	1	3	0	2	1	1	2	0	0	228412	861727	6.50685e+06	0	3.58827e+06	1.29904e+06	1.20729e+06	10029923	0	0	228412	861727	6.50685e+06	0	3.58827e+06	1.29904e+06	1.20729e+06	10029923	0	0	contam_P35527	contam_P35527	TRUE	17.8013	19.7169	22.6335
IQDWYDKK	K	G	185	192	8	2	sp|contam_P35527|K1C9_HUMAN	contam_P35527	K1C9_HUMAN	KRT9	Keratin, type I cytoskeletal 9			0	0	0	0	0	0	0	1	0	0	390100	360647	0	0	99799.9	24386.4	0	873749	0	0	390100	360647	0	0	99799.9	24386.4	0	873749	0	0	contam_P35527	contam_P35527	TRUE	18.5735	18.4602
ISISTSGGSFR	R	N	74	84	11	2	sp|contam_P13647|K2C5_HUMAN	contam_P13647	K2C5_HUMAN	KRT5	Keratin, type II cytoskeletal 5			1	1	2	0	1	1	1	2	1	2	966885	3.42313e+06	3.13741e+06	256744	2.24559e+06	568632	1.63333e+06	6.12627e+06	2.33956e+06	3388642	966885	3.42313e+06	3.13741e+06	256744	2.24559e+06	568632	1.63333e+06	6.12627e+06	2.33956e+06	3388642	contam_P13647	contam_P13647	TRUE	19.883	21.7069	21.5811
ISSVLAGGSCR	R	A	31	41	11	2	sp|contam_P08779|K1C16_HUMAN	contam_P02533	K1C14_HUMAN	KRT14	Keratin, type I cytoskeletal 14	KRT16	sp|contam_P02533|K1C14_HUMAN	0	0	2	0	1	0	0	0	0	0	164839	102654	3908853	0	844253	18935.7	0	379693	26874.2	0	164839	102654	3908853	0	844253	18935.7	0	379693	26874.2	0	contam_P08779	contam_P08779	TRUE	17.3307	16.6474	21.8983
KDADAAYAVKVELQAK	K	V	249	264	16	3	sp|contam_Q7RTS7|K2C74_HUMAN	contam_Q7RTS7	K2C74_HUMAN	KRT74	Keratin, type II cytoskeletal 74			0	0	0	0	0	0	0	0	0	1	0	0	0	0	0	0	0	0	0	0	0	0	0	0	0	0	0	0	0	0	contam_Q7RTS7	contam_Q7RTS7	TRUE
KDVDGAYMTK	K	V	289	298	10	2,3	sp|contam_P04264|K2C1_HUMAN	contam_P04264	K2C1_HUMAN	KRT1	Keratin, type II cytoskeletal 1			2	1	3	1	1	1	1	1	1	1	5.33436e+06	1761917	8657362	1.55288e+06	1.27693e+06	1.60884e+06	2.22519e+06	888794	2.31528e+06	4.46432e+06	5127925	1546342	8717519	1.55288e+06	1.19783e+06	1479357	2.22519e+06	888794	2147451	4.46432e+06	contam_P04264	contam_P04264	TRUE	22.2899	20.5604	23.0555
KDVDNAYMIK	K	V	287	296	10	2,3	sp|contam_P35908|K22E_HUMAN	contam_P35908	K22E_HUMAN	KRT2	Keratin, type II cytoskeletal 2 epidermal			1	0	1	0	0	1	1	0	0	3	700650	426488	1046765	130476	0	382575	502163	0	192880	17474430	620811	426488	1046765	130476	0	382575	502163	0	192880	16423602	contam_P35908	contam_P35908	TRUE	19.2438	18.7021	19.9975
KGEREDLIAYLK	K	K	89	100	12	2,3	sp|contam_P62894|CYC_BOVIN	contam_P62894	CYC_BOVIN	CYCS	Cytochrome c			2	1	1	1	1	1	1	1	2	1	1.28508e+06	1.318e+06	1.33779e+06	1.27624e+06	1.30523e+06	1.38365e+06	812611	1.04777e+06	1.43734e+06	949261	835662	857189	863429	827124	841746	896397	812611	670096	931042	949261	contam_P62894	contam_P62894	TRUE	19.6726	19.7093	19.7197
KGPAAIQK	K	N	192	199	8	2	sp|contam_P35527|K1C9_HUMAN	contam_P35527	K1C9_HUMAN	KRT9	Keratin, type I cytoskeletal 9			1	2	3	2	3	2	2	2	2	2	3035764	9413117	115259944	9347030	49496188	13914567	22505904	37064216	9318039	19609628	3035764	9413117	115259944	9347030	49496188	13914567	22505904	37064216	9318039	19609628	contam_P35527	contam_P35527	TRUE	21.5336	23.1662	26.7803
KGYSPTHREEEYGK	R	N	162	175	14	3	sp|contam_P20930|FILA_HUMAN	contam_P20930	FILA_HUMAN	FLG	Filaggrin			0	0	0	0	0	0	0	1	0	2	0	0	0	0	0	0	0	924147	0	1.77116e+06	0	0	0	0	0	0	0	924147	0	1.77116e+06	contam_P20930	contam_P20930	TRUE
KKYEDEINK	K	R	266	274	9	2,3	sp|contam_P35908|K22E_HUMAN	contam_P12035	K2C3_HUMAN	KRT3	Keratin, type II cytoskeletal 3	KRT2, KRT76, Krt2	sp|contam_P12035|K2C3_HUMAN, sp|contam_Q01546|K22O_HUMAN, sp|contam_Q3TTY5|K22E_MOUSE	0	1	0	0	0	0	0	0	0	4	0	768667	0	0	0	0	0	595173	239058	12142120	0	484088	0	0	0	0	0	375267	239058	7.65583e+06	contam_P35908	contam_P35908	TRUE		18.8849
KLLEGEECR	R	L	482	490	9	2	sp|contam_P35908|K22E_HUMAN	contam_O95678	K2C75_HUMAN	KRT75	Keratin, type II cytoskeletal 75	KRT2, KRT5, KRT6A, KRT6B, KRT6C, KRT73, KRT74, KRT76, Krt2, Krt4, Krt5, Krt6a, Krt73, Krt75	sp|contam_O95678|K2C75_HUMAN, sp|contam_P02538|K2C6A_HUMAN, sp|contam_P04259|K2C6B_HUMAN, sp|contam_P07744|K2C4_MOUSE, sp|contam_P13647|K2C5_HUMAN, sp|contam_P48668|K2C6C_HUMAN, sp|contam_P50446|K2C6A_MOUSE, sp|contam_Q01546|K22O_HUMAN, sp|contam_Q3TTY5|K22E_MOUSE, sp|contam_Q5XQN5|K2C5_BOVIN, sp|contam_Q6NXH9|K2C73_MOUSE, sp|contam_Q7RTS7|K2C74_HUMAN, sp|contam_Q86Y46|K2C73_HUMAN, sp|contam_Q8BG…	0	0	0	0	0	0	0	0	0	1	0	0	0	0	0	0	0	0	0	1085183	0	0	0	0	0	0	0	0	0	0	contam_P35908	contam_P35908	TRUE
KNHEEEMKDLR	K	N	285	295	11	2,3	sp|contam_P13645|K1C10_HUMAN	contam_P13645	K1C10_HUMAN	KRT10	Keratin, type I cytoskeletal 10			2	0	0	0	0	0	0	0	0	4	3.9186e+06	0	0	0	0	0	0	0	0	35433916	2.77436e+06	0	0	0	0	0	0	0	0	25023778	contam_P13645	contam_P13645	TRUE	21.4037
KNLEPIYEGYISNLQKQLEMLSGDGVR	R	L	170	196	27	4	sp|contam_Q14CN4|K2C72_HUMAN	contam_Q14CN4	K2C72_HUMAN	KRT72	Keratin, type II cytoskeletal 72			0	0	0	0	0	0	0	2	0	0	0	0	0	0	0	0	0	0	0	0	0	0	0	0	0	0	0	0	0	0	contam_Q14CN4	contam_Q14CN4	TRUE
KQSLVGWDSHLSR	R	I	9	21	13	2	tr|contam_Q2KIF2|Q2KIF2_BOVIN	contam_Q2KIF2	Q2KIF2_BOVIN	LRG1	Leucine-rich alpha-2-glycoprotein 1			0	0	0	0	0	1	0	0	0	0	0	0	0	0	0	0	0	0	0	0	0	0	0	0	0	0	0	0	0	0	contam_Q2KIF2	contam_Q2KIF2	TRUE
KRPSSLER	R	R	123	130	8	2	sp|contam_P20930|FILA_HUMAN	contam_P20930	FILA_HUMAN	FLG	Filaggrin			0	1	1	0	1	1	1	1	1	0	296005	538748	905184	241839	714496	389507	658036	1.1017e+06	443394	3.89259e+06	296005	538748	905184	241839	714496	389507	658036	1.1017e+06	443394	3.89259e+06	contam_P20930	contam_P20930	TRUE	18.1753	19.0393	19.7879
KYEDEINK	K	R	267	274	8	2	sp|contam_P35908|K22E_HUMAN	contam_P12035	K2C3_HUMAN	KRT3	Keratin, type II cytoskeletal 3	KRT1, KRT2, KRT76, Krt2	sp|contam_P12035|K2C3_HUMAN, sp|contam_Q01546|K22O_HUMAN, sp|contam_Q3TTY5|K22E_MOUSE, tr|contam_G3N0V2|G3N0V2_BOVIN	2	4	3	2	1	2	2	3	3	4	2.16506e+06	8574774	11216269	1.37603e+06	3444438	2.98804e+06	3.21885e+06	5878734	4356157	48048480	2.16506e+06	8574774	11216269	1.37603e+06	3444438	2.98804e+06	3.21885e+06	5878734	4356157	48048480	contam_P35908	contam_P35908	TRUE	21.046	23.0317	23.4191
KYEDEINKR	K	T	267	275	9	2,3	sp|contam_P35908|K22E_HUMAN	contam_P12035	K2C3_HUMAN	KRT3	Keratin, type II cytoskeletal 3	KRT1, KRT2, KRT76, Krt2	sp|contam_P12035|K2C3_HUMAN, sp|contam_Q01546|K22O_HUMAN, sp|contam_Q3TTY5|K22E_MOUSE, tr|contam_G3N0V2|G3N0V2_BOVIN	2	2	4	2	2	2	2	2	2	10	4.88794e+06	6221346	21463432	1.15755e+06	3.15481e+06	6373154	4705774	7.86801e+06	2.04577e+06	406926850	2.52209e+06	3.19474e+06	11075883	597315	1.62692e+06	3.28721e+06	2.42781e+06	4.05794e+06	1.05482e+06	209899280	contam_P35908	contam_P35908	TRUE	21.2662	21.6073	23.4009
KYQELMNVK	R	L	365	373	9	3	sp|contam_Q6KB66|K2C80_HUMAN	contam_Q6KB66	K2C80_HUMAN	KRT80	Keratin, type II cytoskeletal 80			0	0	0	0	0	0	0	0	0	1	0	0	0	0	0	0	0	0	0	0	0	0	0	0	0	0	0	0	0	0	contam_Q6KB66	contam_Q6KB66	TRUE
LAAASGEK	R	G	198	205	8	1	sp|contam_P15636|API_ACHLY	contam_P15636	API_ACHLY		Protease 1			0	0	0	0	0	0	0	1	0	0	0	0	0	0	0	0	0	772891	0	0	0	0	0	0	0	0	0	0	0	0	contam_P15636	contam_P15636	TRUE
LAADDFR	K	T	229	235	7	2	sp|contam_P13645|K1C10_HUMAN	contam_O76013	KRT36_HUMAN	KRT36	Keratin, type I cuticular Ha6	KRT10, KRT13, KRT14, KRT15, KRT16, KRT17, KRT19, KRT24, KRT28, KRT31, KRT32, KRT33B, KRT35, KRT37, KRT38, Krt10, Krt13, Krt16, Krt17, Krt18, Krt19, Krt31, Krt33b, Krt35, Krt42	sp|contam_O76013|KRT36_HUMAN, sp|contam_O76014|KRT37_HUMAN, sp|contam_O76015|KRT38_HUMAN, sp|contam_O77727|K1C15_SHEEP, sp|contam_P02533|K1C14_HUMAN, sp|contam_P02534|K1M1_SHEEP, sp|contam_P02535|K1C10_MOUSE, sp|contam_P05784|K1C18_MOUSE, sp|contam_P08727|K1C19_HUMAN, sp|contam_P08730|K1C13_MOUSE, sp|contam_P08779|K1C16_HUMAN, sp|contam_P13646|K1C13_HUMAN, sp|contam_P19001|K1C19_MOUSE, sp|contam_…	2	3	3	2	2	1	2	2	2	10	3.3551e+06	19541600	69455180	7416941	14289846	1.72815e+06	10219141	16670510	8504998	651491600	3.3551e+06	19541600	69455180	7416941	14289846	1.72815e+06	10219141	16670510	8504998	651491600	contam_P13645	contam_P13645	TRUE	21.6779	24.22	26.0496
LAADDFRIK	K	L	-1	-1	9	2	sp|contam_P13645|K1C10_HUMAN	contam_O76014	KRT37_HUMAN	KRT37	Keratin, type I cuticular Ha7	KRT10, KRT13, KRT15, KRT24, KRT28, KRT38, Krt10, Krt13	sp|contam_O76014|KRT37_HUMAN, sp|contam_O76015|KRT38_HUMAN, sp|contam_O77727|K1C15_SHEEP, sp|contam_P02535|K1C10_MOUSE, sp|contam_P08730|K1C13_MOUSE, sp|contam_P13646|K1C13_HUMAN, sp|contam_P19012|K1C15_HUMAN, sp|contam_Q148H6|K1C28_BOVIN, sp|contam_Q2M2I5|K1C24_HUMAN, sp|contam_Q7Z3Y7|K1C28_HUMAN	0	0	2	0	0	0	0	1	0	1	0	0	4810241	0	0	0	0	689800	243520	3.61554e+06	0	0	4810241	0	0	0	0	689800	243520	3.61554e+06	contam_P13645	contam_P13645	TRUE			22.1977
LAADDFRTK	K	Y	197	205	9	2	sp|contam_P08779|K1C16_HUMAN	contam_O76013	KRT36_HUMAN	KRT36	Keratin, type I cuticular Ha6	KRT14, KRT16, KRT17, KRT19, KRT31, KRT33B, KRT35, Krt16, Krt17, Krt19, Krt31, Krt33b, Krt35, Krt42	sp|contam_O76013|KRT36_HUMAN, sp|contam_P02533|K1C14_HUMAN, sp|contam_P02534|K1M1_SHEEP, sp|contam_P08727|K1C19_HUMAN, sp|contam_P19001|K1C19_MOUSE, sp|contam_Q04695|K1C17_HUMAN, sp|contam_Q14525|KT33B_HUMAN, sp|contam_Q15323|K1H1_HUMAN, sp|contam_Q497I4|KRT35_MOUSE, sp|contam_Q61765|K1H1_MOUSE, sp|contam_Q61897|KT33B_MOUSE, sp|contam_Q6IFX2|K1C42_MOUSE, sp|contam_Q92764|KRT35_HUMAN, sp|contam_Q9…	0	0	2	0	0	0	0	0	0	0	0	0	2.31613e+06	0	0	0	0	0	0	0	0	0	0	0	0	0	0	0	0	0	contam_P08779	contam_P08779	TRUE
LAELEEALQK	K	A	432	441	10	2	sp|contam_P13647|K2C5_HUMAN	contam_P13647	K2C5_HUMAN	KRT5	Keratin, type II cytoskeletal 5			0	0	1	0	0	0	0	0	0	1	0	116756	1.08196e+06	0	0	0	0	0	0	454778	0	116756	1.08196e+06	0	0	0	0	0	0	454778	contam_P13647	contam_P13647	TRUE		16.8331	20.0452
LASYLDK	R	V	157	163	7	2	sp|contam_P13645|K1C10_HUMAN	contam_P02533	K1C14_HUMAN	KRT14	Keratin, type I cytoskeletal 14	KRT10, KRT12, KRT15, KRT16, KRT17, KRT19, KRT9, Krt13, Krt17, Krt18, Krt19	sp|contam_P02533|K1C14_HUMAN, sp|contam_P05784|K1C18_MOUSE, sp|contam_P08727|K1C19_HUMAN, sp|contam_P08730|K1C13_MOUSE, sp|contam_P08779|K1C16_HUMAN, sp|contam_P19001|K1C19_MOUSE, sp|contam_P19012|K1C15_HUMAN, sp|contam_P35527|K1C9_HUMAN, sp|contam_Q04695|K1C17_HUMAN, sp|contam_Q99456|K1C12_HUMAN, sp|contam_Q9QWL7|K1C17_MOUSE	1	2	4	2	3	2	2	3	2	2	4.15887e+06	26064080	185716900	13228861	36527650	12636155	34242080	37295080	7.23168e+06	34641484	4.15887e+06	26064080	185716900	13228861	36527650	12636155	34242080	37295080	7.23168e+06	34641484	contam_P13645	contam_P13645	TRUE	21.9878	24.6356	27.4685
LENEIQTYR	R	S	442	450	9	2	sp|contam_P13645|K1C10_HUMAN	contam_P02535	K1C10_MOUSE	Krt10	Keratin, type I cytoskeletal 10	KRT10	sp|contam_P02535|K1C10_MOUSE	0	1	1	1	1	0	1	1	1	2	0	2.9498e+06	1.39319e+06	1.33099e+06	596936	0	712765	1.69381e+06	583078	17310006	0	2.9498e+06	1.39319e+06	1.33099e+06	596936	0	712765	1.69381e+06	583078	17310006	contam_P13645	contam_P13645	TRUE		21.4922	20.41
LEQEIATYR	R	R	410	418	9	2	sp|contam_P08779|K1C16_HUMAN	contam_P02533	K1C14_HUMAN	KRT14	Keratin, type I cytoskeletal 14	KRT13, KRT15, KRT16, KRT17, KRT19, KRT20, KRT222, Krt13, Krt16, Krt17, Krt19, Krt20, Krt42	sp|contam_P02533|K1C14_HUMAN, sp|contam_P08727|K1C19_HUMAN, sp|contam_P08730|K1C13_MOUSE, sp|contam_P13646|K1C13_HUMAN, sp|contam_P19001|K1C19_MOUSE, sp|contam_P19012|K1C15_HUMAN, sp|contam_P35900|K1C20_HUMAN, sp|contam_Q04695|K1C17_HUMAN, sp|contam_Q6IFX2|K1C42_MOUSE, sp|contam_Q8N1A0|KT222_HUMAN, sp|contam_Q9D312|K1C20_MOUSE, sp|contam_Q9QWL7|K1C17_MOUSE, sp|contam_Q9Z2K1|K1C16_MOUSE, tr|contam…	0	1	0	0	0	0	0	0	0	0	0	771507	0	0	0	0	0	0	0	0	0	0	0	0	0	0	0	0	0	0	contam_P08779	contam_P08779	TRUE
LGEHNIDVLEGNEQFINAAK	R	I	58	77	20	3	sp|contam_P00761|TRYP_PIG	contam_P00761	TRYP_PIG		Trypsin			1	1	1	1	1	1	1	0	1	1	1.01775e+06	1123481	869536	748060	1.0437e+06	902105	650578	0	910195	872466	1.01775e+06	1123481	869536	748060	1.0437e+06	902105	650578	0	910195	872466	contam_P00761	contam_P00761	TRUE	19.9569	20.0995	19.7299
LKYENEVALR	R	Q	236	245	10	2,3	sp|contam_P13645|K1C10_HUMAN	contam_P13645	K1C10_HUMAN	KRT10	Keratin, type I cytoskeletal 10			0	0	1	0	0	0	0	2	0	3	0	275460	1.14165e+06	0	44760.2	0	0	2.93397e+06	48650.8	11739452	0	275460	619061	0	44760.2	0	0	1.72147e+06	48650.8	6.92837e+06	contam_P13645	contam_P13645	TRUE		18.0715	19.2397
LLEGEECR	K	L	483	490	8	2	sp|contam_P35908|K22E_HUMAN	contam_O95678	K2C75_HUMAN	KRT75	Keratin, type II cytoskeletal 75	KRT2, KRT5, KRT6A, KRT6B, KRT6C, KRT73, KRT74, KRT76, KRT78, Krt2, Krt4, Krt5, Krt6a, Krt73, Krt75	sp|contam_O95678|K2C75_HUMAN, sp|contam_P02538|K2C6A_HUMAN, sp|contam_P04259|K2C6B_HUMAN, sp|contam_P07744|K2C4_MOUSE, sp|contam_P13647|K2C5_HUMAN, sp|contam_P48668|K2C6C_HUMAN, sp|contam_P50446|K2C6A_MOUSE, sp|contam_Q01546|K22O_HUMAN, sp|contam_Q3TTY5|K22E_MOUSE, sp|contam_Q5XQN5|K2C5_BOVIN, sp|contam_Q6NXH9|K2C73_MOUSE, sp|contam_Q7RTS7|K2C74_HUMAN, sp|contam_Q86Y46|K2C73_HUMAN, sp|contam_Q8BG…	0	1	1	0	0	0	0	1	0	2	49579.9	760967	872545	0	98431.6	34135.8	0	765080	130896	19416754	49579.9	760967	872545	0	98431.6	34135.8	0	765080	130896	19416754	contam_P35908	contam_P35908	TRUE	15.5975	19.5375	19.7349
LLEGEECRMSGECK	K	S	451	464	14	2	sp|contam_P07744|K2C4_MOUSE	contam_P07744	K2C4_MOUSE	Krt4	Keratin, type II cytoskeletal 4			0	0	0	0	0	0	0	0	0	1	0	0	0	0	0	0	0	0	0	0	0	0	0	0	0	0	0	0	0	0	contam_P07744	contam_P07744	TRUE
LLRDYQELMNTK	R	L	461	472	12	2,3	sp|contam_P04264|K2C1_HUMAN	contam_P04264	K2C1_HUMAN	KRT1	Keratin, type II cytoskeletal 1	Krt2	sp|contam_Q3TTY5|K22E_MOUSE, tr|contam_G3N0V2|G3N0V2_BOVIN	0	0	2	0	0	0	0	0	0	0	0	0	3.82821e+06	0	0	0	0	0	0	0	0	0	0	0	0	0	0	0	0	0	contam_P04264	contam_P04264	TRUE
LNDLEDALQQAK	K	E	444	455	12	2	sp|contam_P04264|K2C1_HUMAN	contam_P04264	K2C1_HUMAN	KRT1	Keratin, type II cytoskeletal 1			0	0	2	0	0	0	0	0	0	0	0	0	6797155	0	0	0	0	0	0	0	0	0	0	0	0	0	0	0	0	0	contam_P04264	contam_P04264	TRUE
LQGEIAHVK	R	K	406	414	9	2	sp|contam_P35908|K22E_HUMAN	contam_P35908	K22E_HUMAN	KRT2	Keratin, type II cytoskeletal 2 epidermal			0	1	1	0	0	0	1	1	0	1	44577.3	1.42407e+06	2.91233e+06	0	329165	20112.7	718714	1.78564e+06	163588	2.19026e+06	44577.3	1.42407e+06	2.91233e+06	0	329165	20112.7	718714	1.78564e+06	163588	2.19026e+06	contam_P35908	contam_P35908	TRUE	15.444	20.4416	21.4737
LQSQTENLK	R	K	339	347	9	2	sp|contam_Q8N1N4|K2C78_HUMAN	contam_Q8N1N4	K2C78_HUMAN	KRT78	Keratin, type II cytoskeletal 78			0	0	1	0	0	0	0	0	0	1	0	0	264056	0	0	0	0	0	0	335020	0	0	264056	0	0	0	0	0	0	335020	contam_Q8N1N4	contam_Q8N1N4	TRUE			18.0105
LRAEIDNVK	R	K	396	404	9	2	sp|contam_P13647|K2C5_HUMAN	contam_P13647	K2C5_HUMAN	KRT5	Keratin, type II cytoskeletal 5			0	1	1	0	0	0	0	0	1	1	0	521521	1.15288e+06	0	159571	25444.2	0	0	437262	3.70778e+06	0	521521	1.15288e+06	0	159571	25444.2	0	0	437262	3.70778e+06	contam_P13647	contam_P13647	TRUE		18.9924	20.1368
LRSEIDNVK	R	K	408	416	9	2	sp|contam_P04264|K2C1_HUMAN	contam_P04264	K2C1_HUMAN	KRT1	Keratin, type II cytoskeletal 1	KRT5, Krt5	sp|contam_Q5XQN5|K2C5_BOVIN, sp|contam_Q922U2|K2C5_MOUSE	0	1	4	0	0	1	0	0	1	0	96355.4	704628	17300914	137719	592790	582502	0	658809	712401	305411	96355.4	704628	17300914	137719	592790	582502	0	658809	712401	305411	contam_P04264	contam_P04264	TRUE	16.5561	19.4265	24.0443
LRSEIDNVKK	R	Q	408	417	10	2,3	sp|contam_P04264|K2C1_HUMAN	contam_P04264	K2C1_HUMAN	KRT1	Keratin, type II cytoskeletal 1	KRT5, Krt5	sp|contam_Q5XQN5|K2C5_BOVIN, sp|contam_Q922U2|K2C5_MOUSE	0	2	3	0	0	0	0	0	0	0	0	1.00408e+06	10415897	0	191638	0	0	0	331062	0	0	563505	5.84276e+06	0	107469	0	0	0	184214	0	contam_P04264	contam_P04264	TRUE		19.1041	22.4782
LSCAASGFPVNR	R	Y	21	32	12	2	pdb|3OGO|GFPNANOBODY_SYNTHETIC	pdb|3OGO|GFPNANOBODY_SYNTHETIC GFP-Nanobody OS=Synthetic OX=0000 GN=GFPNanobody PE=1 SV=1	pdb|3OGO|GFPNANOBODY_SYNTHETIC GFP-Nanobody OS=Synthetic OX=0000 GN=GFPNanobody PE=1 SV=1		GFP-Nanobody			2	2	2	2	2	2	2	2	2	2	2.24256e+06	2.36428e+06	2.50416e+06	2.51297e+06	2.43851e+06	2398266	2.28507e+06	1.97102e+06	2.42478e+06	2637947	2.24256e+06	2.36428e+06	2.50416e+06	2.51297e+06	2.43851e+06	2398266	2.28507e+06	1.97102e+06	2.42478e+06	2637947	3OGO	3OGO	TRUE	21.0967	21.173	21.2559
LSGGLGAGSCR	R	L	31	41	11	2	sp|contam_Q04695|K1C17_HUMAN	contam_Q04695	K1C17_HUMAN	KRT17	Keratin, type I cytoskeletal 17			0	0	1	0	1	0	0	0	0	0	0	0	904434	0	1.65199e+06	0	0	0	0	0	0	0	904434	0	1.65199e+06	0	0	0	0	0	contam_Q04695	contam_Q04695	TRUE			19.7867
LSSPATLNSR	K	V	98	107	10	2	sp|contam_P00761|TRYP_PIG	contam_P00761	TRYP_PIG		Trypsin			3	6	4	4	5	3	5	4	7	3	78550730	91287200	98847180	71163250	91594570	87380160	90709730	77636020	110260950	99924390	78550730	91287200	98847180	71163250	91594570	87380160	90709730	77636020	110260950	99924390	contam_P00761	contam_P00761	TRUE	26.2271	26.4439	26.5587
LVILEGELER	K	S	169	178	10	2	sp|contam_Q5KR48|TPM2_BOVIN	contam_Q5KR48	TPM2_BOVIN	TPM2	Tropomyosin beta chain			0	1	1	1	0	1	0	0	0	0	0	0	0	0	0	0	0	0	0	0	0	0	0	0	0	0	0	0	0	0	contam_Q5KR48	contam_Q5KR48	TRUE
LVTDLTK	K	V	257	263	7	2	sp|contam_P02769|ALBU_BOVIN	contam_P02768	ALBU_HUMAN	ALB	Serum albumin		sp|contam_P02768|ALBU_HUMAN	0	0	0	0	2	0	0	0	0	0	0	0	0	0	7700848	0	0	0	0	0	0	0	0	0	0	0	0	0	0	0	contam_P02769	contam_P02769	TRUE
MTLDDFR	R	I	234	240	7	2	sp|contam_P35527|K1C9_HUMAN	contam_P35527	K1C9_HUMAN	KRT9	Keratin, type I cytoskeletal 9			3	5	3	2	2	2	3	3	0	2	3631885	34124800	28457792	1.76134e+06	1.9373e+06	2.11131e+06	11001333	1.83601e+06	233518	4.15386e+06	3631885	34124800	28457792	1.76134e+06	1.9373e+06	2.11131e+06	11001333	1.34643e+06	233518	4.15386e+06	contam_P35527	contam_P35527	TRUE	21.7923	25.0243	24.7623
MTLDDFRIK	R	F	234	242	9	2	sp|contam_P35527|K1C9_HUMAN	contam_P35527	K1C9_HUMAN	KRT9	Keratin, type I cytoskeletal 9			0	0	1	0	0	0	0	0	0	0	0	0	719445	0	0	0	0	0	0	0	0	0	0	0	0	0	0	0	0	0	contam_P35527	contam_P35527	TRUE
NAHSATTWSGQYVGGAEAR	R	I	109	127	19	2,3	sp|contam_P22629|SAV_STRAV	contam_P22629	SAV_STRAV		Streptavidin			0	0	0	0	0	0	0	3	0	0	1.09222e+06	0	170353	0	0	0	0	9586511	0	0	834065	0	170353	0	0	0	0	7527302	0	0	contam_P22629	contam_P22629	TRUE	19.6698		17.3782
NHEEEMKDLR	K	N	286	295	10	2,3	sp|contam_P13645|K1C10_HUMAN	contam_P13645	K1C10_HUMAN	KRT10	Keratin, type I cytoskeletal 10			2	2	0	0	0	0	0	1	0	4	1.12193e+06	1074165	381269	0	0	0	0	850494	0	57965464	658443	645118	220954	0	0	0	0	498064	0	34690028	contam_P13645	contam_P13645	TRUE	19.3287	19.2992	17.7534
NHEEEMLALR	K	G	254	263	10	2	sp|contam_P08779|K1C16_HUMAN	contam_P08779	K1C16_HUMAN	KRT16	Keratin, type I cytoskeletal 16	Krt16	sp|contam_Q9Z2K1|K1C16_MOUSE, tr|contam_Q3ZAW8|Q3ZAW8_MOUSE	0	0	1	0	0	0	0	0	0	0	0	0	814865	0	0	0	0	0	0	0	0	0	0	0	0	0	0	0	0	0	contam_P08779	contam_P08779	TRUE
NHEEEMNALR	K	G	221	230	10	2	sp|contam_Q04695|K1C17_HUMAN	contam_P02533	K1C14_HUMAN	KRT14	Keratin, type I cytoskeletal 14	KRT17, Krt17, Krt42	sp|contam_P02533|K1C14_HUMAN, sp|contam_Q6IFX2|K1C42_MOUSE, sp|contam_Q9QWL7|K1C17_MOUSE	0	0	0	0	0	0	0	0	0	1	0	309072	180295	0	0	0	0	0	0	521250	0	309072	180295	0	0	0	0	0	0	521250	contam_Q04695	contam_Q04695	TRUE		18.2376	17.46
NKPGVYTK	K	V	209	216	8	2	sp|contam_P00761|TRYP_PIG	contam_P00760	TRY1_BOVIN		Cationic trypsin		sp|contam_P00760|TRY1_BOVIN	1	1	0	1	1	1	1	1	1	1	1098656	1.13009e+06	1.12416e+06	1.28079e+06	1.33749e+06	1.2689e+06	1.25392e+06	1.13811e+06	1.33721e+06	1245015	1098656	1.13009e+06	1.12416e+06	1.28079e+06	1.33749e+06	1.2689e+06	1.25392e+06	1.13811e+06	1.33721e+06	1245015	contam_P00761	contam_P00761	TRUE	20.0673	20.108	20.1004
NKTENTRLGDNR	K	K	186	197	12	2	sp|contam_P20930|FILA_HUMAN	contam_P20930	FILA_HUMAN	FLG	Filaggrin			0	0	0	0	0	0	0	0	0	1	0	0	0	0	0	0	0	0	0	0	0	0	0	0	0	0	0	0	0	0	contam_P20930	contam_P20930	TRUE
NKYEDEINK	K	R	268	276	9	2,3	sp|contam_P04264|K2C1_HUMAN	contam_P02538	K2C6A_HUMAN	KRT6A	Keratin, type II cytoskeletal 6A	KRT1, KRT5, KRT6B, KRT6C, KRT79, KRT8, Krt5, Krt77, Krt79	sp|contam_P02538|K2C6A_HUMAN, sp|contam_P04259|K2C6B_HUMAN, sp|contam_P05787|K2C8_HUMAN, sp|contam_P13647|K2C5_HUMAN, sp|contam_P48668|K2C6C_HUMAN, sp|contam_Q5XKE5|K2C79_HUMAN, sp|contam_Q5XQN5|K2C5_BOVIN, sp|contam_Q6IFZ6|K2C1B_MOUSE, sp|contam_Q8VED5|K2C79_MOUSE, sp|contam_Q922U2|K2C5_MOUSE	0	0	1	0	4	0	0	1	2	1	413291	626450	6.25037e+06	0	6.41932e+06	564519	0	860816	1.32374e+06	2564325	413291	626450	6.25037e+06	0	6.08844e+06	505291	0	860816	1.32374e+06	2564325	contam_P04264	contam_P04264	TRUE	18.6568	19.2568	22.5755
NKYEDEINKR	K	T	268	277	10	2,3	sp|contam_P04264|K2C1_HUMAN	contam_P02538	K2C6A_HUMAN	KRT6A	Keratin, type II cytoskeletal 6A	KRT1, KRT5, KRT6B, KRT6C, KRT8, Krt5, Krt77, Krt79	sp|contam_P02538|K2C6A_HUMAN, sp|contam_P04259|K2C6B_HUMAN, sp|contam_P05787|K2C8_HUMAN, sp|contam_P13647|K2C5_HUMAN, sp|contam_P48668|K2C6C_HUMAN, sp|contam_Q5XQN5|K2C5_BOVIN, sp|contam_Q6IFZ6|K2C1B_MOUSE, sp|contam_Q8VED5|K2C79_MOUSE, sp|contam_Q922U2|K2C5_MOUSE	0	2	2	0	0	0	2	1	1	2	244665	2996301	4701239	0	329348	0	975002	1.80983e+06	714302	10001089	357420	1.77656e+06	2713160	0	179699	0	576761	1.06348e+06	415542	5.26158e+06	contam_P04264	contam_P04264	TRUE	18.4473	20.7607	21.3715
NLEPIYEGYISNLQK	K	Q	171	185	15	3	sp|contam_Q14CN4|K2C72_HUMAN	contam_Q14CN4	K2C72_HUMAN	KRT72	Keratin, type II cytoskeletal 72			0	0	0	0	0	0	0	1	0	1	0	0	0	0	0	0	0	0	0	0	0	0	0	0	0	0	0	0	0	0	contam_Q14CN4	contam_Q14CN4	TRUE
NMQDLVEDFK	R	N	246	255	10	2	sp|contam_P13647|K2C5_HUMAN	contam_P13647	K2C5_HUMAN	KRT5	Keratin, type II cytoskeletal 5		sp|contam_Q5XQN5|K2C5_BOVIN	0	0	2	0	0	0	0	0	0	1	0	284821	1.99985e+06	0	18665.1	0	0	0	0	1.91937e+06	0	284821	1.99985e+06	0	18665.1	0	0	0	0	1.91937e+06	contam_P13647	contam_P13647	TRUE		18.1197	20.9315
NMQDMVEDYR	K	N	258	267	10	2	sp|contam_P04264|K2C1_HUMAN	contam_P04264	K2C1_HUMAN	KRT1	Keratin, type II cytoskeletal 1			0	4	3	0	0	0	3	0	4	4	68219.2	5.00745e+06	7883439	218990	748401	525508	2.26372e+06	318388	1.53695e+06	2199891	68219.2	5.00745e+06	7883439	218990	748401	525508	2.26372e+06	318388	1.53695e+06	2199891	contam_P04264	contam_P04264	TRUE	16.0579	22.2556	22.9104
NMQDMVEDYRNK	K	Y	258	269	12	2,3	sp|contam_P04264|K2C1_HUMAN	contam_P04264	K2C1_HUMAN	KRT1	Keratin, type II cytoskeletal 1			0	0	6	0	2	1	0	0	4	2	32057.7	343998	25070344	14772.3	3299656	1.62054e+06	0	1.31644e+06	5.37988e+06	2.31419e+06	33307.8	357412	15488828	15348.4	2.04488e+06	1.00179e+06	0	818254	3.30816e+06	1.26578e+06	contam_P04264	contam_P04264	TRUE	15.0236	18.4472	23.8847
NTKHEISEMNR	R	M	381	391	11	2,3	sp|contam_P13647|K2C5_HUMAN	contam_P13647	K2C5_HUMAN	KRT5	Keratin, type II cytoskeletal 5	Krt5	sp|contam_Q5XQN5|K2C5_BOVIN, sp|contam_Q922U2|K2C5_MOUSE	0	0	0	0	0	0	0	0	0	2	0	0	0	0	0	0	0	0	0	3.35995e+06	0	0	0	0	0	0	0	0	0	0	contam_P13647	contam_P13647	TRUE
NVAVPLYNR	K	F	59	67	9	2	sp|contam_P15252|REF_HEVBR	contam_P15252	REF_HEVBR		Rubber elongation factor protein			0	2	1	0	0	0	1	1	1	0	0	2.29285e+06	1.71251e+06	0	0	0	1.11058e+06	770586	1.08898e+06	0	0	2.29285e+06	1.71251e+06	0	0	0	1.11058e+06	770586	1.08898e+06	0	contam_P15252	contam_P15252	TRUE		21.1287	20.7077
NVQDLVEDFK	R	N	222	231	10	2	sp|contam_Q5XKE5|K2C79_HUMAN	contam_Q5XKE5	K2C79_HUMAN	KRT79	Keratin, type II cytoskeletal 79			0	0	0	0	0	0	1	0	0	1	1.00737e+06	7755110	11842403	0	551271	621656	4249481	1.67102e+06	420046	4323304	1.00737e+06	7755110	11842403	0	551271	621656	4249481	1.67102e+06	420046	4323304	contam_Q5XKE5	contam_Q5XKE5	TRUE	19.9422	22.8867	23.4975
NYSPYYNTIDDLK	K	D	200	212	13	2	sp|contam_P35527|K1C9_HUMAN	contam_P35527	K1C9_HUMAN	KRT9	Keratin, type I cytoskeletal 9			0	0	1	0	0	0	0	0	0	0	0	0	2.89776e+06	0	0	0	0	0	0	0	0	0	0	0	0	0	0	0	0	0	contam_P35527	contam_P35527	TRUE
QAEDVIR	R	H	116	122	7	2	sp|contam_Q6E0U4|DMKN_HUMAN	contam_Q6E0U4	DMKN_HUMAN	DMKN	Dermokine			0	0	0	0	0	0	0	0	0	1	0	0	0	0	0	0	0	0	0	2.03591e+06	0	0	0	0	0	0	0	0	0	0	contam_Q6E0U4	contam_Q6E0U4	TRUE
QDGECGTLSK	K	G	21	30	10	2	sp|contam_Q5D862|FILA2_HUMAN	contam_Q5D862	FILA2_HUMAN	FLG2	Filaggrin-2			0	0	0	0	0	0	0	1	0	0	0	0	0	0	0	0	0	1.29057e+06	0	0	0	0	0	0	0	0	0	0	0	0	contam_Q5D862	contam_Q5D862	TRUE
QEIAEINR	K	M	379	386	8	2	sp|contam_P02538|K2C6A_HUMAN	contam_P02538	K2C6A_HUMAN	KRT6A	Keratin, type II cytoskeletal 6A	KRT6B, KRT6C, Krt6a	sp|contam_P04259|K2C6B_HUMAN, sp|contam_P48668|K2C6C_HUMAN, sp|contam_P50446|K2C6A_MOUSE	0	0	1	0	0	0	0	0	0	0	0	0	955902	0	0	0	0	0	0	0	0	0	0	0	0	0	0	0	0	0	contam_P02538	contam_P02538	TRUE
QEYEQLIAK	R	N	328	336	9	2	sp|contam_P35527|K1C9_HUMAN	contam_P35527	K1C9_HUMAN	KRT9	Keratin, type I cytoskeletal 9			1	1	1	0	0	0	1	1	0	0	824078	3.11334e+06	640132	0	166359	120106	2.41196e+06	391908	0	0	824078	3.11334e+06	640132	0	166359	120106	2.41196e+06	391908	0	0	contam_P35527	contam_P35527	TRUE	19.6524	21.57	19.288
QFSSSYLSR	R	S	5	13	9	2	sp|contam_P35527|K1C9_HUMAN	contam_P35527	K1C9_HUMAN	KRT9	Keratin, type I cytoskeletal 9			0	0	3	0	2	0	0	2	0	0	322628	243454	7796902	17568.1	1818090	407371	0	2705366	0	0	322628	243454	7796902	17568.1	1818090	407371	0	2705366	0	0	contam_P35527	contam_P35527	TRUE	18.2995	17.8933	22.8945
QFTSSSSIK	R	G	7	15	9	2	sp|contam_Q04695|K1C17_HUMAN	contam_Q04695	K1C17_HUMAN	KRT17	Keratin, type I cytoskeletal 17	Krt17	sp|contam_Q9QWL7|K1C17_MOUSE	0	0	1	0	1	0	0	0	0	0	230487	0	392450	0	2.82121e+06	0	0	0	0	0	230487	0	392450	0	2.82121e+06	0	0	0	0	0	contam_Q04695	contam_Q04695	TRUE	17.8143		18.5822
QFTSSSSMK	R	G	7	15	9	2	sp|contam_P08779|K1C16_HUMAN	contam_P02533	K1C14_HUMAN	KRT14	Keratin, type I cytoskeletal 14	KRT16, Krt16	sp|contam_P02533|K1C14_HUMAN, sp|contam_Q9Z2K1|K1C16_MOUSE, tr|contam_Q3ZAW8|Q3ZAW8_MOUSE	0	0	0	0	1	0	0	0	0	1	0	0	0	0	2.05657e+06	0	0	0	0	634139	0	0	0	0	2.05657e+06	0	0	0	0	634139	contam_P08779	contam_P08779	TRUE
QGSHHEQSVNR	R	S	528	538	11	2,3	sp|contam_P20930|FILA_HUMAN	contam_P20930	FILA_HUMAN	FLG	Filaggrin			0	0	0	0	0	0	0	0	0	2	0	0	0	0	0	0	0	0	0	770839	0	0	0	0	0	0	0	0	0	0	contam_P20930	contam_P20930	TRUE
QGVDADINGLR	R	Q	251	261	11	2	sp|contam_P35527|K1C9_HUMAN	contam_P35527	K1C9_HUMAN	KRT9	Keratin, type I cytoskeletal 9			2	4	2	0	0	0	2	0	0	0	1.1149e+06	6118445	2.30199e+06	0	0	0	1.90864e+06	345172	0	0	1.1149e+06	6118445	2.30199e+06	0	0	0	1.90864e+06	345172	0	0	contam_P35527	contam_P35527	TRUE	20.0885	22.5447	21.1344
QISNLQQSISDAEQR	K	G	418	432	15	3	sp|contam_P04264|K2C1_HUMAN	contam_P04264	K2C1_HUMAN	KRT1	Keratin, type II cytoskeletal 1			1	0	0	0	0	0	0	0	0	0	0	0	0	0	0	0	0	0	0	0	0	0	0	0	0	0	0	0	0	0	contam_P04264	contam_P04264	TRUE
QLDNIVGER	R	G	224	232	9	2	sp|contam_P04259|K2C6B_HUMAN	contam_P04259	K2C6B_HUMAN	KRT6B	Keratin, type II cytoskeletal 6B			0	0	1	1	0	0	0	0	0	0	0	0	879991	3.12516e+06	0	20671634	0	0	0	0	0	0	879991	3.12516e+06	0	20671634	0	0	0	0	contam_P04259	contam_P04259	TRUE			19.7471
QLDSIVGER	R	G	229	237	9	2	sp|contam_P13647|K2C5_HUMAN	contam_P02538	K2C6A_HUMAN	KRT6A	Keratin, type II cytoskeletal 6A	KRT5, KRT6C	sp|contam_P02538|K2C6A_HUMAN, sp|contam_P48668|K2C6C_HUMAN	0	1	1	0	1	0	1	0	0	0	0	3.76655e+06	6.2363e+06	0	335377	111697	592858	0	243218	0	0	3.76655e+06	6.2363e+06	0	335377	111697	592858	0	243218	0	contam_P13647	contam_P13647	TRUE		21.8448	22.5723
QNKHCLVNVEK	K	G	471	481	11	3	sp|contam_P07224|PROS_BOVIN	contam_P07224	PROS_BOVIN	PROS1	Vitamin K-dependent protein S			0	0	0	0	0	0	0	0	1	0	0	0	0	0	0	0	0	0	0	0	0	0	0	0	0	0	0	0	0	0	contam_P07224	contam_P07224	TRUE
QRPAEIK	R	D	154	160	7	2	sp|contam_P02533|K1C14_HUMAN	contam_P02533	K1C14_HUMAN	KRT14	Keratin, type I cytoskeletal 14			1	1	1	0	0	0	0	0	0	1	868415	435406	2.24841e+06	0	183257	117573	0	103935	0	1.09697e+06	868415	435406	2.24841e+06	0	183257	117573	0	103935	0	1.09697e+06	contam_P02533	contam_P02533	TRUE	19.728	18.732	21.1005
QRPSEIK	R	D	156	162	7	2	sp|contam_P08779|K1C16_HUMAN	contam_P08779	K1C16_HUMAN	KRT16	Keratin, type I cytoskeletal 16			0	0	2	0	1	0	0	0	0	0	0	0	3640642	0	828177	0	0	0	0	0	0	0	3640642	0	828177	0	0	0	0	0	contam_P08779	contam_P08779	TRUE			21.7958
QSGSRGGSGGGGSISGGGYGSGGGSGGR	R	Y	545	572	28	2,3	sp|contam_P35908|K22E_HUMAN	contam_P35908	K22E_HUMAN	KRT2	Keratin, type II cytoskeletal 2 epidermal			0	0	0	0	0	0	1	0	0	2	0	0	0	0	0	0	0	0	0	0	0	0	0	0	0	0	0	0	0	0	contam_P35908	contam_P35908	TRUE
QSLEASLAETEGR	K	Y	387	399	13	2	sp|contam_P13645|K1C10_HUMAN	contam_P02535	K1C10_MOUSE	Krt10	Keratin, type I cytoskeletal 10	KRT10	sp|contam_P02535|K1C10_MOUSE	0	0	1	0	0	0	0	0	0	1	0	0	681800	0	0	0	0	0	0	1.6331e+06	0	0	681800	0	0	0	0	0	0	1.6331e+06	contam_P13645	contam_P13645	TRUE			19.379
QSLGHGQHGSGSGQSPSPSR	R	G	992	1011	20	3	sp|contam_Q86YZ3|HORN_HUMAN	contam_Q86YZ3	HORN_HUMAN	HRNR	Hornerin			0	1	1	0	1	1	1	1	0	0	177960	688590	1.8113e+06	41837.7	903666	390726	990259	1.1617e+06	96562.3	0	177960	688590	1.8113e+06	41837.7	903666	390726	990259	1.1617e+06	96562.3	0	contam_Q86YZ3	contam_Q86YZ3	TRUE	17.4412	19.3933	20.7886
QSLGHGQHGSGSGQSPSPSRGR	R	H	992	1013	22	3	sp|contam_Q86YZ3|HORN_HUMAN	contam_Q86YZ3	HORN_HUMAN	HRNR	Hornerin			0	0	0	0	0	0	0	1	0	0	0	103064	108185	0	128480	0	0	970456	0	0	0	103064	108185	0	128480	0	0	970456	0	0	contam_Q86YZ3	contam_Q86YZ3	TRUE		16.6532	16.7231
QSPSYGRHGSGSGR	R	S	902	915	14	3	sp|contam_Q86YZ3|HORN_HUMAN	contam_Q86YZ3	HORN_HUMAN	HRNR	Hornerin			0	1	1	0	1	0	0	1	0	0	0	461133	518224	0	702694	0	0	1.27189e+06	0	0	0	461133	518224	0	702694	0	0	1.27189e+06	0	0	contam_Q86YZ3	contam_Q86YZ3	TRUE		18.8148	18.9832
QSSSYGPHGYGSGR	R	S	554	567	14	2,3	sp|contam_Q86YZ3|HORN_HUMAN	contam_Q86YZ3	HORN_HUMAN	HRNR	Hornerin			0	0	2	0	0	0	0	0	0	0	0	0	1290823	0	0	0	0	989537	25580.8	0	0	0	660356	0	0	0	0	497379	26168.7	0	contam_Q86YZ3	contam_Q86YZ3	TRUE			19.3329
QSSSYGQHESASR	R	H	396	408	13	2,3	sp|contam_Q86YZ3|HORN_HUMAN	contam_Q86YZ3	HORN_HUMAN	HRNR	Hornerin			0	0	2	0	0	0	0	0	0	0	0	42704	1.09437e+06	0	495654	182770	0	0	0	0	0	82879.4	633511	0	316475	86747.3	0	0	0	0	contam_Q86YZ3	contam_Q86YZ3	TRUE		16.3387	19.273
QSSVSFR	R	S	4	10	7	2	sp|contam_P13647|K2C5_HUMAN	contam_P13647	K2C5_HUMAN	KRT5	Keratin, type II cytoskeletal 5	Krt5	sp|contam_Q922U2|K2C5_MOUSE	1	0	1	0	2	0	1	1	0	0	577862	298040	2.56515e+06	0	3.4213e+06	0	736915	1.36761e+06	451224	0	577862	298040	2.56515e+06	0	3.4213e+06	0	736915	1.36761e+06	451224	0	contam_P13647	contam_P13647	TRUE	19.1404	18.1851	21.2906
QSVEADINGLR	R	R	246	256	11	2	sp|contam_P13645|K1C10_HUMAN	contam_O77727	K1C15_SHEEP	KRT15	Keratin, type I cytoskeletal 15	KRT10, KRT13, KRT24, Krt10, Krt13	sp|contam_O77727|K1C15_SHEEP, sp|contam_P02535|K1C10_MOUSE, sp|contam_P08730|K1C13_MOUSE, sp|contam_P13646|K1C13_HUMAN, sp|contam_Q2M2I5|K1C24_HUMAN	0	0	0	0	0	0	0	0	0	2	0	0	0	0	0	0	0	0	0	828884	0	0	0	0	0	0	0	0	0	0	contam_P13645	contam_P13645	TRUE
QSVEADINGLRR	R	V	246	257	12	2	sp|contam_P13645|K1C10_HUMAN	contam_O77727	K1C15_SHEEP	KRT15	Keratin, type I cytoskeletal 15	KRT10, KRT13, Krt10, Krt13	sp|contam_O77727|K1C15_SHEEP, sp|contam_P02535|K1C10_MOUSE, sp|contam_P08730|K1C13_MOUSE, sp|contam_P13646|K1C13_HUMAN	0	0	1	0	0	0	0	0	0	1	0	0	0	0	0	0	0	0	0	0	0	0	0	0	0	0	0	0	0	0	contam_P13645	contam_P13645	TRUE
QTRPILK	R	E	454	460	7	2	sp|contam_P08779|K1C16_HUMAN	contam_P08779	K1C16_HUMAN	KRT16	Keratin, type I cytoskeletal 16			0	0	2	0	3	0	0	0	0	0	0	121727	1.66103e+06	0	23377840	0	0	619801	0	0	0	121727	1.66103e+06	0	23377840	0	0	619801	0	0	contam_P08779	contam_P08779	TRUE		16.8933	20.6636
QVLDNLTMEK	R	S	262	271	10	2	sp|contam_P35527|K1C9_HUMAN	contam_P35527	K1C9_HUMAN	KRT9	Keratin, type I cytoskeletal 9			1	1	2	0	0	1	1	0	0	0	717841	7725780	13389439	0	559798	623035	4.24457e+06	1.67102e+06	420046	0	717841	7725780	13389439	0	559798	623035	4.24457e+06	1.67102e+06	420046	0	contam_P35527	contam_P35527	TRUE	19.4533	22.8812	23.6746
REIVHIQIGQCGNQIGAK	M	F	2	19	18	4	tr|contam_E1BJK2|E1BJK2_BOVIN	contam_E1BJK2	E1BJK2_BOVIN	TUBB1	Tubulin beta chain			0	0	2	0	2	0	0	1	0	0	0	0	0	0	0	0	0	0	0	0	0	0	0	0	0	0	0	0	0	0	contam_E1BJK2	contam_E1BJK2	TRUE
RGFSANSAR	R	L	16	24	9	2	sp|contam_P02538|K2C6A_HUMAN	contam_P02538	K2C6A_HUMAN	KRT6A	Keratin, type II cytoskeletal 6A	KRT6B, KRT6C	sp|contam_P04259|K2C6B_HUMAN, sp|contam_P48668|K2C6C_HUMAN	0	0	0	0	1	0	0	0	0	0	0	0	250479	0	2.00604e+06	0	0	0	0	0	0	0	250479	0	2.00604e+06	0	0	0	0	0	contam_P02538	contam_P02538	TRUE			17.9343
RPSSLER	K	R	124	130	7	2	sp|contam_P20930|FILA_HUMAN	contam_P20930	FILA_HUMAN	FLG	Filaggrin			0	0	1	0	1	0	0	1	1	0	332744	713714	1.80729e+06	361348	1.02338e+06	516973	0	1.3985e+06	594289	0	332744	713714	1.80729e+06	361348	1.02338e+06	516973	0	1.3985e+06	594289	0	contam_P20930	contam_P20930	TRUE	18.3441	19.445	20.7854
RPSSLERR	K	N	124	131	8	2	sp|contam_P20930|FILA_HUMAN	contam_P20930	FILA_HUMAN	FLG	Filaggrin			0	0	0	0	0	0	0	1	0	0	0	0	0	0	0	0	0	355363	0	0	0	0	0	0	0	0	0	0	0	0	contam_P20930	contam_P20930	TRUE
RRVDQLK	R	S	240	246	7	2	sp|contam_P04264|K2C1_HUMAN	contam_P04264	K2C1_HUMAN	KRT1	Keratin, type II cytoskeletal 1			0	0	0	1	1	0	0	1	0	1	499962	2349484	9118984	782847	2.10176e+06	1.33459e+06	0	1.8988e+06	2.89088e+06	1174363	499962	2349484	9118984	782847	2.10176e+06	1.33459e+06	0	1.8988e+06	2.89088e+06	1174363	contam_P04264	contam_P04264	TRUE	18.9315	21.1639	23.1204
RTAAENDFVTLKK	K	D	275	287	13	3	sp|contam_P35908|K22E_HUMAN	contam_P35908	K22E_HUMAN	KRT2	Keratin, type II cytoskeletal 2 epidermal			0	0	0	0	0	0	0	1	0	0	0	0	0	0	0	0	0	1.19382e+06	0	0	0	0	0	0	0	0	0	0	0	0	contam_P35908	contam_P35908	TRUE
RTNAENEFVTIK	K	K	277	288	12	2,3	sp|contam_P04264|K2C1_HUMAN	contam_P04264	K2C1_HUMAN	KRT1	Keratin, type II cytoskeletal 1			1	0	2	0	0	0	0	1	0	0	715906	0	3.33554e+06	0	102790	0	0	2.04555e+06	0	0	515538	0	2487101	0	102790	0	0	1.48362e+06	0	0	contam_P04264	contam_P04264	TRUE	18.9757		21.246
RTNAENEFVTIKK	K	D	277	289	13	2,3	sp|contam_P04264|K2C1_HUMAN	contam_P04264	K2C1_HUMAN	KRT1	Keratin, type II cytoskeletal 1			0	0	4	0	0	0	0	4	0	2	0	167275	6023310	0	264584	13923	0	10653632	369692	537477	0	127244	5.21942e+06	0	190877	13923	0	9317525	304591	537477	contam_P04264	contam_P04264	TRUE		16.9572	22.3155
SAEYGSSLQSSR	R	S	285	296	12	2	sp|contam_Q6KB66|K2C80_HUMAN	contam_Q6KB66	K2C80_HUMAN	KRT80	Keratin, type II cytoskeletal 80			0	0	0	0	0	0	0	0	0	1	0	43827.2	267548	0	0	0	0	0	98635.8	626505	0	43827.2	267548	0	0	0	0	0	98635.8	626505	contam_Q6KB66	contam_Q6KB66	TRUE		15.4195	18.0294
SCQISCK	M	S	2	8	7	2	sp|contam_P35908|K22E_HUMAN	contam_P35908	K22E_HUMAN	KRT2	Keratin, type II cytoskeletal 2 epidermal			0	0	1	0	0	0	0	5	0	0	0	0	6.25484e+06	0	0	0	0	15840196	0	0	0	0	6.25484e+06	0	0	0	0	15840196	0	0	contam_P35908	contam_P35908	TRUE			22.5765
SDQSRLDSELK	K	N	247	257	11	2,3	sp|contam_P04264|K2C1_HUMAN	contam_P04264	K2C1_HUMAN	KRT1	Keratin, type II cytoskeletal 1		tr|contam_G3N0V2|G3N0V2_BOVIN	1	2	5	1	3	2	2	3	3	5	1.31646e+06	3.70991e+06	95515170	2.70177e+06	9830250	3.64023e+06	4687568	29011452	12434020	9987528	885266	2.45955e+06	66098108	1.85112e+06	6910129	2.4567e+06	3.23381e+06	19972598	8528615	6821058	contam_P04264	contam_P04264	TRUE	19.7558	21.23	25.9781
SEIAHRFK	K	D	29	36	8	2	sp|contam_P02769|ALBU_BOVIN	contam_P02769	ALBU_BOVIN	ALB	Serum albumin			0	0	0	0	1	0	0	0	0	0	0	0	0	0	1363377	0	0	0	0	0	0	0	0	0	0	0	0	0	0	0	contam_P02769	contam_P02769	TRUE
SEIDNVK	R	K	410	416	7	2	sp|contam_P04264|K2C1_HUMAN	contam_P04264	K2C1_HUMAN	KRT1	Keratin, type II cytoskeletal 1	KRT5, Krt5	sp|contam_Q5XQN5|K2C5_BOVIN, sp|contam_Q922U2|K2C5_MOUSE	0	1	1	0	0	0	0	0	0	0	95615.1	258420	1.20638e+06	0	33363.2	122843	0	0	87832.6	0	95615.1	258420	1.20638e+06	0	33363.2	122843	0	0	87832.6	0	contam_P04264	contam_P04264	TRUE	16.545	17.9794	20.2023
SEIDNVKK	R	Q	410	417	8	2	sp|contam_P04264|K2C1_HUMAN	contam_P04264	K2C1_HUMAN	KRT1	Keratin, type II cytoskeletal 1	KRT5, Krt5	sp|contam_Q5XQN5|K2C5_BOVIN, sp|contam_Q922U2|K2C5_MOUSE	1	1	2	0	0	0	0	0	0	0	549262	680493	1.92482e+06	48756.5	60854.9	88518.7	0	182108	100849	0	549262	680493	1.92482e+06	48756.5	60854.9	88518.7	0	182108	100849	0	contam_P04264	contam_P04264	TRUE	19.0671	19.3762	20.8763
SEISELRR	K	T	329	336	8	2	sp|contam_P02533|K1C14_HUMAN	contam_P02533	K1C14_HUMAN	KRT14	Keratin, type I cytoskeletal 14	KRT17, Krt17	sp|contam_Q04695|K1C17_HUMAN, sp|contam_Q9QWL7|K1C17_MOUSE	0	0	1	0	0	0	0	0	0	0	313884	1.56107e+06	3475272	0	666217	90196.5	0	1.16203e+06	121902	11330775	313884	1.56107e+06	3475272	0	666217	90196.5	0	1.16203e+06	121902	11330775	contam_P02533	contam_P02533	TRUE	18.2599	20.5741	21.7287
SEITDLR	K	R	318	324	7	2	sp|contam_O77727|K1C15_SHEEP	contam_O77727	K1C15_SHEEP	KRT15	Keratin, type I cytoskeletal 15			0	1	0	0	0	0	0	0	0	2	72623.7	615894	315365	0	138907	0	0	0	0	2.53841e+06	72623.7	615894	315365	0	138907	0	0	0	0	2.53841e+06	contam_O77727	contam_O77727	TRUE	16.1482	19.2323	18.2667
SEITDLRR	K	T	318	325	8	2	sp|contam_O77727|K1C15_SHEEP	contam_O77727	K1C15_SHEEP	KRT15	Keratin, type I cytoskeletal 15			0	1	0	0	1	0	1	1	0	2	313884	1.56107e+06	3.45662e+06	81991.4	659222	90196.5	599949	1.16203e+06	121902	11663701	313884	1.56107e+06	3.45662e+06	81991.4	659222	90196.5	599949	1.16203e+06	121902	11663701	contam_O77727	contam_O77727	TRUE	18.2599	20.5741	21.7209
SEITELR	K	R	363	369	7	2	sp|contam_P13645|K1C10_HUMAN	contam_P02535	K1C10_MOUSE	Krt10	Keratin, type I cytoskeletal 10	KRT10	sp|contam_P02535|K1C10_MOUSE	0	1	1	0	1	0	1	1	1	2	0	915962	2.32635e+06	0	596449	0	384313	611914	1.26694e+06	30728268	0	915962	2.32635e+06	0	596449	0	384313	611914	1.26694e+06	30728268	contam_P13645	contam_P13645	TRUE		19.8049	21.1496
SEITELRR	K	T	363	370	8	2	sp|contam_P13645|K1C10_HUMAN	contam_P02535	K1C10_MOUSE	Krt10	Keratin, type I cytoskeletal 10	KRT10	sp|contam_P02535|K1C10_MOUSE	0	2	2	2	2	1	2	2	2	5	0	4311953	20385702	1.50348e+06	2553745	663184	2.41992e+06	6352744	8349428	167088830	0	4311953	20385702	1.50348e+06	2553745	663184	2.41992e+06	6352744	8349428	167088830	contam_P13645	contam_P13645	TRUE		22.0399	24.2811
SEVTELRR	R	V	331	338	8	2	sp|contam_P08779|K1C16_HUMAN	contam_P08779	K1C16_HUMAN	KRT16	Keratin, type I cytoskeletal 16			0	0	1	0	0	0	0	0	0	1	285087	0	2.25838e+06	0	0	0	0	0	0	1.02956e+06	285087	0	2.25838e+06	0	0	0	0	0	0	1.02956e+06	contam_P08779	contam_P08779	TRUE	18.121		21.1069
SFSTASAITPSVSR	R	T	16	29	14	2	sp|contam_P13647|K2C5_HUMAN	contam_P13647	K2C5_HUMAN	KRT5	Keratin, type II cytoskeletal 5		sp|contam_Q5XQN5|K2C5_BOVIN	0	0	0	0	0	0	0	1	0	0	0	0	161159	0	204194	0	0	1.26842e+06	38641	0	0	0	161159	0	204194	0	0	1.26842e+06	38641	0	contam_P13647	contam_P13647	TRUE			17.2981
SGFSSISVSR	R	S	31	40	10	2	sp|contam_P04259|K2C6B_HUMAN	contam_P04259	K2C6B_HUMAN	KRT6B	Keratin, type II cytoskeletal 6B	KRT6C	sp|contam_P48668|K2C6C_HUMAN	1	0	1	0	2	1	1	1	0	0	596489	211788	2.7346e+06	0	31827602	386188	516622	997697	219466	0	596489	211788	2.7346e+06	0	31827602	386188	516622	997697	219466	0	contam_P04259	contam_P04259	TRUE	19.1861	17.6923	21.3829
SGFSSVSVSR	R	S	31	40	10	2	sp|contam_P02538|K2C6A_HUMAN	contam_P02538	K2C6A_HUMAN	KRT6A	Keratin, type II cytoskeletal 6A			1	1	2	0	3	1	1	1	1	1	1.63867e+06	396991	4.3634e+06	0	31070288	782646	1.58044e+06	1946593	489611	1151951	1.63867e+06	396991	4.3634e+06	0	31070288	782646	1.58044e+06	1946593	489611	1151951	contam_P02538	contam_P02538	TRUE	20.6441	18.5987	22.057
SGGGFSSGSAGIINYQR	R	R	13	29	17	2	sp|contam_P04264|K2C1_HUMAN	contam_P04264	K2C1_HUMAN	KRT1	Keratin, type II cytoskeletal 1			0	0	1	0	0	0	0	1	0	0	0	0	2.15581e+06	0	0	0	0	411263	0	0	0	0	2.15581e+06	0	0	0	0	411263	0	0	contam_P04264	contam_P04264	TRUE			21.0398
SGGGGGGGGCGGGGGVSSLR	R	I	16	35	20	2	sp|contam_P13645|K1C10_HUMAN	contam_P13645	K1C10_HUMAN	KRT10	Keratin, type I cytoskeletal 10			0	1	1	0	0	0	1	1	1	1	73698.5	962196	993143	0	316927	0	1.02668e+06	1920393	909949	1.26333e+06	73698.5	962196	993143	0	316927	0	1.02668e+06	1920393	909949	1.26333e+06	contam_P13645	contam_P13645	TRUE	16.1693	19.876	19.9216
SGGGGGGGLGSGGSIR	R	S	14	29	16	2	sp|contam_P35527|K1C9_HUMAN	contam_P35527	K1C9_HUMAN	KRT9	Keratin, type I cytoskeletal 9			2	2	4	2	4	3	3	2	2	2	16774974	31365518	150535650	15066005	98650904	29831514	40052476	63072696	19479408	14842844	16774974	31365518	150535650	15066005	98650904	29831514	40052476	63072696	19479408	14842844	contam_P35527	contam_P35527	TRUE	23.9998	24.9027	27.1655
SGGGGGGGLGSGGSIRSSYSR	R	F	14	34	21	3	sp|contam_P35527|K1C9_HUMAN	contam_P35527	K1C9_HUMAN	KRT9	Keratin, type I cytoskeletal 9			0	1	0	0	1	0	0	1	0	0	0	336343	0	0	373352	0	0	3.86176e+06	17599	0	0	336343	0	0	373352	0	0	3.86176e+06	17599	0	contam_P35527	contam_P35527	TRUE		18.3596
SGHSGSHHSHTTSQGR	R	S	539	554	16	3,4	sp|contam_P20930|FILA_HUMAN	contam_P20930	FILA_HUMAN	FLG	Filaggrin			0	0	0	0	0	0	0	0	0	2	0	0	0	0	0	0	0	364936	0	1.33482e+06	0	0	0	0	0	0	0	252967	0	950635	contam_P20930	contam_P20930	TRUE
SGQSSRGEQHGSSSGSSSSYGQHGSGSR	R	Q	1904	1931	28	3	sp|contam_Q86YZ3|HORN_HUMAN	contam_Q86YZ3	HORN_HUMAN	HRNR	Hornerin			0	0	0	0	0	0	0	1	0	0	0	0	287101	0	94618.9	0	0	373999	0	0	0	0	287101	0	94618.9	0	0	373999	0	0	contam_Q86YZ3	contam_Q86YZ3	TRUE			18.1312
SGQSSRGERHGSSSGSSSR	R	Y	2140	2158	19	3	sp|contam_Q86YZ3|HORN_HUMAN	contam_Q86YZ3	HORN_HUMAN	HRNR	Hornerin			0	0	0	0	0	0	0	1	0	0	0	0	0	0	0	0	0	1.16597e+06	0	0	0	0	0	0	0	0	0	0	0	0	contam_Q86YZ3	contam_Q86YZ3	TRUE
SGQSSYGQHSSGSSQSSGYGQHGSR	R	Q	613	637	25	3	sp|contam_Q5D862|FILA2_HUMAN	contam_Q5D862	FILA2_HUMAN	FLG2	Filaggrin-2			0	0	0	0	0	0	0	0	0	1	0	0	0	0	0	0	0	0	0	375237	0	0	0	0	0	0	0	0	0	0	contam_Q5D862	contam_Q5D862	TRUE
SGSSSGGFGSR	R	S	50	60	11	2	sp|contam_Q8VED5|K2C79_MOUSE	contam_Q8VED5	K2C79_MOUSE	Krt79	Keratin, type II cytoskeletal 79			0	0	0	0	0	0	0	1	0	0	0	0	0	0	0	0	0	0	0	0	0	0	0	0	0	0	0	0	0	0	contam_Q8VED5	contam_Q8VED5	TRUE
SGTLACTGSLVNNTANDRK	K	M	236	254	19	3	sp|contam_P15636|API_ACHLY	contam_P15636	API_ACHLY		Protease 1			0	0	1	0	0	0	0	1	0	0	0	0	1.65199e+06	0	0	0	0	815771	0	0	0	0	1.65199e+06	0	0	0	0	815771	0	0	contam_P15636	contam_P15636	TRUE			20.6558
SISISVAR	K	G	75	82	8	2	sp|contam_P04264|K2C1_HUMAN	contam_P04264	K2C1_HUMAN	KRT1	Keratin, type II cytoskeletal 1			2	3	3	2	4	3	3	4	3	0	17698330	51349890	69815510	16688830	94721010	37533410	42643996	152761570	82603464	80332050	17698330	51349890	69815510	16688830	94721010	37533410	42643996	152761570	82603464	80332050	contam_P04264	contam_P04264	TRUE	24.0771	25.6139	26.057
SISISVARGGGR	K	G	75	86	12	2,3	sp|contam_P04264|K2C1_HUMAN	contam_P04264	K2C1_HUMAN	KRT1	Keratin, type II cytoskeletal 1			0	0	0	0	0	0	0	2	0	1	0	326863	0	0	329375	0	0	5894938	324182	0	0	326863	0	0	329375	0	0	4359934	240386	0	contam_P04264	contam_P04264	TRUE		18.3183
SKAEAESLYQSK	K	Y	365	376	12	2,3	sp|contam_P04264|K2C1_HUMAN	contam_P04264	K2C1_HUMAN	KRT1	Keratin, type II cytoskeletal 1			2	5	5	2	5	5	5	5	5	8	7292625	26607268	101887030	4346581	31923280	12190520	26857174	44828440	41271450	101343576	5742751	20201518	80839784	3.42985e+06	25357066	9696752	21066922	35151124	32237992	79479870	contam_P04264	contam_P04264	TRUE	22.4533	24.268	26.2686
SKDEAEALYQTK	K	Y	349	360	12	2	sp|contam_Q7Z794|K2C1B_HUMAN	contam_Q6IFZ6	K2C1B_MOUSE	Krt77	Keratin, type II cytoskeletal 1b	KRT77	sp|contam_Q6IFZ6|K2C1B_MOUSE	0	0	1	0	0	0	0	0	0	0	0	272994	954331	0	0	0	0	288842	258335	0	0	272994	954331	0	0	0	0	288842	258335	0	contam_Q7Z794	contam_Q7Z794	TRUE		18.0585	19.8641
SKEEAEALYHSK	R	Y	363	374	12	2,3	sp|contam_P35908|K22E_HUMAN	contam_P35908	K22E_HUMAN	KRT2	Keratin, type II cytoskeletal 2 epidermal			1	3	4	0	1	0	3	2	1	4	160127	2.02938e+06	2.88813e+06	0	281229	0	1.45343e+06	4960848	148125	46893884	160127	2.02938e+06	2.88813e+06	0	281229	0	1.45343e+06	2.77033e+06	148125	26002588	contam_P35908	contam_P35908	TRUE	17.2889	20.9526	21.4617
SKYEDEINK	K	R	252	260	9	2	sp|contam_Q7Z794|K2C1B_HUMAN	contam_P50446	K2C6A_MOUSE	Krt6a	Keratin, type II cytoskeletal 6A	KRT77	sp|contam_P50446|K2C6A_MOUSE	0	1	1	0	0	0	0	0	1	0	0	529652	1.40466e+06	0	0	14498.4	0	0	558908	0	0	529652	1.40466e+06	0	0	14498.4	0	0	558908	0	contam_Q7Z794	contam_Q7Z794	TRUE		19.0147	20.4218
SKYEEEAHRR	K	A	199	208	10	2	sp|contam_Q8N1N4|K2C78_HUMAN	contam_Q8N1N4	K2C78_HUMAN	KRT78	Keratin, type II cytoskeletal 78			0	0	0	0	0	0	0	0	0	1	0	0	0	0	0	0	0	0	0	391436	0	0	0	0	0	0	0	0	0	0	contam_Q8N1N4	contam_Q8N1N4	TRUE
SLASSLPGQTK	R	I	118	128	11	2	sp|contam_P15252|REF_HEVBR	contam_P15252	REF_HEVBR		Rubber elongation factor protein			1	3	3	1	1	1	2	2	1	1	663105	4.78732e+06	3888396	1.05392e+06	950042	397766	2.95082e+06	1785575	1.76161e+06	1.14261e+06	663105	4.78732e+06	3888396	1.05392e+06	950042	397766	2.95082e+06	1785575	1.76161e+06	1.14261e+06	contam_P15252	contam_P15252	TRUE	19.3389	22.1908	21.8907
SLDLDSIIAEVK	R	A	344	355	12	2	sp|contam_P04264|K2C1_HUMAN	contam_P04264	K2C1_HUMAN	KRT1	Keratin, type II cytoskeletal 1	KRT5, Krt5, Krt6a, Krt75	sp|contam_P50446|K2C6A_MOUSE, sp|contam_Q5XQN5|K2C5_BOVIN, sp|contam_Q8BGZ7|K2C75_MOUSE, sp|contam_Q922U2|K2C5_MOUSE	0	0	1	0	0	0	0	0	0	0	0	0	948373	0	0	0	0	0	0	0	0	0	0	0	0	0	0	0	0	0	contam_P04264	contam_P04264	TRUE
SLEDTKNR	K	Y	397	404	8	2	sp|contam_P35527|K1C9_HUMAN	contam_P35527	K1C9_HUMAN	KRT9	Keratin, type I cytoskeletal 9			0	0	1	0	0	0	0	0	0	0	0	125332	478572	0	0	0	0	0	0	0	0	125332	478572	0	0	0	0	0	0	0	contam_P35527	contam_P35527	TRUE		16.9354	18.8684
SLEEAEAYSR	R	S	266	275	10	2	sp|contam_Q6KB66|K2C80_HUMAN	contam_Q0VBK2	K2C80_MOUSE	Krt80	Keratin, type II cytoskeletal 80	KRT80	sp|contam_Q0VBK2|K2C80_MOUSE	0	0	0	0	0	0	0	0	0	1	0	153025	0	0	0	0	0	0	189025	1.00749e+06	0	153025	0	0	0	0	0	0	189025	1.00749e+06	contam_Q6KB66	contam_Q6KB66	TRUE		17.2234
SLLEGEGSSGGGGR	R	G	451	464	14	2	sp|contam_P13645|K1C10_HUMAN	contam_P13645	K1C10_HUMAN	KRT10	Keratin, type I cytoskeletal 10			1	2	2	1	2	1	1	1	1	3	2.13781e+06	10998382	7.72438e+06	2.95953e+06	4075668	526913	3.33254e+06	2.57761e+06	1.29039e+06	49337490	2.13781e+06	10998382	7.72438e+06	2.95953e+06	4075668	526913	3.33254e+06	2.57761e+06	1.29039e+06	49337490	contam_P13645	contam_P13645	TRUE	21.0277	23.3908	22.881
SLNNQFASFIDK	K	V	186	197	12	2	sp|contam_P04264|K2C1_HUMAN	contam_P04264	K2C1_HUMAN	KRT1	Keratin, type II cytoskeletal 1		tr|contam_G3N0V2|G3N0V2_BOVIN	0	0	2	0	0	0	0	0	0	0	0	0	3.49969e+06	0	0	0	0	0	0	0	0	0	0	0	0	0	0	0	0	0	contam_P04264	contam_P04264	TRUE
SLVGLGGTK	R	S	62	70	9	2	sp|contam_P35908|K22E_HUMAN	contam_P35908	K22E_HUMAN	KRT2	Keratin, type II cytoskeletal 2 epidermal			2	3	2	2	2	1	3	3	3	8	14035835	93594500	77094130	14110213	28667436	5661050	46722344	78256240	32745600	542106900	14035835	93594500	77094130	14110213	28667436	5661050	46722344	78256240	32745600	542106900	contam_P35908	contam_P35908	TRUE	23.7426	26.4799	26.2001
SLVNLGGSK	R	S	66	74	9	2	sp|contam_P04264|K2C1_HUMAN	contam_P04264	K2C1_HUMAN	KRT1	Keratin, type II cytoskeletal 1			2	3	2	3	2	2	3	2	3	3	36612044	84744570	277723970	28362172	114187704	57030750	86625464	197518750	118504900	334482020	36612044	84744570	277723970	28362172	114187704	57030750	86625464	197518750	118504900	334482020	contam_P04264	contam_P04264	TRUE	25.1258	26.3366	28.0491
SLYGLGGSK	R	R	60	68	9	2	sp|contam_P02538|K2C6A_HUMAN	contam_P02538	K2C6A_HUMAN	KRT6A	Keratin, type II cytoskeletal 6A	KRT6B, KRT6C	sp|contam_P04259|K2C6B_HUMAN, sp|contam_P48668|K2C6C_HUMAN	1	0	1	0	3	1	1	1	0	1	801221	155158	3457638	0	37912972	810802	1.33746e+06	1123740	298077	633936	801221	155158	3457638	0	37912972	810802	1.33746e+06	1123740	298077	633936	contam_P02538	contam_P02538	TRUE	19.6118	17.2434	21.7214
SLYGLGGSKR	R	I	60	69	10	2	sp|contam_P02538|K2C6A_HUMAN	contam_P02538	K2C6A_HUMAN	KRT6A	Keratin, type II cytoskeletal 6A	KRT6B, KRT6C	sp|contam_P04259|K2C6B_HUMAN, sp|contam_P48668|K2C6C_HUMAN	0	0	1	0	4	0	1	1	0	0	616266	121865	2.63544e+06	0	18006350	284639	961637	1.2136e+06	243315	0	616266	121865	2.63544e+06	0	18006350	284639	961637	1.2136e+06	243315	0	contam_P02538	contam_P02538	TRUE	19.2332	16.8949	21.3296
SLYNLGGSK	R	R	64	72	9	2	sp|contam_P13647|K2C5_HUMAN	contam_P13647	K2C5_HUMAN	KRT5	Keratin, type II cytoskeletal 5		sp|contam_Q5XQN5|K2C5_BOVIN	1	1	2	1	2	1	1	1	1	2	595144	2202720	5142116	341068	6.19394e+06	907751	1.69521e+06	4.00018e+06	3456225	16821660	595144	2202720	5142116	341068	6.19394e+06	907751	1.69521e+06	4.00018e+06	3456225	16821660	contam_P13647	contam_P13647	TRUE	19.1829	21.0709	22.2939
SLYNLGGSKR	R	I	64	73	10	2	sp|contam_P13647|K2C5_HUMAN	contam_P13647	K2C5_HUMAN	KRT5	Keratin, type II cytoskeletal 5		sp|contam_Q5XQN5|K2C5_BOVIN	0	1	1	0	1	0	1	1	1	1	168053	1.0684e+06	2.11938e+06	37010.6	2775870	0	862804	3.68647e+06	1.70394e+06	10263902	168053	1.0684e+06	2.11938e+06	37010.6	2775870	0	862804	3.68647e+06	1.70394e+06	10263902	contam_P13647	contam_P13647	TRUE	17.3586	20.027	21.0152
SLYNLGGSR	R	S	60	68	9	2	sp|contam_Q7Z794|K2C1B_HUMAN	contam_Q7Z794	K2C1B_HUMAN	KRT77	Keratin, type II cytoskeletal 1b			0	0	0	0	0	0	0	0	1	0	0	0	0	0	0	0	0	0	480996	0	0	0	0	0	0	0	0	0	0	0	contam_Q7Z794	contam_Q7Z794	TRUE
SMQDVVEDYK	R	S	242	251	10	2	sp|contam_Q7Z794|K2C1B_HUMAN	contam_Q7Z794	K2C1B_HUMAN	KRT77	Keratin, type II cytoskeletal 1b			0	1	1	0	0	0	0	0	1	0	0	658454	5.40894e+06	0	60300.6	0	0	163377	1.39801e+06	0	0	658454	5.40894e+06	0	60300.6	0	0	163377	1.39801e+06	0	contam_Q7Z794	contam_Q7Z794	TRUE		19.3287	22.3669
SQHGESESTVHK	R	R	1906	1917	12	3	sp|contam_Q5D862|FILA2_HUMAN	contam_Q5D862	FILA2_HUMAN	FLG2	Filaggrin-2			0	0	0	0	0	0	0	1	0	0	0	0	0	0	0	0	0	382525	0	0	0	0	0	0	0	0	0	0	0	0	contam_Q5D862	contam_Q5D862	TRUE
SQLEEQAAR	R	S	276	284	9	2	sp|contam_Q6KB66|K2C80_HUMAN	contam_Q6KB66	K2C80_HUMAN	KRT80	Keratin, type II cytoskeletal 80			0	0	1	0	0	0	0	0	0	1	0	0	387160	0	0	0	0	0	0	1.03597e+06	0	0	387160	0	0	0	0	0	0	1.03597e+06	contam_Q6KB66	contam_Q6KB66	TRUE			18.5626
SQYEQLAEQNR	R	K	323	333	11	2,3	sp|contam_P13645|K1C10_HUMAN	contam_P13645	K1C10_HUMAN	KRT10	Keratin, type I cytoskeletal 10			1	2	1	0	1	0	1	1	0	3	1.40492e+06	4.04324e+06	2.73294e+06	757738	895720	0	3.93223e+06	4508818	766733	17449080	1.40492e+06	3.70827e+06	2.73294e+06	757738	895720	0	3.93223e+06	4508818	766733	18551130	contam_P13645	contam_P13645	TRUE	20.4221	21.8223	21.382
SQYEQLAEQNRK	R	D	323	334	12	2,3	sp|contam_P13645|K1C10_HUMAN	contam_P13645	K1C10_HUMAN	KRT10	Keratin, type I cytoskeletal 10			2	4	10	2	4	2	5	5	9	17	7.73226e+06	52331700	132857800	4892089	15620342	6220791	44912716	89717460	56121700	938773000	4.18769e+06	28410262	71898300	2.6457e+06	8420164	3.34912e+06	24273694	48576136	30388414	508211460	contam_P13645	contam_P13645	TRUE	21.9977	24.7599	26.0995
SREREQIK	K	S	178	185	8	2	sp|contam_P04264|K2C1_HUMAN	contam_P04264	K2C1_HUMAN	KRT1	Keratin, type II cytoskeletal 1		tr|contam_G3N0V2|G3N0V2_BOVIN	3	3	1	2	4	2	3	3	6	3	15557679	37697624	88402570	7770187	46466424	18038170	23609982	94755880	58968804	88519810	15557679	37697624	88402570	7770187	46466424	18038170	23609982	94755880	58968804	88519810	contam_P04264	contam_P04264	TRUE	23.8911	25.168	26.3976
SRQFSSR	M	S	2	8	7	2	sp|contam_P04264|K2C1_HUMAN	contam_P04264	K2C1_HUMAN	KRT1	Keratin, type II cytoskeletal 1			1	1	0	1	2	1	1	2	2	1	1.20483e+06	3.91509e+06	5321954	1.75411e+06	12910049	2.03569e+06	3.04088e+06	13957616	10553684	2.64837e+06	1.20483e+06	3.91509e+06	5321954	1.75411e+06	12910049	2.03569e+06	3.04088e+06	13957616	10553684	2.64837e+06	contam_P04264	contam_P04264	TRUE	20.2004	21.9006	22.3435
SSGFGQHESR	K	S	528	537	10	2	sp|contam_Q5D862|FILA2_HUMAN	contam_Q5D862	FILA2_HUMAN	FLG2	Filaggrin-2			0	0	2	0	1	0	1	2	1	2	0	0	781250	0	325065	0	350121	525432	392151	875187	0	0	781250	0	325065	0	350121	525432	392151	875187	contam_Q5D862	contam_Q5D862	TRUE			19.5754
SSSRGPYESR	R	S	1268	1277	10	2	sp|contam_Q86YZ3|HORN_HUMAN	contam_Q86YZ3	HORN_HUMAN	HRNR	Hornerin			1	2	2	2	2	2	2	2	1	1	1789910	3.37528e+06	10604690	2862476	6.35266e+06	2834373	3571600	8356890	1.32096e+06	1.92879e+06	1789910	3.37528e+06	10604690	2862476	6.35266e+06	2834373	3571600	8356890	1.32096e+06	1.92879e+06	contam_Q86YZ3	contam_Q86YZ3	TRUE	20.7715	21.6866	23.3382
SSSSGRHGSGSGQSSGFGHK	R	S	916	935	20	3	sp|contam_Q86YZ3|HORN_HUMAN	contam_Q86YZ3	HORN_HUMAN	HRNR	Hornerin			0	0	0	0	0	0	0	1	0	0	0	0	0	0	213294	0	0	611548	0	0	0	0	0	0	213294	0	0	611548	0	0	contam_Q86YZ3	contam_Q86YZ3	TRUE
SSSSGSVGESSSKGPR	K	Y	568	583	16	2,3	sp|contam_P13645|K1C10_HUMAN	contam_P13645	K1C10_HUMAN	KRT10	Keratin, type I cytoskeletal 10			0	0	1	0	0	0	0	0	0	3	31571.2	49723.4	1180216	0	0	0	0	382573	0	2711210	31571.2	49723.4	674125	0	0	0	0	223723	0	1.53596e+06	contam_P13645	contam_P13645	TRUE	14.9463	15.6016	19.3627
STLVGHDTFTK	K	V	146	156	11	1,2,3	sp|contam_P22629|SAV_STRAV	contam_P22629	SAV_STRAV		Streptavidin			27	29	5	5	17	12	3	3	7	8	2412821800	2212066000	86604290	45993068	1081322500	551184830	12128739	32997596	165941570	330435700	1959137400	1775341600	72254824	37999588	901882750	458280200	9753931	25527106	134668670	271119420	contam_P22629	contam_P22629	TRUE	30.8676	30.7254	26.1066
STMQELNSR	K	L	155	163	9	2	sp|contam_P35527|K1C9_HUMAN	contam_P35527	K1C9_HUMAN	KRT9	Keratin, type I cytoskeletal 9			4	6	7	3	3	3	5	4	1	2	11872790	24920744	92702470	12925958	28210634	10327905	26924338	16867178	2.21683e+06	10132268	10243370	23350060	70470456	12925958	28210634	10327905	20858930	17797050	2.21683e+06	10132268	contam_P35527	contam_P35527	TRUE	23.2882	24.4769	26.0705
STSSFSCLSR	R	H	36	45	10	2	sp|contam_P35908|K22E_HUMAN	contam_P35908	K22E_HUMAN	KRT2	Keratin, type II cytoskeletal 2 epidermal			0	0	1	0	0	0	0	1	0	1	0	0	776904	0	0	0	0	1.72947e+06	0	1762592	0	0	776904	0	0	0	0	1.72947e+06	0	1762592	contam_P35908	contam_P35908	TRUE			19.5674
SVRFSSTSR	M	R	2	10	9	2	sp|contam_Q7Z3Y8|K1C27_HUMAN	contam_Q7Z3Y8	K1C27_HUMAN	KRT27	Keratin, type I cytoskeletal 27			1	1	0	0	0	0	0	0	0	0	0	0	0	0	0	0	0	0	0	0	0	0	0	0	0	0	0	0	0	0	contam_Q7Z3Y8	contam_Q7Z3Y8	TRUE
SVRYSSSK	M	H	2	9	8	2	sp|contam_P13645|K1C10_HUMAN	contam_P13645	K1C10_HUMAN	KRT10	Keratin, type I cytoskeletal 10			1	2	1	1	1	1	2	2	2	1	2.49025e+06	14055270	3.32107e+06	1.0655e+06	3.19186e+06	521646	6006008	17515622	10655942	5.40918e+06	2.49025e+06	14055270	3.32107e+06	1.0655e+06	3.19186e+06	521646	6006008	17515622	10655942	5.40918e+06	contam_P13645	contam_P13645	TRUE	21.2479	23.7446	21.6632
TAAENDFVTLK	R	K	276	286	11	2	sp|contam_P35908|K22E_HUMAN	contam_P35908	K22E_HUMAN	KRT2	Keratin, type II cytoskeletal 2 epidermal			0	1	2	0	1	0	1	1	0	4	0	2.63324e+06	4.70127e+06	0	542753	0	962856	2.06448e+06	0	42639704	0	2.63324e+06	4.70127e+06	0	542753	0	962856	2.06448e+06	0	42639704	contam_P35908	contam_P35908	TRUE		21.3284	22.1646
TAAENDFVTLKK	R	D	276	287	12	2,3	sp|contam_P35908|K22E_HUMAN	contam_P35908	K22E_HUMAN	KRT2	Keratin, type II cytoskeletal 2 epidermal			0	2	1	0	0	0	0	5	0	8	201443	2.05116e+06	2.82346e+06	0	386376	72948.8	0	5.12581e+06	254842	107767440	111260	1.11828e+06	1.56182e+06	0	213315	40379.8	0	2.81065e+06	140371	59469110	contam_P35908	contam_P35908	TRUE	16.7636	20.0928	20.5748
TDLEMQIEGLK	R	E	235	245	11	3	sp|contam_P08779|K1C16_HUMAN	contam_P08727	K1C19_HUMAN	KRT19	Keratin, type I cytoskeletal 19	KRT16	sp|contam_P08727|K1C19_HUMAN	0	0	0	0	0	1	0	0	0	0	0	0	0	0	0	0	0	0	0	0	0	0	0	0	0	0	0	0	0	0	contam_P08779	contam_P08779	TRUE
TEELNREVATNSELVQSGK	K	S	310	328	19	3	sp|contam_P02533|K1C14_HUMAN	contam_P02533	K1C14_HUMAN	KRT14	Keratin, type I cytoskeletal 14	KRT17, Krt17	sp|contam_Q04695|K1C17_HUMAN, sp|contam_Q9QWL7|K1C17_MOUSE	0	0	1	0	0	0	0	0	0	0	0	0	519131	0	0	0	0	0	0	0	0	0	0	0	0	0	0	0	0	0	contam_P02533	contam_P02533	TRUE
TEEREQIK	R	T	166	173	8	2	sp|contam_P13647|K2C5_HUMAN	contam_P13647	K2C5_HUMAN	KRT5	Keratin, type II cytoskeletal 5	KRT4, Krt5, Krt6a	sp|contam_P19013|K2C4_HUMAN, sp|contam_P50446|K2C6A_MOUSE, sp|contam_Q5XQN5|K2C5_BOVIN, sp|contam_Q922U2|K2C5_MOUSE	1	1	1	0	1	1	1	2	1	2	362923	2.04637e+06	3.48715e+06	279532	2.14043e+06	667027	2.01648e+06	0	1.85472e+06	7898902	362923	2.04637e+06	3.48715e+06	279532	2.14043e+06	667027	2.01648e+06	0	1.85472e+06	7898902	contam_P13647	contam_P13647	TRUE	18.4693	20.9646	21.7336
TGPNLHGLFGR	K	K	29	39	11	2,3	sp|contam_P62894|CYC_BOVIN	contam_P00004	CYC_HORSE	CYCS	Cytochrome c		sp|contam_P00004|CYC_HORSE	4	4	3	3	3	3	3	3	3	3	5339889	5.77987e+06	6135131	5512241	5426400	5431619	4836746	4.69363e+06	5.4985e+06	5869871	2.75228e+06	2.97841e+06	3.16121e+06	2.84369e+06	2.80027e+06	2.80115e+06	2495562	2422062	2.83563e+06	3.02864e+06	contam_P62894	contam_P62894	TRUE	21.3922	21.5061	21.592
TIEDLRNK	K	I	170	177	8	2	sp|contam_P08779|K1C16_HUMAN	contam_P02533	K1C14_HUMAN	KRT14	Keratin, type I cytoskeletal 14	KRT16, Krt42	sp|contam_P02533|K1C14_HUMAN, sp|contam_Q6IFX2|K1C42_MOUSE	1	0	2	0	2	1	0	1	0	2	253797	379729	9917418	0	12343096	448173	0	639933	504987	2.56791e+06	253797	379729	9917418	0	12343096	448173	0	639933	504987	2.56791e+06	contam_P08779	contam_P08779	TRUE	17.9533	18.5346	23.2415
TIEELQNK	R	I	137	144	8	2	sp|contam_Q04695|K1C17_HUMAN	contam_Q04695	K1C17_HUMAN	KRT17	Keratin, type I cytoskeletal 17			0	0	1	0	0	0	0	0	0	0	0	0	1.34589e+06	0	0	0	0	0	0	0	0	0	0	0	0	0	0	0	0	0	contam_Q04695	contam_Q04695	TRUE
TIVEEVQDGK	R	V	410	419	10	2	sp|contam_Q04695|K1C17_HUMAN	contam_Q04695	K1C17_HUMAN	KRT17	Keratin, type I cytoskeletal 17	Krt17, Krt42	sp|contam_Q6IFX2|K1C42_MOUSE, sp|contam_Q9QWL7|K1C17_MOUSE	1	0	0	0	3	0	0	1	0	0	639992	0	402132	0	2.37521e+06	0	0	834571	90379.3	0	639992	0	402132	0	2.37521e+06	0	0	834571	90379.3	0	contam_Q04695	contam_Q04695	TRUE	19.2877		18.6173
TIYEQELK	K	D	218	225	8	2	sp|contam_Q6KB66|K2C80_HUMAN	contam_Q6KB66	K2C80_HUMAN	KRT80	Keratin, type II cytoskeletal 80			0	0	0	0	0	0	0	0	0	1	0	0	379718	0	0	0	0	0	210442	581480	0	0	379718	0	0	0	0	0	210442	581480	contam_Q6KB66	contam_Q6KB66	TRUE			18.5346
TKYEEEINK	K	R	234	242	9	3	sp|contam_P07744|K2C4_MOUSE	contam_P07744	K2C4_MOUSE	Krt4	Keratin, type II cytoskeletal 4	KRT4	sp|contam_P19013|K2C4_HUMAN	0	0	1	0	0	0	0	0	0	0	0	0	0	0	0	0	0	0	0	0	0	0	0	0	0	0	0	0	0	0	contam_P07744	contam_P07744	TRUE
TLLDIDNTR	K	M	225	233	9	2	sp|contam_P35527|K1C9_HUMAN	contam_P35527	K1C9_HUMAN	KRT9	Keratin, type I cytoskeletal 9			1	2	3	0	1	1	2	1	0	1	1731271	10825472	41140524	0	1.12221e+06	668846	5441354	2188878	0	2.24239e+06	1731271	10825472	41140524	0	1.12221e+06	668846	5441354	2188878	0	2.24239e+06	contam_P35527	contam_P35527	TRUE	20.7234	23.3679	25.2941
TLLEGEESR	R	M	484	492	9	2	sp|contam_P04264|K2C1_HUMAN	contam_P04264	K2C1_HUMAN	KRT1	Keratin, type II cytoskeletal 1		tr|contam_G3N0V2|G3N0V2_BOVIN	3	6	5	3	5	2	5	4	4	5	5.13988e+06	40081816	32071186	4.91063e+06	9962619	3.50081e+06	13785806	8911940	5.8763e+06	35271716	5.13988e+06	40081816	32071186	4.91063e+06	9962619	3.50081e+06	13785806	8911940	5.8763e+06	35271716	contam_P04264	contam_P04264	TRUE	22.2933	25.2564	24.9348
TLNDMRQEYEQLIAK	K	N	322	336	15	3	sp|contam_P35527|K1C9_HUMAN	contam_P35527	K1C9_HUMAN	KRT9	Keratin, type I cytoskeletal 9			0	0	1	0	0	0	0	0	0	0	0	0	1.21564e+06	0	0	0	0	44491.8	0	0	0	0	1.21564e+06	0	0	0	0	44491.8	0	0	contam_P35527	contam_P35527	TRUE			20.2133
TNAENEFVTIK	R	K	278	288	11	2	sp|contam_P04264|K2C1_HUMAN	contam_P04264	K2C1_HUMAN	KRT1	Keratin, type II cytoskeletal 1			5	2	5	1	1	2	1	1	2	2	25395008	6949440	34977428	1.84038e+06	1.60454e+06	5607419	2.24839e+06	2.66554e+06	3145237	4675013	25395008	6949440	34977428	1.84038e+06	1.60454e+06	5607419	2.24839e+06	2.66554e+06	3145237	4675013	contam_P04264	contam_P04264	TRUE	24.598	22.7285	25.0599
TNAENEFVTIKK	R	D	278	289	12	2,3	sp|contam_P04264|K2C1_HUMAN	contam_P04264	K2C1_HUMAN	KRT1	Keratin, type II cytoskeletal 1			1	3	5	2	2	0	3	2	3	4	1.36112e+06	4160039	55882670	1.22146e+06	1731586	0	2.93338e+06	8292038	4.282e+06	22633590	703566	2150594	28897172	630609	894656	0	1.51597e+06	4.28898e+06	2.21392e+06	11702765	contam_P04264	contam_P04264	TRUE	19.4243	21.0363	24.7844
TQETQEIR	R	T	109	116	8	2	sp|contam_Q8N1N4|K2C78_HUMAN	contam_Q8N1N4	K2C78_HUMAN	KRT78	Keratin, type II cytoskeletal 78			0	0	2	0	0	0	0	0	0	2	0	391895	1.21026e+06	0	247351	0	0	302320	225749	3.2967e+06	0	391895	1.21026e+06	0	247351	0	0	302320	225749	3.2967e+06	contam_Q8N1N4	contam_Q8N1N4	TRUE		18.5801	20.2069
TQYELIAQR	R	S	340	348	9	2	sp|contam_Q7Z794|K2C1B_HUMAN	contam_Q7Z794	K2C1B_HUMAN	KRT77	Keratin, type II cytoskeletal 1b			0	0	1	0	0	0	0	1	0	0	0	206423	2.29993e+06	0	21396.2	0	0	525030	79750	0	0	206423	2.29993e+06	0	21396.2	0	0	525030	79750	0	contam_Q7Z794	contam_Q7Z794	TRUE		17.6552	21.1332
TSFTSVSR	R	S	30	37	8	2	sp|contam_P13647|K2C5_HUMAN	contam_P13647	K2C5_HUMAN	KRT5	Keratin, type II cytoskeletal 5		sp|contam_Q5XQN5|K2C5_BOVIN	1	1	1	0	2	1	2	1	1	2	847154	781738	5.34163e+06	338128	8.06736e+06	617317	1.71849e+06	3.67063e+06	1.85918e+06	2.9658e+06	847154	781738	5.34163e+06	338128	8.06736e+06	617317	1.71849e+06	3.67063e+06	1.85918e+06	2.9658e+06	contam_P13647	contam_P13647	TRUE	19.6923	19.5763	22.3488
TTAENEFVMLK	R	K	266	276	11	2	sp|contam_P13647|K2C5_HUMAN	contam_P13647	K2C5_HUMAN	KRT5	Keratin, type II cytoskeletal 5	Krt5	sp|contam_Q5XQN5|K2C5_BOVIN, sp|contam_Q922U2|K2C5_MOUSE	0	0	1	0	0	0	0	0	0	1	0	287110	841864	0	8169.2	0	0	0	45099.9	855168	0	287110	841864	0	8169.2	0	0	0	45099.9	855168	contam_P13647	contam_P13647	TRUE		18.1312	19.6832
TTAENEFVMLKK	R	D	266	277	12	3	sp|contam_P13647|K2C5_HUMAN	contam_P13647	K2C5_HUMAN	KRT5	Keratin, type II cytoskeletal 5	Krt5	sp|contam_Q5XQN5|K2C5_BOVIN, sp|contam_Q922U2|K2C5_MOUSE	0	0	0	0	0	0	0	0	0	1	0	0	104983	0	0	0	0	0	0	736108	0	0	104983	0	0	0	0	0	0	736108	contam_P13647	contam_P13647	TRUE			16.6798
TTCSRQFTSSSSMK	M	G	2	15	14	2	sp|contam_P08779|K1C16_HUMAN	contam_P02533	K1C14_HUMAN	KRT14	Keratin, type I cytoskeletal 14	KRT16	sp|contam_P02533|K1C14_HUMAN	0	0	0	0	2	0	0	1	0	0	0	0	158551	0	4.53684e+06	0	0	667746	0	0	0	0	158551	0	4.53684e+06	0	0	667746	0	0	contam_P08779	contam_P08779	TRUE			17.2746
VATVSLPR	R	S	108	115	8	2	sp|contam_P00761|TRYP_PIG	contam_P00761	TRYP_PIG		Trypsin			15	16	15	15	15	14	15	13	16	16	1187103000	1212171000	1416330400	1050605630	1157571800	1150097500	1168899100	1530968000	1323377200	1319466000	1187103000	1212171000	1416330400	1050605630	1157571800	1150097500	1168899100	1530968000	1323377200	1319466000	contam_P00761	contam_P00761	TRUE	30.1448	30.1749	30.3995
VDPEIQNVK	K	A	167	175	9	2	sp|contam_P35908|K22E_HUMAN	contam_P35908	K22E_HUMAN	KRT2	Keratin, type II cytoskeletal 2 epidermal	Krt2	sp|contam_Q3TTY5|K22E_MOUSE	3	5	5	2	5	2	5	4	4	7	4984817	29528752	52484892	4.08618e+06	10614678	2.2356e+06	19236698	27497590	12562054	263399340	4984817	29528752	52484892	4.08618e+06	10614678	2.2356e+06	19236698	27497590	12562054	263399340	contam_P35908	contam_P35908	TRUE	22.2491	24.8156	25.6454
VENSISRANTFLGAK	R	A	344	358	15	3	sp|contam_P01030|CO4_BOVIN	contam_P01030	CO4_BOVIN	C4	Complement C4 (Fragments)			0	0	0	0	0	0	0	1	0	1	0	0	0	0	0	0	0	0	0	0	0	0	0	0	0	0	0	0	0	0	contam_P01030	contam_P01030	TRUE
VFGDEAS	K	-	198	204	7	1	sp|contam_O82803|SRPP_HEVBR	contam_O82803	SRPP_HEVBR	SRPP	Small rubber particle protein			0	1	0	0	0	0	0	0	0	0	0	1.05251e+06	853458	715875	1.09584e+06	599929	0	0	0	0	0	1.05251e+06	853458	715875	1.09584e+06	599929	0	0	0	0	contam_O82803	contam_O82803	TRUE		20.0054	19.703
VFTSWTGGGAAASR	R	L	435	448	14	2	sp|contam_P15636|API_ACHLY	contam_P15636	API_ACHLY		Protease 1			2	2	0	0	0	0	1	3	0	0	1.3159e+06	2484735	0	0	0	0	992261	5.2665e+06	490910	0	1.3159e+06	2484735	0	0	0	0	992261	5.2665e+06	490910	0	contam_P15636	contam_P15636	TRUE	20.3276	21.2447
VLDELTLAR	R	A	226	234	9	2	sp|contam_P08779|K1C16_HUMAN	contam_P02533	K1C14_HUMAN	KRT14	Keratin, type I cytoskeletal 14	KRT15, KRT16, KRT17, KRT19, Krt17, Krt19, Krt42	sp|contam_P02533|K1C14_HUMAN, sp|contam_P08727|K1C19_HUMAN, sp|contam_P19001|K1C19_MOUSE, sp|contam_P19012|K1C15_HUMAN, sp|contam_Q04695|K1C17_HUMAN, sp|contam_Q6IFX2|K1C42_MOUSE, sp|contam_Q9QWL7|K1C17_MOUSE	0	1	1	0	0	0	0	0	0	1	0	506719	1.61547e+06	0	0	0	0	0	0	577091	0	506719	1.61547e+06	0	0	0	0	0	0	577091	contam_P08779	contam_P08779	TRUE		18.9508	20.6235
VLDELTLTK	R	T	258	266	9	2	sp|contam_P13645|K1C10_HUMAN	contam_O77727	K1C15_SHEEP	KRT15	Keratin, type I cytoskeletal 15	KRT10	sp|contam_O77727|K1C15_SHEEP	0	1	3	1	1	0	1	2	1	4	0	1.67095e+06	34429690	734049	517278	0	1123964	4.06854e+06	1.02436e+06	77351016	0	1.67095e+06	34429690	734049	517278	0	1123964	4.06854e+06	1.02436e+06	77351016	contam_P13645	contam_P13645	TRUE		20.6722	25.0371
VLPVPQK	K	A	185	191	7	2	sp|contam_P02666|CASB_BOVIN	contam_P02666	CASB_BOVIN	CSN2	Beta-casein			2	1	2	0	1	0	2	1	0	1	2.50574e+06	1.3201e+06	2.70288e+06	663911	829069	327805	2.91595e+06	1.4496e+06	762852	1.25251e+06	2.50574e+06	1.3201e+06	2.70288e+06	663911	829069	327805	2.91595e+06	1.4496e+06	762852	1.25251e+06	contam_P02666	contam_P02666	TRUE	21.2568	20.3322	21.3661
VMDVHDGK	K	V	452	459	8	2	sp|contam_P02533|K1C14_HUMAN	contam_P02533	K1C14_HUMAN	KRT14	Keratin, type I cytoskeletal 14			0	0	0	0	0	0	0	1	0	0	0	0	0	0	0	0	0	822675	0	0	0	0	0	0	0	0	0	0	0	0	contam_P02533	contam_P02533	TRUE
VQALEEANNDLENK	K	I	171	184	14	2,3	sp|contam_P35527|K1C9_HUMAN	contam_P35527	K1C9_HUMAN	KRT9	Keratin, type I cytoskeletal 9			0	1	6	1	1	1	1	2	1	1	0	544901	50003880	1.56548e+06	926245	437921	1.96759e+06	6.76075e+06	475716	1.09207e+06	0	544901	46640576	1.56548e+06	926245	437921	1.96759e+06	6193481	475716	1.09207e+06	contam_P35527	contam_P35527	TRUE		19.0556	25.4751
VQALEQR	K	N	101	107	7	2	sp|contam_Q6KB66|K2C80_HUMAN	contam_Q0VBK2	K2C80_MOUSE	Krt80	Keratin, type II cytoskeletal 80	KRT80	sp|contam_Q0VBK2|K2C80_MOUSE	0	0	1	0	0	0	0	0	0	0	0	0	668626	0	0	0	0	0	0	0	0	0	0	0	0	0	0	0	0	0	contam_Q6KB66	contam_Q6KB66	TRUE
VQFLEQQNK	K	V	169	177	9	2	sp|contam_P19013|K2C4_HUMAN	contam_P19013	K2C4_HUMAN	KRT4	Keratin, type II cytoskeletal 4			0	0	1	0	0	0	0	0	0	0	0	0	1.5467e+06	0	0	0	0	0	0	0	0	0	0	0	0	0	0	0	0	0	contam_P19013	contam_P19013	TRUE
VRAEEREQIK	R	T	159	168	10	2,3	sp|contam_P02538|K2C6A_HUMAN	contam_O95678	K2C75_HUMAN	KRT75	Keratin, type II cytoskeletal 75	KRT6A, KRT6B, KRT6C	sp|contam_O95678|K2C75_HUMAN, sp|contam_P04259|K2C6B_HUMAN, sp|contam_P48668|K2C6C_HUMAN	0	0	4	0	5	0	0	0	0	0	0	0	4.48895e+06	0	12799206	0	0	0	126418	0	0	0	2.45151e+06	0	7.03597e+06	0	0	0	126418	0	contam_P02538	contam_P02538	TRUE			21.2252
VRALEESNYELEGK	K	I	164	177	14	2,3	sp|contam_P13645|K1C10_HUMAN	contam_P02535	K1C10_MOUSE	Krt10	Keratin, type I cytoskeletal 10	KRT10	sp|contam_P02535|K1C10_MOUSE	0	0	2	0	0	0	0	2	0	0	0	472055	7914915	139372	29828.4	0	0	5.12822e+06	569118	0	0	266004	4.61969e+06	130313	44645.2	0	0	2980400	324267	0	contam_P13645	contam_P13645	TRUE		18.0211	22.1394
VRFLEQQNK	K	L	186	194	9	2,3	sp|contam_P13647|K2C5_HUMAN	contam_O43790	KRT86_HUMAN	KRT86	Keratin, type II cuticular Hb6	KRT3, KRT5, KRT6A, KRT6B, KRT6C, KRT7, KRT75, KRT76, KRT78, KRT79, KRT8, KRT81, KRT83, KRT84, KRT85, Krt4, Krt5, Krt6a, Krt7, Krt75, Krt79, Krt83	sp|contam_O43790|KRT86_HUMAN, sp|contam_O95678|K2C75_HUMAN, sp|contam_P02538|K2C6A_HUMAN, sp|contam_P04259|K2C6B_HUMAN, sp|contam_P05787|K2C8_HUMAN, sp|contam_P07744|K2C4_MOUSE, sp|contam_P08729|K2C7_HUMAN, sp|contam_P12035|K2C3_HUMAN, sp|contam_P15241|K2M2_SHEEP, sp|contam_P25691|K2M3_SHEEP, sp|contam_P48668|K2C6C_HUMAN, sp|contam_P50446|K2C6A_MOUSE, sp|contam_P78385|KRT83_HUMAN, sp|contam_P7838…	1	2	4	0	6	1	1	4	3	1	733862	2.92695e+06	12719330	244818	61020348	1.64164e+06	1.10566e+06	8952952	5.25238e+06	3.10944e+06	543046	2.22518e+06	9763759	173993	47404930	1.22034e+06	1.10566e+06	6926443	4.02329e+06	3.10944e+06	contam_P13647	contam_P13647	TRUE	19.0507	21.0855	23.219
VRTEEREQIK	R	T	164	173	10	2,3	sp|contam_P13647|K2C5_HUMAN	contam_P13647	K2C5_HUMAN	KRT5	Keratin, type II cytoskeletal 5	KRT4, Krt5, Krt6a	sp|contam_P19013|K2C4_HUMAN, sp|contam_P50446|K2C6A_MOUSE, sp|contam_Q5XQN5|K2C5_BOVIN, sp|contam_Q922U2|K2C5_MOUSE	0	2	3	0	3	0	1	3	3	5	232501	2.29066e+06	6445458	349413	5357932	1.22439e+06	957747	2330406	4.21848e+06	21983774	125989	1.23919e+06	3478391	187747	2.88149e+06	657415	944626	2.776e+06	2269823	11848006	contam_P13647	contam_P13647	TRUE	16.9429	20.241	21.73
VRYEDEINKR	K	T	238	247	10	2,3	sp|contam_Q8BGZ7|K2C75_MOUSE	contam_O95678	K2C75_HUMAN	KRT75	Keratin, type II cytoskeletal 75	Krt75	sp|contam_O95678|K2C75_HUMAN	0	0	0	0	0	0	0	0	0	4	0	0	0	0	0	0	0	0	0	0	0	0	0	0	0	0	0	0	0	0	contam_Q8BGZ7	contam_Q8BGZ7	TRUE
VSEALGQGTR	K	E	67	76	10	2	sp|contam_Q6E0U4|DMKN_HUMAN	contam_Q6E0U4	DMKN_HUMAN	DMKN	Dermokine			0	0	0	0	0	0	0	0	0	1	0	0	0	0	0	0	0	0	104632	1.14132e+06	0	0	0	0	0	0	0	0	104632	1.14132e+06	contam_Q6E0U4	contam_Q6E0U4	TRUE
VTMQNLNDR	K	L	148	156	9	2	sp|contam_P13645|K1C10_HUMAN	contam_P02533	K1C14_HUMAN	KRT14	Keratin, type I cytoskeletal 14	KRT10, KRT16, KRT25, KRT26, KRT27, KRT28, Krt10, Krt16	sp|contam_P02533|K1C14_HUMAN, sp|contam_P02535|K1C10_MOUSE, sp|contam_P08779|K1C16_HUMAN, sp|contam_Q148H6|K1C28_BOVIN, sp|contam_Q7Z3Y7|K1C28_HUMAN, sp|contam_Q7Z3Y8|K1C27_HUMAN, sp|contam_Q7Z3Y9|K1C26_HUMAN, sp|contam_Q7Z3Z0|K1C25_HUMAN, sp|contam_Q9Z2K1|K1C16_MOUSE, tr|contam_Q3ZAW8|Q3ZAW8_MOUSE	1	5	3	2	2	1	4	5	1	3	3.12106e+06	15091388	19006798	3.96879e+06	5.30057e+06	709777	17166638	14881307	3613006	21042286	3.12106e+06	13930846	13819325	3.96879e+06	5.30057e+06	709777	13672050	12523781	3613006	21042286	contam_P13645	contam_P13645	TRUE	21.5736	23.7318	23.7202
VTQKSYK	R	V	5	11	7	2	sp|contam_P05787|K2C8_HUMAN	contam_P05787	K2C8_HUMAN	KRT8	Keratin, type II cytoskeletal 8			0	0	0	0	1	0	0	0	0	0	0	2.39077e+06	2629994	0	903307	0	0	2133233	0	0	0	2.39077e+06	2629994	0	903307	0	0	2133233	0	0	contam_P05787	contam_P05787	TRUE		21.189	21.3266
VVSTHEQVLR	K	T	460	469	10	2,3	sp|contam_P02533|K1C14_HUMAN	contam_P02533	K1C14_HUMAN	KRT14	Keratin, type I cytoskeletal 14			0	0	1	0	3	0	0	1	0	0	365466	88241	972022	0	2.29958e+06	0	0	1338596	0	0	211813	88241	571197	0	1339197	0	0	783140	0	0	contam_P02533	contam_P02533	TRUE	17.6924	16.4292	19.1236
WTLLQEQGTK	K	T	200	209	10	2	sp|contam_P13647|K2C5_HUMAN	contam_P02538	K2C6A_HUMAN	KRT6A	Keratin, type II cytoskeletal 6A	KRT5, KRT6B, KRT6C	sp|contam_P02538|K2C6A_HUMAN, sp|contam_P04259|K2C6B_HUMAN, sp|contam_P48668|K2C6C_HUMAN	0	1	1	0	2	0	1	2	1	0	0	1.01428e+06	1.11521e+06	0	6350658	0	576603	5372015	511215	0	0	1.01428e+06	1.11521e+06	0	6350658	0	576603	5372015	511215	0	contam_P13647	contam_P13647	TRUE		19.952	20.0889
YEDEINK	R	R	270	276	7	2	sp|contam_P04264|K2C1_HUMAN	contam_O95678	K2C75_HUMAN	KRT75	Keratin, type II cytoskeletal 75	KRT1, KRT2, KRT3, KRT5, KRT6A, KRT6B, KRT6C, KRT76, KRT77, KRT79, KRT8, Krt2, Krt5, Krt6a, Krt75, Krt77, Krt79	sp|contam_O95678|K2C75_HUMAN, sp|contam_P02538|K2C6A_HUMAN, sp|contam_P04259|K2C6B_HUMAN, sp|contam_P05787|K2C8_HUMAN, sp|contam_P12035|K2C3_HUMAN, sp|contam_P13647|K2C5_HUMAN, sp|contam_P35908|K22E_HUMAN, sp|contam_P48668|K2C6C_HUMAN, sp|contam_P50446|K2C6A_MOUSE, sp|contam_Q01546|K22O_HUMAN, sp|contam_Q3TTY5|K22E_MOUSE, sp|contam_Q5XKE5|K2C79_HUMAN, sp|contam_Q5XQN5|K2C5_BOVIN, sp|contam_Q6IFZ6…	1	1	2	1	1	2	1	1	1	1	2.596e+06	1.40579e+06	11643999	812956	2.71258e+06	5461189	968551	2.57574e+06	3.14559e+06	3.06617e+06	2.596e+06	1.40579e+06	11643999	812956	2.71258e+06	5461189	968551	2.57574e+06	3.14559e+06	3.06617e+06	contam_P04264	contam_P04264	TRUE	21.3079	20.423	23.4731
YEDEINKR	R	T	270	277	8	2	sp|contam_P04264|K2C1_HUMAN	contam_O95678	K2C75_HUMAN	KRT75	Keratin, type II cytoskeletal 75	KRT1, KRT2, KRT3, KRT5, KRT6A, KRT6B, KRT6C, KRT76, KRT77, KRT8, Krt2, Krt5, Krt6a, Krt75, Krt77, Krt79	sp|contam_O95678|K2C75_HUMAN, sp|contam_P02538|K2C6A_HUMAN, sp|contam_P04259|K2C6B_HUMAN, sp|contam_P05787|K2C8_HUMAN, sp|contam_P12035|K2C3_HUMAN, sp|contam_P13647|K2C5_HUMAN, sp|contam_P35908|K22E_HUMAN, sp|contam_P48668|K2C6C_HUMAN, sp|contam_P50446|K2C6A_MOUSE, sp|contam_Q01546|K22O_HUMAN, sp|contam_Q3TTY5|K22E_MOUSE, sp|contam_Q5XQN5|K2C5_BOVIN, sp|contam_Q6IFZ6|K2C1B_MOUSE, sp|contam_Q7Z794…	2	1	2	1	1	2	1	1	1	2	14044038	2021178	25498430	1.49898e+06	2128645	16935106	1.62041e+06	2.26664e+06	3.47384e+06	14528725	14044038	2021178	25498430	1.49898e+06	2128645	16935106	1.62041e+06	2.26664e+06	3.47384e+06	14528725	contam_P04264	contam_P04264	TRUE	23.7435	20.9468	24.6039
YEELQITAGQHGDSLK	K	N	373	388	16	2,4	tr|contam_G3N0V2|G3N0V2_BOVIN	contam_G3N0V2	G3N0V2_BOVIN	KRT1	Uncharacterized protein			0	0	2	0	0	1	0	0	0	0	0	0	0	0	0	0	0	0	0	0	0	0	0	0	0	0	0	0	0	0	contam_G3N0V2	contam_G3N0V2	TRUE
YEELQITAGR	K	H	377	386	10	2	sp|contam_P04264|K2C1_HUMAN	contam_P04259	K2C6B_HUMAN	KRT6B	Keratin, type II cytoskeletal 6B	KRT1	sp|contam_P04259|K2C6B_HUMAN	2	2	3	2	2	2	2	2	2	2	6736324	16785160	59350516	3548889	11808490	4.60504e+06	14917209	30300522	15614272	30392128	6736324	16785160	59350516	3548889	11808490	4.60504e+06	14917209	30300522	15614272	30392128	contam_P04264	contam_P04264	TRUE	22.6835	24.0007	25.8228
YEELQQTAGR	K	H	365	374	10	2	sp|contam_P13647|K2C5_HUMAN	contam_P13647	K2C5_HUMAN	KRT5	Keratin, type II cytoskeletal 5	Krt5	sp|contam_Q5XQN5|K2C5_BOVIN, sp|contam_Q922U2|K2C5_MOUSE	1	1	2	0	2	1	1	1	1	3	692109	4.31824e+06	10523386	410041	4.83369e+06	863890	5.39852e+06	3.29363e+06	3.26844e+06	15663880	692109	4.31824e+06	10523386	410041	4.83369e+06	863890	5.39852e+06	3.29363e+06	3.26844e+06	15663880	contam_P13647	contam_P13647	TRUE	19.4006	22.042	23.3271
YEELQVTAGK	K	H	337	346	10	2	sp|contam_Q8VED5|K2C79_MOUSE	contam_Q5XKE5	K2C79_HUMAN	KRT79	Keratin, type II cytoskeletal 79	Krt79	sp|contam_Q5XKE5|K2C79_HUMAN	0	0	0	0	0	0	0	1	0	0	0	0	0	0	0	0	0	233143	0	0	0	0	0	0	0	0	0	0	0	0	contam_Q8VED5	contam_Q8VED5	TRUE
YEELQVTAGR	K	H	360	369	10	2	sp|contam_P02538|K2C6A_HUMAN	contam_O95678	K2C75_HUMAN	KRT75	Keratin, type II cytoskeletal 75	KRT6A, KRT6C, Krt6a, Krt75	sp|contam_O95678|K2C75_HUMAN, sp|contam_P48668|K2C6C_HUMAN, sp|contam_P50446|K2C6A_MOUSE, sp|contam_Q8BGZ7|K2C75_MOUSE	0	0	1	0	2	0	1	1	0	0	0	154558	4.95137e+06	0	7.81975e+06	0	1.02196e+06	1267771	0	0	0	154558	4.95137e+06	0	7.81975e+06	0	1.02196e+06	1267771	0	0	contam_P02538	contam_P02538	TRUE		17.2378	22.2394
YEELQVTVGR	K	H	375	384	10	2	sp|contam_P35908|K22E_HUMAN	contam_P35908	K22E_HUMAN	KRT2	Keratin, type II cytoskeletal 2 epidermal			0	2	1	0	0	0	1	1	0	1	0	1.91595e+06	4.10932e+06	0	0	0	1.9274e+06	3063720	0	3.81911e+06	0	1.91595e+06	4.10932e+06	0	0	0	1.9274e+06	3063720	0	3.81911e+06	contam_P35908	contam_P35908	TRUE		20.8696	21.9705
YENEVALR	K	Q	238	245	8	2	sp|contam_P13645|K1C10_HUMAN	contam_P13645	K1C10_HUMAN	KRT10	Keratin, type I cytoskeletal 10			2	1	3	1	1	3	1	2	1	4	4.58914e+06	3.11047e+06	40096076	3.643e+06	2.28247e+06	12694794	3244898	2.71381e+06	3.27502e+06	106751864	4.58914e+06	3.11047e+06	40096076	3.643e+06	2.28247e+06	12694794	3244898	2.71381e+06	3.27502e+06	106751864	contam_P13645	contam_P13645	TRUE	22.1298	21.5687	25.257
YETELNLR	K	M	204	211	8	2	sp|contam_P02533|K1C14_HUMAN	contam_P02533	K1C14_HUMAN	KRT14	Keratin, type I cytoskeletal 14	Krt42	sp|contam_Q6IFX2|K1C42_MOUSE	0	0	1	0	0	0	0	0	0	0	180731	84845.4	1214072	0	0	469034	0	0	0	0	180731	84845.4	1214072	0	0	469034	0	0	0	0	contam_P02533	contam_P02533	TRUE	17.4635	16.3725	20.2114
YEVMAQK	K	N	246	252	7	2	sp|contam_P35900|K1C20_HUMAN	contam_P35900	K1C20_HUMAN	KRT20	Keratin, type I cytoskeletal 20			0	0	0	0	0	0	1	0	0	0	0	0	0	0	0	0	631217	0	0	0	0	0	0	0	0	0	0	0	0	0	contam_P35900	contam_P35900	TRUE
YGQHGSGSRQSSGHGR	R	Q	1219	1234	16	3	sp|contam_Q86YZ3|HORN_HUMAN	contam_Q86YZ3	HORN_HUMAN	HRNR	Hornerin			0	0	0	0	0	0	0	1	0	0	0	0	0	0	0	0	0	529886	0	0	0	0	0	0	0	0	0	0	0	0	contam_Q86YZ3	contam_Q86YZ3	TRUE
YGSGGGSKGGSISGGGYGSGGGK	R	H	573	595	23	2,3	sp|contam_P35908|K22E_HUMAN	contam_P35908	K22E_HUMAN	KRT2	Keratin, type II cytoskeletal 2 epidermal			0	0	0	0	0	0	0	0	0	2	0	0	0	0	0	0	0	0	0	6399416	0	0	0	0	0	0	0	0	0	0	contam_P35908	contam_P35908	TRUE
YLDGLTAER	R	T	239	247	9	2	sp|contam_P35908|K22E_HUMAN	contam_P35908	K22E_HUMAN	KRT2	Keratin, type II cytoskeletal 2 epidermal			0	2	1	0	0	0	1	2	0	0	453085	2493589	1317029	452059	125018	0	814777	2.44688e+06	52362.2	0	453085	2493589	1317029	452059	125018	0	814777	2.44688e+06	52362.2	0	contam_P35908	contam_P35908	TRUE	18.7894	21.2498	20.3289
YLYEIAR	K	R	161	167	7	2	sp|contam_P02769|ALBU_BOVIN	contam_P02768	ALBU_HUMAN	ALB	Serum albumin	AFP	sp|contam_P02768|ALBU_HUMAN, sp|contam_Q3SZ57|FETA_BOVIN	0	0	0	0	1	0	0	0	0	0	0	0	0	0	704116	0	0	0	0	0	0	0	0	0	0	0	0	0	0	0	contam_P02769	contam_P02769	TRUE
[truncated: 12 more columns]
