# Supplementary material for: Chemical Acetylation of Ligands and Two-Step Digestion Protocol for Reducing Codigestion in Affinity Purification–Mass Spectrometry
Source: J Proteome Res. 2023 Sep 15;22(10):3383–91. doi: 10.1021/acs.jproteome.3c00424 (PMC10563155; doi:10.1021/acs.jproteome.3c00424)
Supplement: Supplementary file 4 — pr3c00424_si_004.xlsx [file pr3c00424_si_004.xlsx]

## Sheet: Rawfiles
S-NHS-Ac treated dataset
Filename	Sample	Experiment	Replicate
20171123_QexHF2_RSLC2_Hollenstein_Hartl_UW_MFPL_GFP_MA_ac_S7_untagged_65per.raw	Ctrl_acetylated_1	Ctrl_acetylated	1
20171123_QexHF2_RSLC2_Hollenstein_Hartl_UW_MFPL_GFP_MA_ac_S8_untagged_65per.raw	Ctrl_acetylated_2	Ctrl_acetylated	2
20171123_QexHF2_RSLC2_Hollenstein_Hartl_UW_MFPL_GFP_MA_ac_S9_untagged_65per.raw	Ctrl_acetylated_3	Ctrl_acetylated	3
20171123_QexHF2_RSLC2_Hollenstein_Hartl_UW_MFPL_GFP_MA_ac_S10_Atg8GFP_65per.raw	GFP_Atg8_acetylated_1	GFP_Atg8_acetylated	1
20171123_QexHF2_RSLC2_Hollenstein_Hartl_UW_MFPL_GFP_MA_ac_S11_Atg8GFP_65per.raw	GFP_Atg8_acetylated_2	GFP_Atg8_acetylated	2
20171123_QexHF2_RSLC2_Hollenstein_Hartl_UW_MFPL_GFP_MA_ac_S12_Atg8GFP_65per.raw	GFP_Atg8_acetylated_3	GFP_Atg8_acetylated	3
Mock treated dataset
Filename	Sample	Experiment	Replicate
20171123_QexHF2_RSLC2_Hollenstein_Hartl_UW_MFPL_GFP_MA_unmod_S1_untagged_8per.raw	Ctrl_untreated_1	Ctrl_untreated	1
20171123_QexHF2_RSLC2_Hollenstein_Hartl_UW_MFPL_GFP_MA_unmod_S2_untagged_8per.raw	Ctrl_untreated_2	Ctrl_untreated	2
20171123_QexHF2_RSLC2_Hollenstein_Hartl_UW_MFPL_GFP_MA_unmod_S3_untagged_8per.raw	Ctrl_untreated_3	Ctrl_untreated	3
20171123_QexHF2_RSLC2_Hollenstein_Hartl_UW_MFPL_GFP_MA_unmod_S4_Atg8GFP_8per.raw	GFP_Atg8_untreated_1	GFP_Atg8_untreated	1
20171123_QexHF2_RSLC2_Hollenstein_Hartl_UW_MFPL_GFP_MA_unmod_S5_Atg8GFP_8per.raw	GFP_Atg8_untreated_2	GFP_Atg8_untreated	2
20171123_QexHF2_RSLC2_Hollenstein_Hartl_UW_MFPL_GFP_MA_unmod_S6_Atg8GFP_8per.raw	GFP_Atg8_untreated_3	GFP_Atg8_untreated	3

## Sheet: S-NHS-Ac treated Proteins
									Spectral count						Intensity [log2]						iBAQ intensity [log2]						Imputed LFQ intensity [log2]								Quantitative events		GFP_Atg8_acetylated / Ctrl_acetylated				Quality filter
Representative protein	Leading proteins	Gene name	Protein name	Fasta header	Molecular weight [kDa]	Total peptides	Sequence coverage	Protein Probability	Ctrl_acetylated_1	Ctrl_acetylated_2	Ctrl_acetylated_3	GFP_Atg8_acetylated_1	GFP_Atg8_acetylated_2	GFP_Atg8_acetylated_3	Ctrl_acetylated_1	Ctrl_acetylated_2	Ctrl_acetylated_3	GFP_Atg8_acetylated_1	GFP_Atg8_acetylated_2	GFP_Atg8_acetylated_3	Ctrl_acetylated_1	Ctrl_acetylated_2	Ctrl_acetylated_3	GFP_Atg8_acetylated_1	GFP_Atg8_acetylated_2	GFP_Atg8_acetylated_3	Ctrl_acetylated_1	Ctrl_acetylated_2	Ctrl_acetylated_3	GFP_Atg8_acetylated_1	GFP_Atg8_acetylated_2	GFP_Atg8_acetylated_3	Ctrl_acetylated	GFP_Atg8_acetylated	Ctrl_acetylated	GFP_Atg8_acetylated	P-value	Adjusted p-value	Ratio [log2]	Average expression	Valid	Potential contaminant	Protein	Protein ID	Protein entry name	Protein length	Organism	Protein Existence	Top Peptide Probability
3OGO	3OGO	GFPNanobody	GFP-Nanobody	pdb|3OGO|GFPNANOBODY_SYNTHETIC GFP-Nanobody OS=Synthetic OX=0000 GN=GFPNanobody PE=1 SV=1	13.79	19	71.5	1	226	222	196	201	205	197	35.289	36.57	36.4002	36.6974	36.7346	36.4176	36.2535	37.1561	36.9961	37.3533	37.3506	37.0358	35.7157	35.9071	35.8262	35.9122	35.2963	36.089	35.8163	35.7659	3	3	0.854503	0.996534	-0.0504489	35.7911	TRUE	FALSE	pdb|3OGO|GFPNANOBODY_SYNTHETIC	pdb|3OGO|GFPNANOBODY_SYNTHETIC GFP-Nanobody OS=Synthetic OX=0000 GN=GFPNanobody PE=1 SV=1	pdb|3OGO|GFPNANOBODY_SYNTHETIC GFP-Nanobody OS=Synthetic OX=0000 GN=GFPNanobody PE=1 SV=1	123			0.999
P38182	P38182	ATG8	Autophagy-related protein 8	sp|P38182|ATG8_YEAST Autophagy-related protein 8 OS=Saccharomyces cerevisiae (strain ATCC 204508 / S288c) OX=559292 GN=ATG8 PE=1 SV=1	13.62	8	50.4	1	0	0	1	33	53	21	21.7737	21.3476	24.2433	32.0198	33.7641	30.8702	22.5158	21.7113	24.6168	32.4533	34.1577	31.2659	20.8412	19.1956	23.6778	30.8986	32.1378	29.9664	21.2382	31.0009	1	3	0.000173047	0.0161799	9.76273	26.1196	TRUE	FALSE	sp|P38182|ATG8_YEAST	P38182	ATG8_YEAST	117	Saccharomyces cerevisiae (strain ATCC 204508 / S288c) OX=559292	1:Experimental evidence at protein level	0.999
P40344	P40344	ATG3	Autophagy-related protein 3	sp|P40344|ATG3_YEAST Autophagy-related protein 3 OS=Saccharomyces cerevisiae (strain ATCC 204508 / S288c) OX=559292 GN=ATG3 PE=1 SV=1	35.86	12	45.5	1	0	0	0	11	28	10	18.0427	-	-	28.7607	31.0231	27.5211	17.8917	-	-	28.3011	30.5236	27.0237	18.6956	19.1889	19.0864	26.9085	28.9689	26.1245	18.9903	27.334	0	3	2.2453e-05	0.00839742	8.34369	23.1621	TRUE	FALSE	sp|P40344|ATG3_YEAST	P40344	ATG3_YEAST	310	Saccharomyces cerevisiae (strain ATCC 204508 / S288c) OX=559292	1:Experimental evidence at protein level	0.999
P38862	P38862	ATG7	Ubiquitin-like modifier-activating enzyme ATG7	sp|P38862|ATG7_YEAST Ubiquitin-like modifier-activating enzyme ATG7 OS=Saccharomyces cerevisiae (strain ATCC 204508 / S288c) OX=559292 GN=ATG7 PE=1 SV=1	71.38	15	26	1	0	0	0	7	24	4	-	-	-	27.2157	29.6955	26.0651	-	-	-	25.2086	27.6485	24.0202	19.1479	19.1503	19.7067	25.4738	27.2414	24.4582	19.335	25.7245	0	3	8.7516e-05	0.0109103	6.38953	22.5297	TRUE	FALSE	sp|P38862|ATG7_YEAST	P38862	ATG7_YEAST	630	Saccharomyces cerevisiae (strain ATCC 204508 / S288c) OX=559292	1:Experimental evidence at protein level	0.999
contam_P04264	contam_P04264	KRT1	Keratin, type II cytoskeletal 1	sp|contam_P04264|K2C1_HUMAN Keratin, type II cytoskeletal 1 OS=Homo sapiens GN=KRT1 PE=1 SV=6	66	47	59	1	66	68	73	126	59	107	32.3901	32.062	31.9862	33.7525	31.6535	32.7339	30.9854	30.2788	30.2129	32.0391	29.9003	30.9828	29.4877	29.498	29.6859	31.1874	28.6313	30.5581	29.5572	30.1256	3	3	-	-	0.568395	29.8414	FALSE	TRUE	sp|contam_P04264|K2C1_HUMAN	contam_P04264	K2C1_HUMAN	644	Homo sapiens	1:Experimental evidence at protein level	0.999
contam_P15636	contam_P15636		Protease 1	sp|contam_P15636|API_ACHLY Protease 1 OS=Achromobacter lyticus PE=1 SV=1	68.08	9	17	1	78	82	76	70	75	71	35.5317	35.1244	34.8681	35.1688	35.1349	34.9423	34.4962	33.7105	33.464	33.8247	33.7509	33.5604	33.7942	33.8166	33.7022	33.9102	33.2575	33.7932	33.771	33.6536	3	3	-	-	-0.117376	33.7123	FALSE	TRUE	sp|contam_P15636|API_ACHLY	contam_P15636	API_ACHLY	653	Achromobacter lyticus	1:Experimental evidence at protein level	0.999
P00359	P00359	TDH3	Glyceraldehyde-3-phosphate dehydrogenase 3	sp|P00359|G3P3_YEAST Glyceraldehyde-3-phosphate dehydrogenase 3 OS=Saccharomyces cerevisiae (strain ATCC 204508 / S288c) OX=559292 GN=TDH3 PE=1 SV=3	35.72	24	55.4	1	65	67	71	63	86	61	32.7263	32.2361	32.5265	32.535	33.3232	32.1789	31.9538	31.0852	31.3854	31.4539	32.2022	31.06	30.5157	30.5568	30.9146	30.5932	31.0837	30.762	30.6623	30.813	3	3	0.453732	0.996534	0.150662	30.7377	TRUE	FALSE	sp|P00359|G3P3_YEAST	P00359	G3P3_YEAST	332	Saccharomyces cerevisiae (strain ATCC 204508 / S288c) OX=559292	1:Experimental evidence at protein level	0.999
contam_P35527	contam_P35527	KRT9	Keratin, type I cytoskeletal 9	sp|contam_P35527|K1C9_HUMAN Keratin, type I cytoskeletal 9 OS=Homo sapiens GN=KRT9 PE=1 SV=3	62.03	31	58.4	1	55	55	59	104	50	71	32.1303	31.6236	31.7313	33.5006	31.4248	32.0471	30.9794	30.0942	30.2118	32.041	29.9253	30.5497	29.3592	29.6316	29.9617	31.543	28.8243	30.1899	29.6509	30.1857	3	3	-	-	0.534887	29.9183	FALSE	TRUE	sp|contam_P35527|K1C9_HUMAN	contam_P35527	K1C9_HUMAN	623	Homo sapiens	1:Experimental evidence at protein level	0.999
P00549	P00549	CDC19	Pyruvate kinase 1	sp|P00549|KPYK1_YEAST Pyruvate kinase 1 OS=Saccharomyces cerevisiae (strain ATCC 204508 / S288c) OX=559292 GN=CDC19 PE=1 SV=2	54.51	30	56.4	1	59	60	60	58	77	59	31.643	31.219	31.1277	31.2727	31.9873	31.1252	30.3851	29.5827	29.5012	29.7062	30.3809	29.5209	28.358	28.5259	28.5721	28.5813	28.6263	28.511	28.4853	28.5729	3	3	0.45243	0.996534	0.0875375	28.5291	TRUE	FALSE	sp|P00549|KPYK1_YEAST	P00549	KPYK1_YEAST	500	Saccharomyces cerevisiae (strain ATCC 204508 / S288c) OX=559292	1:Experimental evidence at protein level	0.999
P00925	P00925	ENO2	Enolase 2	sp|P00925|ENO2_YEAST Enolase 2 OS=Saccharomyces cerevisiae (strain ATCC 204508 / S288c) OX=559292 GN=ENO2 PE=1 SV=2	46.89	21	45.8	1	48	56	51	51	66	55	32.2126	31.9743	31.786	32.0024	32.6327	31.9209	31.4401	30.8234	30.645	30.9213	31.5117	30.8021	28.8951	29.3927	29.334	29.256	29.4472	29.5019	29.2073	29.4017	3	3	0.297817	0.996534	0.194422	29.3045	TRUE	FALSE	sp|P00925|ENO2_YEAST	P00925	ENO2_YEAST	437	Saccharomyces cerevisiae (strain ATCC 204508 / S288c) OX=559292	1:Experimental evidence at protein level	0.999
P02994	P02994	TEF2	Elongation factor 1-alpha	sp|P02994|EF1A_YEAST Elongation factor 1-alpha OS=Saccharomyces cerevisiae (strain ATCC 204508 / S288c) OX=559292 GN=TEF2 PE=1 SV=1	50	30	53.7	1	46	48	56	45	69	40	31.3895	30.8788	31.296	31.115	32.2824	30.8942	30.4796	29.5904	30.0175	29.8964	31.024	29.6378	28.5799	28.5576	29.0682	28.6424	29.2145	28.6019	28.7352	28.8196	3	3	0.7266	0.996534	0.0843664	28.7774	TRUE	FALSE	sp|P02994|EF1A_YEAST	P02994	EF1A_YEAST	458	Saccharomyces cerevisiae (strain ATCC 204508 / S288c) OX=559292	1:Experimental evidence at protein level	0.999
P00560	P00560	PGK1	Phosphoglycerate kinase	sp|P00560|PGK_YEAST Phosphoglycerate kinase OS=Saccharomyces cerevisiae (strain ATCC 204508 / S288c) OX=559292 GN=PGK1 PE=1 SV=2	44.71	27	57	1	44	50	45	44	59	48	31.4069	30.988	30.373	30.8709	31.3916	30.8581	30.2015	29.4041	28.799	29.3569	29.8376	29.3063	27.8533	27.9293	27.7033	27.8847	27.8179	28.0987	27.8286	27.9338	3	3	0.432213	0.996534	0.105102	27.8812	TRUE	FALSE	sp|P00560|PGK_YEAST	P00560	PGK_YEAST	416	Saccharomyces cerevisiae (strain ATCC 204508 / S288c) OX=559292	1:Experimental evidence at protein level	0.999
contam_P13645	contam_P13645	KRT10	Keratin, type I cytoskeletal 10	sp|contam_P13645|K1C10_HUMAN Keratin, type I cytoskeletal 10 OS=Homo sapiens GN=KRT10 PE=1 SV=6	58.79	28	39.7	1	43	37	35	44	33	56	31.4991	30.6059	30.1692	31.3078	30.6927	31.2905	30.3481	29.0765	28.6496	29.8483	29.1932	29.7931	28.5792	28.1989	27.8752	28.7974	27.7376	29.2609	28.2177	28.5986	3	3	-	-	0.380885	28.4082	FALSE	TRUE	sp|contam_P13645|K1C10_HUMAN	contam_P13645	K1C10_HUMAN	584	Homo sapiens	1:Experimental evidence at protein level	0.999
contam_P35908	contam_P35908	KRT2	Keratin, type II cytoskeletal 2 epidermal	sp|contam_P35908|K22E_HUMAN Keratin, type II cytoskeletal 2 epidermal OS=Homo sapiens GN=KRT2 PE=1 SV=2	65.39	38	53.2	1	49	35	35	41	34	50	31.2999	30.2254	30.2127	30.7731	30.1426	30.8255	29.5274	28.0745	28.0717	28.6921	28.0217	28.7066	28.086	27.5506	27.6691	28.0299	26.787	28.0872	27.7686	27.6347	3	3	-	-	-0.13385	27.7016	FALSE	TRUE	sp|contam_P35908|K22E_HUMAN	contam_P35908	K22E_HUMAN	639	Homo sapiens	1:Experimental evidence at protein level	0.999
contam_Q86YZ3	contam_Q86YZ3	HRNR	Hornerin	sp|contam_Q86YZ3|HORN_HUMAN Hornerin OS=Homo sapiens GN=HRNR PE=1 SV=2	282.23	31	17.5	1	45	44	32	73	16	23	27.3375	27.0538	26.2031	28.0405	25.0733	25.7568	24.4776	23.8154	22.9746	24.8719	21.8649	22.5505	24.4005	24.7843	24.1659	25.8258	22.3539	23.4193	24.4503	23.8664	3	3	-	-	-0.583893	24.1583	FALSE	TRUE	sp|contam_Q86YZ3|HORN_HUMAN	contam_Q86YZ3	HORN_HUMAN	2850	Homo sapiens	1:Experimental evidence at protein level	0.999
P10591	P10591	SSA1	Heat shock protein SSA1	sp|P10591|HSP71_YEAST Heat shock protein SSA1 OS=Saccharomyces cerevisiae (strain ATCC 204508 / S288c) OX=559292 GN=SSA1 PE=1 SV=4	69.61	25	38.2	1	32	33	42	38	50	33	29.8571	29.3341	29.5811	29.632	30.4643	29.3477	28.2773	27.3758	27.6327	27.7436	28.536	27.4215	26.2731	26.3195	26.6185	26.5952	26.8288	26.4612	26.4037	26.6284	3	3	0.188096	0.996534	0.224694	26.5161	TRUE	FALSE	sp|P10591|HSP71_YEAST	P10591	HSP71_YEAST	642	Saccharomyces cerevisiae (strain ATCC 204508 / S288c) OX=559292	1:Experimental evidence at protein level	0.999
P15108	P15108	HSC82	ATP-dependent molecular chaperone HSC82	sp|P15108|HSC82_YEAST ATP-dependent molecular chaperone HSC82 OS=Saccharomyces cerevisiae (strain ATCC 204508 / S288c) OX=559292 GN=HSC82 PE=1 SV=4	80.85	33	41	1	33	41	26	36	39	34	29.5151	29.1258	28.5784	29.0939	29.508	28.9386	27.8552	27.0874	26.5498	27.1253	27.4995	26.9322	25.7153	25.8347	25.5105	25.8299	25.5699	25.8638	25.6868	25.7545	3	3	0.641808	0.996534	0.0677411	25.7207	TRUE	FALSE	sp|P15108|HSC82_YEAST	P15108	HSC82_YEAST	705	Saccharomyces cerevisiae (strain ATCC 204508 / S288c) OX=559292	1:Experimental evidence at protein level	0.999
P22803	P22803	TRX2	Thioredoxin-2	sp|P22803|TRX2_YEAST Thioredoxin-2 OS=Saccharomyces cerevisiae (strain ATCC 204508 / S288c) OX=559292 GN=TRX2 PE=1 SV=3	11.2	8	76.9	1	49	39	27	33	25	27	33.5409	32.78	31.402	32.3919	31.513	32.2067	34.0904	32.951	31.5829	32.6327	31.7139	32.4098	31.7878	31.8041	30.3798	31.34	29.9409	31.2894	31.3239	30.8568	3	3	0.426023	0.996534	-0.467133	31.0903	TRUE	FALSE	sp|P22803|TRX2_YEAST	P22803	TRX2_YEAST	104	Saccharomyces cerevisiae (strain ATCC 204508 / S288c) OX=559292	1:Experimental evidence at protein level	0.999
P06169	P06169	PDC1	Pyruvate decarboxylase isozyme 1	sp|P06169|PDC1_YEAST Pyruvate decarboxylase isozyme 1 OS=Saccharomyces cerevisiae (strain ATCC 204508 / S288c) OX=559292 GN=PDC1 PE=1 SV=7	61.46	17	30.6	1	34	32	30	33	37	32	30.9277	30.4002	30.1754	30.4334	31.1212	30.3004	29.6699	28.7638	28.5489	28.8669	29.5148	28.6961	28.2109	28.1912	28.1024	28.1731	28.2806	28.1657	28.1682	28.2065	3	3	0.711514	0.996534	0.0382621	28.1873	TRUE	FALSE	sp|P06169|PDC1_YEAST	P06169	PDC1_YEAST	563	Saccharomyces cerevisiae (strain ATCC 204508 / S288c) OX=559292	1:Experimental evidence at protein level	0.999
P11484	P11484	SSB1	Ribosome-associated molecular chaperone SSB1	sp|P11484|SSB1_YEAST Ribosome-associated molecular chaperone SSB1 OS=Saccharomyces cerevisiae (strain ATCC 204508 / S288c) OX=559292 GN=SSB1 PE=1 SV=3	66.56	24	41.1	1	25	30	35	29	37	29	29.9566	29.3034	29.6186	29.5568	30.4147	29.2256	28.5992	27.5676	27.8926	27.8907	28.7088	27.5218	26.7022	26.6126	27.1674	26.9656	27.2233	26.7647	26.8274	26.9845	3	3	0.455871	0.996534	0.157159	26.906	TRUE	FALSE	sp|P11484|SSB1_YEAST	P11484	SSB1_YEAST	613	Saccharomyces cerevisiae (strain ATCC 204508 / S288c) OX=559292	1:Experimental evidence at protein level	0.999
P32324	P32324	EFT2	Elongation factor 2	sp|P32324|EF2_YEAST Elongation factor 2 OS=Saccharomyces cerevisiae (strain ATCC 204508 / S288c) OX=559292 GN=EFT2 PE=1 SV=1	93.23	25	31.6	1	32	31	31	26	35	30	29.1888	28.8086	28.6065	28.7987	29.4701	28.6089	27.2147	26.4561	26.2638	26.516	27.1475	26.2884	26.4536	26.7094	26.5879	26.5326	26.5966	26.6387	26.5837	26.5893	3	3	0.960113	0.996534	0.00564261	26.5865	TRUE	FALSE	sp|P32324|EF2_YEAST	P32324	EF2_YEAST	842	Saccharomyces cerevisiae (strain ATCC 204508 / S288c) OX=559292	1:Experimental evidence at protein level	0.999
P00330	P00330;contam_P00330	ADH1	Alcohol dehydrogenase 1	sp|P00330|ADH1_YEAST Alcohol dehydrogenase 1 OS=Saccharomyces cerevisiae (strain ATCC 204508 / S288c) OX=559292 GN=ADH1 PE=1 SV=5	36.83	16	39.9	1	31	28	28	29	36	29	31.9283	31.4857	31.1142	31.4442	32.0857	31.2325	31.3904	30.5693	30.2076	30.5975	31.1992	30.3481	29.1097	29.1621	28.94	29.2254	29.2699	29.0178	29.0706	29.1711	3	3	0.455085	0.996534	0.100461	29.1208	TRUE	FALSE	sp|P00330|ADH1_YEAST	P00330	ADH1_YEAST	348	Saccharomyces cerevisiae (strain ATCC 204508 / S288c) OX=559292	1:Experimental evidence at protein level	0.999
P00942	P00942	TPI1	Triosephosphate isomerase	sp|P00942|TPIS_YEAST Triosephosphate isomerase OS=Saccharomyces cerevisiae (strain ATCC 204508 / S288c) OX=559292 GN=TPI1 PE=1 SV=2	26.78	12	38.7	1	26	28	25	24	25	25	30.7702	30.2833	29.2738	30.1928	30.1309	29.7768	30.7347	29.8693	28.8697	29.8487	29.7469	29.3949	28.6061	28.6488	27.9398	28.6038	28.005	28.4358	28.3982	28.3482	3	3	0.850151	0.996534	-0.0500499	28.3732	TRUE	FALSE	sp|P00942|TPIS_YEAST	P00942	TPIS_YEAST	248	Saccharomyces cerevisiae (strain ATCC 204508 / S288c) OX=559292	1:Experimental evidence at protein level	0.999
P16521	P16521	YEF3	Elongation factor 3A	sp|P16521|EF3A_YEAST Elongation factor 3A OS=Saccharomyces cerevisiae (strain ATCC 204508 / S288c) OX=559292 GN=YEF3 PE=1 SV=4	115.87	23	20.3	1	27	26	24	24	28	22	28.4382	27.9494	27.5648	27.8022	28.6494	27.7028	26.373	25.5057	25.1309	25.4284	26.2357	25.2912	25.4664	25.3504	25.1071	25.2309	25.1419	25.1936	25.308	25.1888	3	3	0.374686	0.996534	-0.119192	25.2484	TRUE	FALSE	sp|P16521|EF3A_YEAST	P16521	EF3A_YEAST	1044	Saccharomyces cerevisiae (strain ATCC 204508 / S288c) OX=559292	1:Experimental evidence at protein level	0.999
P02406	P02406	RPL28	60S ribosomal protein L28	sp|P02406|RL28_YEAST 60S ribosomal protein L28 OS=Saccharomyces cerevisiae (strain ATCC 204508 / S288c) OX=559292 GN=RPL28 PE=1 SV=3	16.71	12	50.3	1	25	24	19	24	27	25	31.0072	30.6791	29.8911	30.31	30.548	30.5363	31.3867	30.6802	29.9021	30.3809	30.579	30.5695	28.8028	28.9203	28.3312	28.691	28.3633	28.9567	28.6848	28.6703	3	3	0.950425	0.996534	-0.0144321	28.6775	TRUE	FALSE	sp|P02406|RL28_YEAST	P02406	RL28_YEAST	149	Saccharomyces cerevisiae (strain ATCC 204508 / S288c) OX=559292	1:Experimental evidence at protein level	0.999
P05030	P05030	PMA1	Plasma membrane ATPase 1	sp|P05030|PMA1_YEAST Plasma membrane ATPase 1 OS=Saccharomyces cerevisiae (strain ATCC 204508 / S288c) OX=559292 GN=PMA1 PE=1 SV=2	99.56	15	19	1	21	19	22	20	36	19	28.4174	27.9169	28.1618	28.196	29.9309	28.0085	27.06	26.181	26.4358	26.5299	28.2249	26.3047	25.1461	25.2306	25.5482	25.3014	26.5814	25.3696	25.3083	25.7508	3	3	0.269645	0.996534	0.44247	25.5296	TRUE	FALSE	sp|P05030|PMA1_YEAST	P05030	PMA1_YEAST	918	Saccharomyces cerevisiae (strain ATCC 204508 / S288c) OX=559292	1:Experimental evidence at protein level	0.999
P14540	P14540	FBA1	Fructose-bisphosphate aldolase	sp|P14540|ALF_YEAST Fructose-bisphosphate aldolase OS=Saccharomyces cerevisiae (strain ATCC 204508 / S288c) OX=559292 GN=FBA1 PE=1 SV=3	39.6	14	38.7	1	20	22	20	22	26	21	29.6802	29.1686	28.9503	29.2575	29.8114	28.9676	29.2297	28.3396	28.1312	28.4984	29.0123	28.1707	27.427	27.4169	27.2858	27.5163	27.3506	27.3633	27.3766	27.4101	3	3	0.759447	0.996534	0.0335036	27.3933	TRUE	FALSE	sp|P14540|ALF_YEAST	P14540	ALF_YEAST	359	Saccharomyces cerevisiae (strain ATCC 204508 / S288c) OX=559292	1:Experimental evidence at protein level	0.999
P60010	P60010	ACT1	Actin	sp|P60010|ACT_YEAST Actin OS=Saccharomyces cerevisiae (strain ATCC 204508 / S288c) OX=559292 GN=ACT1 PE=1 SV=1	41.66	14	40	1	17	23	21	17	26	19	28.8816	28.2501	28.4403	28.4776	29.1771	28.2533	28.1091	27.0992	27.2992	27.3965	28.0561	27.1345	25.9599	25.8971	26.1979	26.0243	26.0892	25.9902	26.0183	26.0346	3	3	0.893669	0.996534	0.0162408	26.0264	TRUE	FALSE	sp|P60010|ACT_YEAST	P60010	ACT_YEAST	375	Saccharomyces cerevisiae (strain ATCC 204508 / S288c) OX=559292	1:Experimental evidence at protein level	0.999
contam_P00761	contam_P00761		Trypsin	sp|contam_P00761|TRYP_PIG Trypsin OS=Sus scrofa PE=1 SV=1	24.39	4	25.1	1	19	20	20	17	24	22	34.255	33.7686	33.6957	33.7541	33.9158	33.6822	34.3451	33.4802	33.4171	33.5356	33.6573	33.4259	33.5427	33.862	34.0479	33.2236	33.5564	34.1364	33.8175	33.6388	3	3	-	-	-0.178718	33.7282	FALSE	TRUE	sp|contam_P00761|TRYP_PIG	contam_P00761	TRYP_PIG	231	Sus scrofa	1:Experimental evidence at protein level	0.999
contam_P13647	contam_P13647	KRT5	Keratin, type II cytoskeletal 5	sp|contam_P13647|K2C5_HUMAN Keratin, type II cytoskeletal 5 OS=Homo sapiens GN=KRT5 PE=1 SV=3	62.34	26	27.1	1	16	13	23	31	14	23	28.165	27.5942	28.2313	29.6254	28.0759	28.5432	26.7603	25.811	26.458	27.9121	26.3226	26.7921	25.8183	25.5864	26.3613	27.4723	25.0149	26.7108	25.922	26.3994	3	3	-	-	0.477353	26.1607	FALSE	TRUE	sp|contam_P13647|K2C5_HUMAN	contam_P13647	K2C5_HUMAN	590	Homo sapiens	1:Experimental evidence at protein level	0.999
P25567	P25567	SRO9	RNA-binding protein SRO9	sp|P25567|SRO9_YEAST RNA-binding protein SRO9 OS=Saccharomyces cerevisiae (strain ATCC 204508 / S288c) OX=559292 GN=SRO9 PE=1 SV=2	48.03	14	39.9	1	19	18	21	18	20	21	30.8873	30.354	29.816	30.213	30.6786	30.202	30.0444	29.1327	28.6046	29.0616	29.4872	29.0128	29.0983	29.1346	29.2923	29.1184	29.4196	29.2922	29.1751	29.2768	3	3	0.456919	0.996534	0.101671	29.2259	TRUE	FALSE	sp|P25567|SRO9_YEAST	P25567	SRO9_YEAST	434	Saccharomyces cerevisiae (strain ATCC 204508 / S288c) OX=559292	1:Experimental evidence at protein level	0.999
P00950	P00950	GPM1	Phosphoglycerate mutase 1	sp|P00950|PMG1_YEAST Phosphoglycerate mutase 1 OS=Saccharomyces cerevisiae (strain ATCC 204508 / S288c) OX=559292 GN=GPM1 PE=1 SV=3	27.59	11	40.1	1	23	19	18	18	19	19	29.3446	28.9594	28.3979	28.831	29.2813	28.9083	29.0867	28.3231	27.7714	28.2645	28.6749	28.304	26.8781	26.9431	26.5286	26.7582	26.6186	26.9567	26.7833	26.7778	3	3	0.973682	0.996534	-0.00542673	26.7805	TRUE	FALSE	sp|P00950|PMG1_YEAST	P00950	PMG1_YEAST	247	Saccharomyces cerevisiae (strain ATCC 204508 / S288c) OX=559292	1:Experimental evidence at protein level	0.999
P12709	P12709	PGI1	Glucose-6-phosphate isomerase	sp|P12709|G6PI_YEAST Glucose-6-phosphate isomerase OS=Saccharomyces cerevisiae (strain ATCC 204508 / S288c) OX=559292 GN=PGI1 PE=1 SV=3	61.26	18	33.6	1	18	22	18	14	22	17	28.6379	28.2141	27.9261	28.1788	28.7615	28.0993	27.5436	26.7413	26.4631	26.7758	27.3186	26.6585	25.3108	25.3448	25.2323	25.3096	25.2304	25.3492	25.296	25.2964	3	3	0.996534	0.996534	0.000431764	25.2962	TRUE	FALSE	sp|P12709|G6PI_YEAST	P12709	G6PI_YEAST	554	Saccharomyces cerevisiae (strain ATCC 204508 / S288c) OX=559292	1:Experimental evidence at protein level	0.999
P41277	P41277	GPP1	Glycerol-1-phosphate phosphohydrolase 1	sp|P41277|GPP1_YEAST Glycerol-1-phosphate phosphohydrolase 1 OS=Saccharomyces cerevisiae (strain ATCC 204508 / S288c) OX=559292 GN=GPP1 PE=1 SV=3	27.93	15	57.6	1	21	17	16	18	21	18	28.1763	27.8243	27.4244	27.7854	28.2821	27.791	27.8189	27.0884	26.6984	27.1193	27.5761	27.0872	25.6368	25.7264	25.5089	25.7565	25.4325	25.761	25.624	25.65	3	3	0.852743	0.996534	0.0259846	25.637	TRUE	FALSE	sp|P41277|GPP1_YEAST	P41277	GPP1_YEAST	250	Saccharomyces cerevisiae (strain ATCC 204508 / S288c) OX=559292	1:Experimental evidence at protein level	0.999
P27476	P27476	NSR1	Nuclear localization sequence-binding protein	sp|P27476|NSR1_YEAST Nuclear localization sequence-binding protein OS=Saccharomyces cerevisiae (strain ATCC 204508 / S288c) OX=559292 GN=NSR1 PE=1 SV=1	44.51	16	23.7	1	12	16	21	16	29	14	27.2876	26.7497	27.2622	27.0359	28.8105	26.8317	26.5152	25.5988	26.1212	25.9549	27.6896	25.7129	24.9474	24.9854	25.9399	25.1915	26.4648	25.2698	25.2909	25.642	3	3	0.451826	0.996534	0.351119	25.4665	TRUE	FALSE	sp|P27476|NSR1_YEAST	P27476	NSR1_YEAST	414	Saccharomyces cerevisiae (strain ATCC 204508 / S288c) OX=559292	1:Experimental evidence at protein level	0.999
P38061	P38061	RPL32	60S ribosomal protein L32	sp|P38061|RL32_YEAST 60S ribosomal protein L32 OS=Saccharomyces cerevisiae (strain ATCC 204508 / S288c) OX=559292 GN=RPL32 PE=1 SV=1	14.76	9	60	1	21	19	14	16	15	17	30.38	30.0117	29.0081	29.555	29.7786	29.4951	30.9295	30.1827	29.189	29.7959	29.9796	29.6982	27.8844	27.9964	27.1797	27.6171	27.065	27.7736	27.6868	27.4852	3	3	0.507585	0.996534	-0.201607	27.586	TRUE	FALSE	sp|P38061|RL32_YEAST	P38061	RL32_YEAST	130	Saccharomyces cerevisiae (strain ATCC 204508 / S288c) OX=559292	1:Experimental evidence at protein level	0.999
P19882	P19882	HSP60	Heat shock protein 60, mitochondrial	sp|P19882|HSP60_YEAST Heat shock protein 60, mitochondrial OS=Saccharomyces cerevisiae (strain ATCC 204508 / S288c) OX=559292 GN=HSP60 PE=1 SV=1	60.71	19	35.7	1	14	15	22	14	19	13	27.4646	26.9326	27.165	27.267	28.1475	26.7509	26.014	25.1036	25.3459	25.5078	26.3485	24.9539	24.2759	24.3829	24.7707	24.6661	24.8675	24.3413	24.4765	24.6249	3	3	0.478218	0.996534	0.148415	24.5507	TRUE	FALSE	sp|P19882|HSP60_YEAST	P19882	HSP60_YEAST	572	Saccharomyces cerevisiae (strain ATCC 204508 / S288c) OX=559292	1:Experimental evidence at protein level	0.999
P29453	P29453	RPL8B	60S ribosomal protein L8-B	sp|P29453|RL8B_YEAST 60S ribosomal protein L8-B OS=Saccharomyces cerevisiae (strain ATCC 204508 / S288c) OX=559292 GN=RPL8B PE=1 SV=3	28.09	16	44.1	1	17	15	15	15	18	15	27.8154	27.1473	26.9407	27.017	28.086	27.0883	27.458	26.4114	26.2147	26.351	27.38	26.3845	25.3822	25.3493	25.3018	25.0973	25.4534	25.3448	25.3444	25.2985	3	3	0.723072	0.996534	-0.0459249	25.3215	TRUE	FALSE	sp|P29453|RL8B_YEAST	P29453	RL8B_YEAST	256	Saccharomyces cerevisiae (strain ATCC 204508 / S288c) OX=559292	1:Experimental evidence at protein level	0.999
P16862	P16862	PFK2	ATP-dependent 6-phosphofructokinase subunit beta	sp|P16862|PFKA2_YEAST ATP-dependent 6-phosphofructokinase subunit beta OS=Saccharomyces cerevisiae (strain ATCC 204508 / S288c) OX=559292 GN=PFK2 PE=1 SV=4	104.55	19	21.3	1	16	15	15	14	20	14	27.5207	27.0196	26.9671	27.4667	28.0403	26.6707	25.5783	24.6988	24.6562	25.2157	25.7494	24.3819	24.8258	24.7785	24.941	24.9583	24.7793	24.7414	24.8484	24.8263	3	3	0.848326	0.996534	-0.022098	24.8374	TRUE	FALSE	sp|P16862|PFKA2_YEAST	P16862	PFKA2_YEAST	959	Saccharomyces cerevisiae (strain ATCC 204508 / S288c) OX=559292	1:Experimental evidence at protein level	0.999
P38701	P38701	RPS20	40S ribosomal protein S20	sp|P38701|RS20_YEAST 40S ribosomal protein S20 OS=Saccharomyces cerevisiae (strain ATCC 204508 / S288c) OX=559292 GN=RPS20 PE=1 SV=3	13.9	11	61.2	1	16	15	16	16	16	15	28.7553	28.245	28.2716	28.2508	29.0228	28.0534	29.3047	28.416	28.4525	28.4917	29.2237	28.2565	26.6139	26.6053	26.8149	26.5987	26.62	26.5395	26.678	26.586	3	3	0.413477	0.996534	-0.091964	26.632	TRUE	FALSE	sp|P38701|RS20_YEAST	P38701	RS20_YEAST	121	Saccharomyces cerevisiae (strain ATCC 204508 / S288c) OX=559292	1:Experimental evidence at protein level	0.999
P14126	P14126	RPL3	60S ribosomal protein L3	sp|P14126|RL3_YEAST 60S ribosomal protein L3 OS=Saccharomyces cerevisiae (strain ATCC 204508 / S288c) OX=559292 GN=RPL3 PE=1 SV=4	43.73	19	42.4	1	11	16	15	14	24	13	27.1248	26.495	26.1982	25.9012	27.0627	26.4769	26.3523	25.3441	25.0571	24.8201	25.9418	25.3581	23.8665	23.8856	23.7438	23.552	23.9304	23.9694	23.8319	23.8173	3	3	0.923698	0.996534	-0.0146632	23.8246	TRUE	FALSE	sp|P14126|RL3_YEAST	P14126	RL3_YEAST	387	Saccharomyces cerevisiae (strain ATCC 204508 / S288c) OX=559292	1:Experimental evidence at protein level	0.999
P19097	P19097	FAS2	Fatty acid synthase subunit alpha	sp|P19097|FAS2_YEAST Fatty acid synthase subunit alpha OS=Saccharomyces cerevisiae (strain ATCC 204508 / S288c) OX=559292 GN=FAS2 PE=1 SV=2	206.82	22	11.6	1	16	14	14	13	24	11	28.3056	27.1425	26.8165	27.1055	27.5823	27.0319	25.1547	23.6131	23.297	23.6459	24.0829	23.5346	26.5003	26.2895	26.275	26.2486	25.9952	26.2237	26.3549	26.1559	3	3	0.158272	0.996534	-0.199082	26.2554	TRUE	FALSE	sp|P19097|FAS2_YEAST	P19097	FAS2_YEAST	1887	Saccharomyces cerevisiae (strain ATCC 204508 / S288c) OX=559292	1:Experimental evidence at protein level	0.999
P53855	P53855	ATG2	Autophagy-related protein 2	sp|P53855|ATG2_YEAST Autophagy-related protein 2 OS=Saccharomyces cerevisiae (strain ATCC 204508 / S288c) OX=559292 GN=ATG2 PE=1 SV=1	178.3	30	17.1	1	28	26	0	35	0	0	28.9547	28.414	24.2646	29.2284	23.7169	24.472	26.1466	25.2275	21.0879	26.1117	20.5603	21.3175	26.3614	26.419	22.6535	27.2423	21.5123	23.1817	25.1446	23.9788	3	3	0.523606	0.996534	-1.16587	24.5617	TRUE	FALSE	sp|P53855|ATG2_YEAST	P53855	ATG2_YEAST	1592	Saccharomyces cerevisiae (strain ATCC 204508 / S288c) OX=559292	1:Experimental evidence at protein level	0.999
P14832	P14832	CPR1	Peptidyl-prolyl cis-trans isomerase	sp|P14832|CYPH_YEAST Peptidyl-prolyl cis-trans isomerase OS=Saccharomyces cerevisiae (strain ATCC 204508 / S288c) OX=559292 GN=CPR1 PE=1 SV=3	17.38	10	45.7	1	15	15	13	14	10	18	29.193	28.5868	27.774	28.3577	28.3877	28.4895	29.7425	28.7578	27.9549	28.5986	28.5887	28.6926	26.8526	26.7169	26.1783	26.5169	25.9589	26.8829	26.5826	26.4529	3	3	0.669645	0.996534	-0.129669	26.5178	TRUE	FALSE	sp|P14832|CYPH_YEAST	P14832	CYPH_YEAST	162	Saccharomyces cerevisiae (strain ATCC 204508 / S288c) OX=559292	1:Experimental evidence at protein level	0.999
P17255	P17255	VMA1	V-type proton ATPase catalytic subunit A	sp|P17255|VATA_YEAST V-type proton ATPase catalytic subunit A OS=Saccharomyces cerevisiae (strain ATCC 204508 / S288c) OX=559292 GN=VMA1 PE=1 SV=3	118.56	17	15.6	1	14	13	15	12	21	9	27.4064	26.6918	26.9964	27.0219	27.7186	26.4413	25.0017	23.9086	24.2231	24.3086	24.9653	23.6902	24.765	24.5579	25.0836	24.893	24.9049	24.509	24.8022	24.769	3	3	0.864035	0.996534	-0.033214	24.7856	TRUE	FALSE	sp|P17255|VATA_YEAST	P17255	VATA_YEAST	1071	Saccharomyces cerevisiae (strain ATCC 204508 / S288c) OX=559292	1:Experimental evidence at protein level	0.999
P54115	P54115	ALD6	Magnesium-activated aldehyde dehydrogenase, cytosolic	sp|P54115|ALDH6_YEAST Magnesium-activated aldehyde dehydrogenase, cytosolic OS=Saccharomyces cerevisiae (strain ATCC 204508 / S288c) OX=559292 GN=ALD6 PE=1 SV=4	54.38	18	33	1	12	12	14	14	20	11	28.2513	27.8726	28.1093	28.1373	28.8897	27.7132	26.9935	26.2362	26.4828	26.5708	27.2833	26.1089	24.7925	24.957	25.4168	25.2027	25.3466	24.9833	25.0554	25.1775	3	3	0.555328	0.996534	0.12211	25.1165	TRUE	FALSE	sp|P54115|ALDH6_YEAST	P54115	ALDH6_YEAST	500	Saccharomyces cerevisiae (strain ATCC 204508 / S288c) OX=559292	1:Experimental evidence at protein level	0.999
P0CS90	P0CS90	SSC1	Import motor subunit, mitochondrial	sp|P0CS90|HSP77_YEAST Import motor subunit, mitochondrial OS=Saccharomyces cerevisiae (strain ATCC 204508 / S288c) OX=559292 GN=SSC1 PE=1 SV=1	70.58	20	32.3	1	14	12	12	13	19	10	26.9858	26.475	26.5969	26.5088	27.4543	26.2861	25.5811	24.6918	24.8236	24.7954	25.7011	24.535	23.8724	23.8864	24.1133	23.9545	24.1448	23.8608	23.9574	23.9867	3	3	0.829609	0.996534	0.0293162	23.972	TRUE	FALSE	sp|P0CS90|HSP77_YEAST	P0CS90	HSP77_YEAST	654	Saccharomyces cerevisiae (strain ATCC 204508 / S288c) OX=559292	1:Experimental evidence at protein level	0.999
P04449	P04449	RPL24A	60S ribosomal protein L24-A	sp|P04449|RL24A_YEAST 60S ribosomal protein L24-A OS=Saccharomyces cerevisiae (strain ATCC 204508 / S288c) OX=559292 GN=RPL24A PE=1 SV=1	17.6	11	35.5	1	14	15	12	10	13	11	28.6656	28.0749	27.3835	27.5936	27.782	28.1633	29.8931	28.924	28.2425	28.5125	28.6611	29.0445	26.8637	26.69	26.2006	26.2287	25.7516	26.9545	26.5848	26.3116	3	3	0.451164	0.996534	-0.273196	26.4482	TRUE	FALSE	sp|P04449|RL24A_YEAST	P04449	RL24A_YEAST	155	Saccharomyces cerevisiae (strain ATCC 204508 / S288c) OX=559292	1:Experimental evidence at protein level	0.999
P0CX45	P0CX45;P0CX46	RPL2A	60S ribosomal protein L2-A	sp|P0CX45|RL2A_YEAST 60S ribosomal protein L2-A OS=Saccharomyces cerevisiae (strain ATCC 204508 / S288c) OX=559292 GN=RPL2A PE=1 SV=1	27.39	12	37	1	12	14	13	8	16	12	27.2119	26.9449	26.3969	26.5543	27.7231	26.8468	27.302	26.6565	26.1183	26.3357	27.4647	26.5904	24.3576	24.6341	24.3115	24.2008	24.7056	24.5753	24.4344	24.4939	3	3	0.742509	0.996534	0.0595062	24.4641	TRUE	FALSE	sp|P0CX45|RL2A_YEAST	P0CX45	RL2A_YEAST	254	Saccharomyces cerevisiae (strain ATCC 204508 / S288c) OX=559292	1:Experimental evidence at protein level	0.999
P29311	P29311	BMH1	Protein BMH1	sp|P29311|BMH1_YEAST Protein BMH1 OS=Saccharomyces cerevisiae (strain ATCC 204508 / S288c) OX=559292 GN=BMH1 PE=1 SV=4	30.07	14	50.9	1	10	10	13	12	18	12	28.4444	27.9771	27.6992	28.098	28.3619	27.8691	28.087	27.2412	26.9732	27.4319	27.656	27.1653	25.592	25.5763	25.5218	25.6998	25.2873	25.6811	25.5634	25.5561	3	3	0.960391	0.996534	-0.00728761	25.5597	TRUE	FALSE	sp|P29311|BMH1_YEAST	P29311	BMH1_YEAST	267	Saccharomyces cerevisiae (strain ATCC 204508 / S288c) OX=559292	1:Experimental evidence at protein level	0.999
P0C0V8	P0C0V8;Q3E754	RPS21A	40S ribosomal protein S21-A	sp|P0C0V8|RS21A_YEAST 40S ribosomal protein S21-A OS=Saccharomyces cerevisiae (strain ATCC 204508 / S288c) OX=559292 GN=RPS21A PE=1 SV=1	9.74	8	64.4	1	11	13	14	13	13	10	28.5795	28.1225	28.6024	28.4907	29.1692	27.8424	29.544	28.7086	29.1983	29.1465	29.7852	28.4606	26.2099	26.6146	27.241	26.8603	27.04	26.5159	26.6885	26.8054	3	3	0.69912	0.996534	0.116875	26.7469	TRUE	FALSE	sp|P0C0V8|RS21A_YEAST	P0C0V8	RS21A_YEAST	87	Saccharomyces cerevisiae (strain ATCC 204508 / S288c) OX=559292	1:Experimental evidence at protein level	0.999
P0CX51	P0CX51;P0CX52	RPS16A	40S ribosomal protein S16-A	sp|P0CX51|RS16A_YEAST 40S ribosomal protein S16-A OS=Saccharomyces cerevisiae (strain ATCC 204508 / S288c) OX=559292 GN=RPS16A PE=1 SV=1	15.84	12	61.5	1	12	11	13	11	12	14	27.6112	26.917	27.0515	26.8927	27.9829	27.1903	27.8388	26.7661	26.9104	26.8116	27.862	27.0714	25.5156	25.5139	25.7694	25.3641	25.7473	25.7439	25.5997	25.6184	3	3	0.905537	0.996534	0.0187776	25.609	TRUE	FALSE	sp|P0CX51|RS16A_YEAST	P0CX51	RS16A_YEAST	143	Saccharomyces cerevisiae (strain ATCC 204508 / S288c) OX=559292	1:Experimental evidence at protein level	0.999
P0C0W9	P0C0W9;Q3E757	RPL11A	60S ribosomal protein L11-A	sp|P0C0W9|RL11A_YEAST 60S ribosomal protein L11-A OS=Saccharomyces cerevisiae (strain ATCC 204508 / S288c) OX=559292 GN=RPL11A PE=1 SV=2	19.71	10	36.8	1	13	16	11	12	10	10	28.4423	28.1633	27.9616	28.0746	28.4422	28.0966	28.8219	28.1644	27.9726	28.1455	28.4733	28.1298	26.9248	26.9769	26.9201	26.9612	26.718	27.0985	26.9406	26.9259	3	3	0.911192	0.996534	-0.0146998	26.9332	TRUE	FALSE	sp|P0C0W9|RL11A_YEAST	P0C0W9	RL11A_YEAST	174	Saccharomyces cerevisiae (strain ATCC 204508 / S288c) OX=559292	1:Experimental evidence at protein level	0.999
P10659	P10659	SAM1	S-adenosylmethionine synthase 1	sp|P10659|METK1_YEAST S-adenosylmethionine synthase 1 OS=Saccharomyces cerevisiae (strain ATCC 204508 / S288c) OX=559292 GN=SAM1 PE=1 SV=2	41.79	12	24.1	1	11	10	13	12	16	10	26.7535	26.2502	26.6715	26.4472	27.2618	26.0521	25.9811	25.0993	25.5304	25.3662	26.1408	24.9333	24.7483	24.5451	25.0331	24.7296	24.637	24.4507	24.7755	24.6058	3	3	0.329469	0.996534	-0.169731	24.6906	TRUE	FALSE	sp|P10659|METK1_YEAST	P10659	METK1_YEAST	382	Saccharomyces cerevisiae (strain ATCC 204508 / S288c) OX=559292	1:Experimental evidence at protein level	0.999
P38011	P38011	ASC1	Guanine nucleotide-binding protein subunit beta-like protein	sp|P38011|GBLP_YEAST Guanine nucleotide-binding protein subunit beta-like protein OS=Saccharomyces cerevisiae (strain ATCC 204508 / S288c) OX=559292 GN=ASC1 PE=1 SV=4	34.78	9	18.2	1	15	12	13	9	12	10	27.4701	26.9042	26.5299	26.8909	27.3811	26.6882	27.0196	26.0752	25.7108	26.1318	26.5821	25.8913	25.8835	25.6355	25.4431	25.5807	25.2974	25.6078	25.654	25.4953	3	3	0.352735	0.996534	-0.158703	25.5747	TRUE	FALSE	sp|P38011|GBLP_YEAST	P38011	GBLP_YEAST	319	Saccharomyces cerevisiae (strain ATCC 204508 / S288c) OX=559292	1:Experimental evidence at protein level	0.999
P02407	P02407;P14127	RPS17A	40S ribosomal protein S17-A	sp|P02407|RS17A_YEAST 40S ribosomal protein S17-A OS=Saccharomyces cerevisiae (strain ATCC 204508 / S288c) OX=559292 GN=RPS17A PE=1 SV=1	15.78	10	66.9	1	14	12	11	9	13	11	27.3489	27.2035	26.7071	26.8251	27.6974	26.9321	28.3134	27.7896	27.303	27.481	28.3134	27.5502	25.7179	25.8684	25.5449	25.6247	25.7037	25.6312	25.7104	25.6532	3	3	0.642248	0.996534	-0.0572085	25.6818	TRUE	FALSE	sp|P02407|RS17A_YEAST	P02407	RS17A_YEAST	136	Saccharomyces cerevisiae (strain ATCC 204508 / S288c) OX=559292	1:Experimental evidence at protein level	0.999
P22217	P22217	TRX1	Thioredoxin-1	sp|P22217|TRX1_YEAST Thioredoxin-1 OS=Saccharomyces cerevisiae (strain ATCC 204508 / S288c) OX=559292 GN=TRX1 PE=1 SV=3	11.23	6	48.5	1	14	13	10	11	11	11	30.9782	30.3125	28.7191	29.8252	28.9031	29.6524	31.5276	30.4835	28.9	30.0661	29.104	29.8555	30.069	30.051	28.547	29.5022	27.8854	29.5441	29.5557	28.9772	3	3	0.382181	0.996534	-0.578442	29.2664	TRUE	FALSE	sp|P22217|TRX1_YEAST	P22217	TRX1_YEAST	103	Saccharomyces cerevisiae (strain ATCC 204508 / S288c) OX=559292	1:Experimental evidence at protein level	0.999
P0CX23	P0CX23;P0CX24	RPL20A	60S ribosomal protein L20-A	sp|P0CX23|RL20A_YEAST 60S ribosomal protein L20-A OS=Saccharomyces cerevisiae (strain ATCC 204508 / S288c) OX=559292 GN=RPL20A PE=1 SV=1	20.42	11	48.8	1	14	12	10	10	12	11	28.4627	27.9451	27.338	27.7803	28.2003	27.8877	29.0121	28.1161	27.5189	28.0212	28.4012	28.0908	26.1875	26.2293	25.8474	26.0215	25.922	26.3112	26.0881	26.0849	3	3	0.984946	0.996534	-0.00318419	26.0865	TRUE	FALSE	sp|P0CX23|RL20A_YEAST	P0CX23	RL20A_YEAST	172	Saccharomyces cerevisiae (strain ATCC 204508 / S288c) OX=559292	1:Experimental evidence at protein level	0.999
contam_P08779	contam_P08779	KRT16	Keratin, type I cytoskeletal 16	sp|contam_P08779|K1C16_HUMAN Keratin, type I cytoskeletal 16 OS=Homo sapiens GN=KRT16 PE=1 SV=4	51.24	21	39.1	1	4	6	19	20	9	11	25.7082	25.6187	27.4236	27.4327	27.4302	26.5806	24.3997	23.9317	25.7465	25.8155	25.7731	24.9258	24.0035	24.1912	25.9867	25.8278	24.2007	25.2829	24.7271	25.1038	3	3	-	-	0.376644	24.9155	FALSE	TRUE	sp|contam_P08779|K1C16_HUMAN	contam_P08779	K1C16_HUMAN	473	Homo sapiens	1:Experimental evidence at protein level	0.999
P19414	P19414	ACO1	Aconitate hydratase, mitochondrial	sp|P19414|ACON_YEAST Aconitate hydratase, mitochondrial OS=Saccharomyces cerevisiae (strain ATCC 204508 / S288c) OX=559292 GN=ACO1 PE=1 SV=2	85.31	15	17.6	1	10	9	13	11	17	8	26.1134	25.4839	25.6986	25.711	26.6843	25.2233	24.341	23.333	23.5576	23.6299	24.5633	23.1045	23.0691	23.0163	23.3524	23.1698	23.4683	22.865	23.1459	23.1677	3	3	0.913537	0.996534	0.0217522	23.1568	TRUE	FALSE	sp|P19414|ACON_YEAST	P19414	ACON_YEAST	778	Saccharomyces cerevisiae (strain ATCC 204508 / S288c) OX=559292	1:Experimental evidence at protein level	0.999
P0CX37	P0CX37;P0CX38	RPS6A	40S ribosomal protein S6-A	sp|P0CX37|RS6A_YEAST 40S ribosomal protein S6-A OS=Saccharomyces cerevisiae (strain ATCC 204508 / S288c) OX=559292 GN=RPS6A PE=1 SV=1	26.98	10	40.7	1	13	10	10	12	12	10	28.2632	27.8016	27.4092	27.7131	28.3988	27.7414	28.8127	27.9726	27.5901	27.9539	28.5997	27.9445	26.273	26.1877	26.0026	26.132	26.1721	26.2645	26.1544	26.1895	3	3	0.765817	0.996534	0.0351018	26.172	TRUE	FALSE	sp|P0CX37|RS6A_YEAST	P0CX37	RS6A_YEAST	236	Saccharomyces cerevisiae (strain ATCC 204508 / S288c) OX=559292	1:Experimental evidence at protein level	0.999
P0CX55	P0CX55;P0CX56	RPS18A	40S ribosomal protein S18-A	sp|P0CX55|RS18A_YEAST 40S ribosomal protein S18-A OS=Saccharomyces cerevisiae (strain ATCC 204508 / S288c) OX=559292 GN=RPS18A PE=1 SV=1	17.03	9	59.6	1	11	10	12	10	14	10	27.9807	27.5292	27.4883	27.5933	28.3876	27.3528	28.2083	27.3783	27.3472	27.5122	28.2667	27.234	25.6923	25.8393	25.9442	25.8814	26.0463	25.7194	25.8253	25.8824	3	3	0.676078	0.996534	0.0570761	25.8538	TRUE	FALSE	sp|P0CX55|RS18A_YEAST	P0CX55	RS18A_YEAST	146	Saccharomyces cerevisiae (strain ATCC 204508 / S288c) OX=559292	1:Experimental evidence at protein level	0.999
P43555	P43555	EMP47	Protein EMP47	sp|P43555|EMP47_YEAST Protein EMP47 OS=Saccharomyces cerevisiae (strain ATCC 204508 / S288c) OX=559292 GN=EMP47 PE=1 SV=1	50.3	12	26.5	1	7	10	14	10	17	8	25.9917	25.3971	27.1557	25.9752	28.0317	25.2615	25.0176	24.0445	25.8131	24.6924	26.7091	23.9411	24.0024	23.7431	25.5627	24.4411	25.4783	23.7569	24.4361	24.5588	3	3	0.850624	0.996534	0.122663	24.4974	TRUE	FALSE	sp|P43555|EMP47_YEAST	P43555	EMP47_YEAST	445	Saccharomyces cerevisiae (strain ATCC 204508 / S288c) OX=559292	1:Experimental evidence at protein level	0.999
P10592	P10592	SSA2	Heat shock protein SSA2	sp|P10592|HSP72_YEAST Heat shock protein SSA2 OS=Saccharomyces cerevisiae (strain ATCC 204508 / S288c) OX=559292 GN=SSA2 PE=1 SV=3	69.43	26	15.2	1	11	10	12	10	13	9	29.0946	28.6318	28.4837	28.9198	29.4048	28.273	27.4742	26.6329	26.4947	26.9907	27.4358	26.3061	26.6916	26.8484	27.089	27.206	27.1098	26.8446	26.8763	27.0534	3	3	0.298057	0.996534	0.177094	26.9649	TRUE	FALSE	sp|P10592|HSP72_YEAST	P10592	HSP72_YEAST	639	Saccharomyces cerevisiae (strain ATCC 204508 / S288c) OX=559292	1:Experimental evidence at protein level	0.999
P05740	P05740	RPL17A	60S ribosomal protein L17-A	sp|P05740|RL17A_YEAST 60S ribosomal protein L17-A OS=Saccharomyces cerevisiae (strain ATCC 204508 / S288c) OX=559292 GN=RPL17A PE=1 SV=4	20.54	8	39.1	1	11	9	11	10	12	10	27.0537	26.5267	26.6415	26.3955	27.8578	26.5395	27.7958	26.8904	27.0151	26.829	28.2514	26.9352	24.7699	24.6968	25.092	24.637	25.28	24.7616	24.8529	24.8929	3	3	0.854083	0.996534	0.0399454	24.8729	TRUE	FALSE	sp|P05740|RL17A_YEAST	P05740	RL17A_YEAST	184	Saccharomyces cerevisiae (strain ATCC 204508 / S288c) OX=559292	1:Experimental evidence at protein level	0.999
P32583	P32583	SRP40	Suppressor protein SRP40	sp|P32583|SRP40_YEAST Suppressor protein SRP40 OS=Saccharomyces cerevisiae (strain ATCC 204508 / S288c) OX=559292 GN=SRP40 PE=1 SV=2	40.99	9	20.7	1	11	10	12	8	13	9	30.3232	29.6494	29.1517	29.5508	29.5295	29.518	31.0653	30.013	29.5252	29.9843	29.9231	29.9137	28.8725	29.0216	29.6434	29.1577	29.3689	29.0263	29.1791	29.1843	3	3	0.982838	0.996534	0.00514154	29.1817	TRUE	FALSE	sp|P32583|SRP40_YEAST	P32583	SRP40_YEAST	406	Saccharomyces cerevisiae (strain ATCC 204508 / S288c) OX=559292	1:Experimental evidence at protein level	0.999
P05317	P05317	RPP0	60S acidic ribosomal protein P0	sp|P05317|RLA0_YEAST 60S acidic ribosomal protein P0 OS=Saccharomyces cerevisiae (strain ATCC 204508 / S288c) OX=559292 GN=RPP0 PE=1 SV=2	33.7	10	36.5	1	10	12	9	9	13	9	27.1574	26.7576	26.4165	26.4662	27.5992	26.9168	27.1219	26.3436	26.0125	26.1221	27.2152	26.5349	24.3624	24.6451	24.4284	24.3474	24.7524	24.8599	24.4787	24.6532	3	3	0.344168	0.996534	0.174558	24.5659	TRUE	FALSE	sp|P05317|RLA0_YEAST	P05317	RLA0_YEAST	312	Saccharomyces cerevisiae (strain ATCC 204508 / S288c) OX=559292	1:Experimental evidence at protein level	0.999
P0CX82	P0CX82;P0CX83	RPL19A	60S ribosomal protein L19-A	sp|P0CX82|RL19A_YEAST 60S ribosomal protein L19-A OS=Saccharomyces cerevisiae (strain ATCC 204508 / S288c) OX=559292 GN=RPL19A PE=1 SV=1	21.69	8	35.4	1	10	14	9	9	10	10	28.073	27.6406	27.1273	27.2519	27.8052	27.5431	28.8151	28.0042	27.5009	27.6854	28.1988	27.9389	26.2341	26.2525	25.8655	25.841	25.734	26.2706	26.1174	25.9485	3	3	0.407019	0.996534	-0.168833	26.0329	TRUE	FALSE	sp|P0CX82|RL19A_YEAST	P0CX82	RL19A_YEAST	189	Saccharomyces cerevisiae (strain ATCC 204508 / S288c) OX=559292	1:Experimental evidence at protein level	0.999
P41940	P41940	PSA1	Mannose-1-phosphate guanyltransferase	sp|P41940|MPG1_YEAST Mannose-1-phosphate guanyltransferase OS=Saccharomyces cerevisiae (strain ATCC 204508 / S288c) OX=559292 GN=PSA1 PE=1 SV=2	39.54	7	20.5	1	10	10	10	10	12	9	27.6111	27.0289	26.9693	27.0468	27.6156	26.9555	26.7011	25.7405	25.6908	25.8283	26.3572	25.6991	25.5525	25.5894	25.6424	25.5971	25.4315	25.5601	25.5948	25.5296	3	3	0.530809	0.996534	-0.0651698	25.5622	TRUE	FALSE	sp|P41940|MPG1_YEAST	P41940	MPG1_YEAST	361	Saccharomyces cerevisiae (strain ATCC 204508 / S288c) OX=559292	1:Experimental evidence at protein level	0.999
P16140	P16140	VMA2	V-type proton ATPase subunit B	sp|P16140|VATB_YEAST V-type proton ATPase subunit B OS=Saccharomyces cerevisiae (strain ATCC 204508 / S288c) OX=559292 GN=VMA2 PE=1 SV=2	57.71	16	27.7	1	8	8	13	10	15	6	25.3747	25.0354	25.6731	25.5908	26.5053	24.6654	24.0662	23.3484	23.996	23.9737	24.8483	23.0105	22.6546	22.7377	23.5736	23.2654	23.5293	22.6318	22.9886	23.1422	3	3	0.665434	0.996534	0.153551	23.0654	TRUE	FALSE	sp|P16140|VATB_YEAST	P16140	VATB_YEAST	517	Saccharomyces cerevisiae (strain ATCC 204508 / S288c) OX=559292	1:Experimental evidence at protein level	0.999
P33442	P33442	RPS1A	40S ribosomal protein S1-A	sp|P33442|RS3A1_YEAST 40S ribosomal protein S1-A OS=Saccharomyces cerevisiae (strain ATCC 204508 / S288c) OX=559292 GN=RPS1A PE=1 SV=2	28.73	14	45.5	1	9	9	8	9	15	10	28.0667	27.4345	27.0659	27.2367	28.1007	27.4527	27.5287	26.518	26.1593	26.39	27.2142	26.5683	25.472	25.5279	25.245	25.2271	25.4527	25.6922	25.415	25.4573	3	3	0.795709	0.996534	0.0423473	25.4362	TRUE	FALSE	sp|P33442|RS3A1_YEAST	P33442	RS3A1_YEAST	255	Saccharomyces cerevisiae (strain ATCC 204508 / S288c) OX=559292	1:Experimental evidence at protein level	0.999
P23254	P23254	TKL1	Transketolase 1	sp|P23254|TKT1_YEAST Transketolase 1 OS=Saccharomyces cerevisiae (strain ATCC 204508 / S288c) OX=559292 GN=TKL1 PE=1 SV=4	73.76	12	18.2	1	9	8	10	10	12	10	26.6016	26.0716	25.7161	26.0892	26.6088	26.0095	25.1968	24.2884	23.9428	24.3759	24.8556	24.2584	23.4408	23.4624	23.3117	23.4214	23.3162	23.4873	23.405	23.4083	3	3	0.977149	0.996534	0.00328982	23.4066	TRUE	FALSE	sp|P23254|TKT1_YEAST	P23254	TKT1_YEAST	680	Saccharomyces cerevisiae (strain ATCC 204508 / S288c) OX=559292	1:Experimental evidence at protein level	0.999
P0CX31	P0CX31;P0CX32	RPS24A	40S ribosomal protein S24-A	sp|P0CX31|RS24A_YEAST 40S ribosomal protein S24-A OS=Saccharomyces cerevisiae (strain ATCC 204508 / S288c) OX=559292 GN=RPS24A PE=1 SV=1	15.32	10	58.5	1	7	9	10	12	12	8	27.3373	26.7597	26.5751	26.7236	27.6564	26.6478	28.3018	27.3458	27.171	27.3795	28.2724	27.266	25.0262	24.9995	25.0362	24.8084	25.1268	25.0472	25.0206	24.9941	3	3	0.829245	0.996534	-0.0264765	25.0074	TRUE	FALSE	sp|P0CX31|RS24A_YEAST	P0CX31	RS24A_YEAST	135	Saccharomyces cerevisiae (strain ATCC 204508 / S288c) OX=559292	1:Experimental evidence at protein level	0.999
Q12460	Q12460	NOP56	Nucleolar protein 56	sp|Q12460|NOP56_YEAST Nucleolar protein 56 OS=Saccharomyces cerevisiae (strain ATCC 204508 / S288c) OX=559292 GN=NOP56 PE=1 SV=1	56.83	12	24.8	1	7	8	12	9	15	7	25.7741	24.9299	26.7581	25.943	27.1727	25.0661	24.5163	23.2936	25.1317	24.3765	25.5663	23.4618	23.7344	23.3407	25.1332	24.4514	24.8553	23.5637	24.0694	24.2901	3	3	0.701742	0.996534	0.220699	24.1798	TRUE	FALSE	sp|Q12460|NOP56_YEAST	Q12460	NOP56_YEAST	504	Saccharomyces cerevisiae (strain ATCC 204508 / S288c) OX=559292	1:Experimental evidence at protein level	0.999
P40212	P40212;Q12690	RPL13B	60S ribosomal protein L13-B	sp|P40212|RL13B_YEAST 60S ribosomal protein L13-B OS=Saccharomyces cerevisiae (strain ATCC 204508 / S288c) OX=559292 GN=RPL13B PE=1 SV=1	22.51	9	38.2	1	10	9	9	9	12	8	27.871	27.4062	27.092	27.4529	28.2022	27.087	28.4204	27.5772	27.2729	27.6937	28.4031	27.2901	25.303	25.399	25.2138	25.3395	25.4272	25.2568	25.3053	25.3412	3	3	0.744388	0.996534	0.0358924	25.3232	TRUE	FALSE	sp|P40212|RL13B_YEAST	P40212	RL13B_YEAST	199	Saccharomyces cerevisiae (strain ATCC 204508 / S288c) OX=559292	1:Experimental evidence at protein level	0.999
contam_P02533	contam_P02533	KRT14	Keratin, type I cytoskeletal 14	sp|contam_P02533|K1C14_HUMAN Keratin, type I cytoskeletal 14 OS=Homo sapiens GN=KRT14 PE=1 SV=4	51.53	22	28.6	1	6	8	9	15	9	10	25.476	26.1177	26.7781	28.1054	26.4672	27.026	24.1675	24.4307	25.1011	26.4882	24.8102	25.3711	24.1458	24.5614	25.0996	26.4992	24.404	25.2673	24.6023	25.3902	3	3	-	-	0.787897	24.9962	FALSE	TRUE	sp|contam_P02533|K1C14_HUMAN	contam_P02533	K1C14_HUMAN	472	Homo sapiens	1:Experimental evidence at protein level	0.999
P00817	P00817	IPP1	Inorganic pyrophosphatase	sp|P00817|IPYR_YEAST Inorganic pyrophosphatase OS=Saccharomyces cerevisiae (strain ATCC 204508 / S288c) OX=559292 GN=IPP1 PE=1 SV=4	32.28	11	32.8	1	10	10	6	8	11	10	27.6418	27.2422	26.3288	27.0312	27.2673	27.1907	27.1039	26.3257	25.4222	26.1846	26.3808	26.3063	25.7657	25.931	25.2021	25.6843	25.5313	26.105	25.6329	25.7735	3	3	0.585	0.996534	0.140602	25.7032	TRUE	FALSE	sp|P00817|IPYR_YEAST	P00817	IPYR_YEAST	287	Saccharomyces cerevisiae (strain ATCC 204508 / S288c) OX=559292	1:Experimental evidence at protein level	0.999
P05750	P05750	RPS3	40S ribosomal protein S3	sp|P05750|RS3_YEAST 40S ribosomal protein S3 OS=Saccharomyces cerevisiae (strain ATCC 204508 / S288c) OX=559292 GN=RPS3 PE=1 SV=5	26.49	8	40.8	1	9	8	9	7	14	7	27.3942	26.8821	27.6561	27.2854	28.6429	27.0261	26.9437	26.0532	26.837	26.5262	27.8439	26.2292	26.8063	26.7102	27.563	26.8302	27.3313	26.6072	27.0265	26.9229	3	3	0.736414	0.996534	-0.103653	26.9747	TRUE	FALSE	sp|P05750|RS3_YEAST	P05750	RS3_YEAST	240	Saccharomyces cerevisiae (strain ATCC 204508 / S288c) OX=559292	1:Experimental evidence at protein level	0.999
P32589	P32589	SSE1	Heat shock protein homolog SSE1	sp|P32589|HSP7F_YEAST Heat shock protein homolog SSE1 OS=Saccharomyces cerevisiae (strain ATCC 204508 / S288c) OX=559292 GN=SSE1 PE=1 SV=4	77.32	16	21.1	1	9	12	6	10	11	6	26.5565	25.9757	25.6174	26.024	26.5641	25.844	24.8965	23.9372	23.5888	24.0554	24.5556	23.8376	24.4385	24.3595	24.18	24.3645	24.2097	24.407	24.326	24.3271	3	3	0.993195	0.996534	0.00106321	24.3266	TRUE	FALSE	sp|P32589|HSP7F_YEAST	P32589	HSP7F_YEAST	693	Saccharomyces cerevisiae (strain ATCC 204508 / S288c) OX=559292	1:Experimental evidence at protein level	0.999
contam_P20930	contam_P20930	FLG	Filaggrin	sp|contam_P20930|FILA_HUMAN Filaggrin OS=Homo sapiens GN=FLG PE=1 SV=3	434.92	11	3.4	1	6	12	7	11	5	12	25.2131	24.1039	24.0916	24.7883	23.3124	24.6513	21.0483	19.5606	19.5582	20.3149	18.7991	20.1401	22.4457	22.2872	22.4543	22.8189	21.1662	22.8868	22.3957	22.2907	3	3	-	-	-0.105065	22.3432	FALSE	TRUE	sp|contam_P20930|FILA_HUMAN	contam_P20930	FILA_HUMAN	4061	Homo sapiens	1:Experimental evidence at protein level	0.999
P0CX35	P0CX35;P0CX36	RPS4A	40S ribosomal protein S4-A	sp|P0CX35|RS4A_YEAST 40S ribosomal protein S4-A OS=Saccharomyces cerevisiae (strain ATCC 204508 / S288c) OX=559292 GN=RPS4A PE=1 SV=1	29.39	11	36	1	8	7	6	10	11	9	26.9702	26.3159	26.0839	26.3419	27.3002	26.1791	26.5197	25.487	25.2648	25.5827	26.5011	25.3822	24.2454	24.2336	24.1846	24.2603	24.5757	24.1868	24.2212	24.3409	3	3	0.403367	0.996534	0.119733	24.2811	TRUE	FALSE	sp|P0CX35|RS4A_YEAST	P0CX35	RS4A_YEAST	261	Saccharomyces cerevisiae (strain ATCC 204508 / S288c) OX=559292	1:Experimental evidence at protein level	0.999
P07149	P07149	FAS1	Fatty acid synthase subunit beta	sp|P07149|FAS1_YEAST Fatty acid synthase subunit beta OS=Saccharomyces cerevisiae (strain ATCC 204508 / S288c) OX=559292 GN=FAS1 PE=1 SV=2	228.55	15	6.1	1	7	10	8	5	13	7	25.9289	25.5447	25.194	25.6375	26.1778	25.4319	22.7919	22.0292	21.6884	22.1919	22.6922	21.9485	23.5241	23.6304	23.3841	23.6764	23.593	23.6358	23.5129	23.6351	3	3	0.317009	0.996534	0.122175	23.574	TRUE	FALSE	sp|P07149|FAS1_YEAST	P07149	FAS1_YEAST	2051	Saccharomyces cerevisiae (strain ATCC 204508 / S288c) OX=559292	1:Experimental evidence at protein level	0.9989
P05755	P05755	RPS9B	40S ribosomal protein S9-B	sp|P05755|RS9B_YEAST 40S ribosomal protein S9-B OS=Saccharomyces cerevisiae (strain ATCC 204508 / S288c) OX=559292 GN=RPS9B PE=1 SV=4	22.29	10	33.3	1	9	8	7	7	10	8	26.7844	26.1909	25.6238	26.0733	26.615	26.1319	27.0119	26.04	25.4828	25.9922	26.494	26.0131	24.8459	24.7259	24.2591	24.5701	24.3758	24.7866	24.6103	24.5775	3	3	0.872668	0.996534	-0.0328239	24.5939	TRUE	FALSE	sp|P05755|RS9B_YEAST	P05755	RS9B_YEAST	195	Saccharomyces cerevisiae (strain ATCC 204508 / S288c) OX=559292	1:Experimental evidence at protein level	0.999
P15019	P15019	TAL1	Transaldolase	sp|P15019|TAL1_YEAST Transaldolase OS=Saccharomyces cerevisiae (strain ATCC 204508 / S288c) OX=559292 GN=TAL1 PE=1 SV=4	37.01	12	41.5	1	9	8	7	8	11	6	26.3817	25.8511	25.8061	25.8475	26.634	25.8385	25.6832	24.7742	24.7391	24.8404	25.587	24.7937	24.0649	24.1446	24.1664	24.1161	24.234	24.2004	24.1253	24.1835	3	3	0.574148	0.996534	0.0582258	24.1544	TRUE	FALSE	sp|P15019|TAL1_YEAST	P15019	TAL1_YEAST	335	Saccharomyces cerevisiae (strain ATCC 204508 / S288c) OX=559292	1:Experimental evidence at protein level	0.999
P04807	P04807	HXK2	Hexokinase-2	sp|P04807|HXKB_YEAST Hexokinase-2 OS=Saccharomyces cerevisiae (strain ATCC 204508 / S288c) OX=559292 GN=HXK2 PE=1 SV=4	53.91	10	26.1	1	7	7	10	7	10	7	27.3581	26.833	26.7444	26.9073	27.7025	27.0819	26.1527	25.2492	25.1705	25.3933	26.1486	25.5301	25.1316	25.1856	25.2851	25.3431	25.4306	25.4756	25.2008	25.4164	3	3	0.0731259	0.996534	0.215684	25.3086	TRUE	FALSE	sp|P04807|HXKB_YEAST	P04807	HXKB_YEAST	486	Saccharomyces cerevisiae (strain ATCC 204508 / S288c) OX=559292	1:Experimental evidence at protein level	0.999
P06367	P06367	RPS14A	40S ribosomal protein S14-A	sp|P06367|RS14A_YEAST 40S ribosomal protein S14-A OS=Saccharomyces cerevisiae (strain ATCC 204508 / S288c) OX=559292 GN=RPS14A PE=1 SV=5	14.53	9	56.9	1	7	7	7	7	12	8	28.1103	27.3863	27.2919	27.512	28.3723	27.2189	28.8525	27.75	27.6654	27.9455	28.766	27.6146	26.0937	26.1106	26.2881	26.1742	26.6002	26.0996	26.1641	26.2913	3	3	0.461549	0.996534	0.127191	26.2277	TRUE	FALSE	sp|P06367|RS14A_YEAST	P06367	RS14A_YEAST	137	Saccharomyces cerevisiae (strain ATCC 204508 / S288c) OX=559292	1:Experimental evidence at protein level	0.999
P32527	P32527	ZUO1	Zuotin	sp|P32527|ZUO1_YEAST Zuotin OS=Saccharomyces cerevisiae (strain ATCC 204508 / S288c) OX=559292 GN=ZUO1 PE=1 SV=1	48.99	9	13.6	1	10	10	8	8	5	7	25.5309	25.213	25.1925	25.3356	25.2774	25.0988	24.7584	24.0621	24.0514	24.2546	24.1565	23.98	24.3716	24.066	24.112	24.049	23.0483	24.0456	24.1832	23.7143	3	3	0.165217	0.996534	-0.468883	23.9487	TRUE	FALSE	sp|P32527|ZUO1_YEAST	P32527	ZUO1_YEAST	433	Saccharomyces cerevisiae (strain ATCC 204508 / S288c) OX=559292	1:Experimental evidence at protein level	0.9989
P40185	P40185	MMF1	Protein MMF1, mitochondrial	sp|P40185|MMF1_YEAST Protein MMF1, mitochondrial OS=Saccharomyces cerevisiae (strain ATCC 204508 / S288c) OX=559292 GN=MMF1 PE=1 SV=1	15.9	5	40	1	8	8	8	8	8	8	27.4867	27.2242	26.6638	26.9426	27.5101	26.879	27.8663	27.2253	26.6747	27.0135	27.5411	26.9121	25.3079	25.6901	25.2546	25.4004	25.276	25.4232	25.4175	25.3665	3	3	0.739485	0.996534	-0.050979	25.392	TRUE	FALSE	sp|P40185|MMF1_YEAST	P40185	MMF1_YEAST	145	Saccharomyces cerevisiae (strain ATCC 204508 / S288c) OX=559292	1:Experimental evidence at protein level	0.999
P10081	P10081	TIF2	ATP-dependent RNA helicase eIF4A	sp|P10081|IF4A_YEAST ATP-dependent RNA helicase eIF4A OS=Saccharomyces cerevisiae (strain ATCC 204508 / S288c) OX=559292 GN=TIF2 PE=1 SV=3	44.67	8	23.5	1	8	8	6	9	9	7	26.2225	25.821	24.9219	25.6605	26.8727	25.3971	25.3797	24.5997	23.7105	24.5091	25.6814	24.2079	24.465	24.4185	23.9552	24.2302	24.2436	24.2871	24.2796	24.2537	3	3	0.8774	0.996534	-0.0258935	24.2666	TRUE	FALSE	sp|P10081|IF4A_YEAST	P10081	IF4A_YEAST	395	Saccharomyces cerevisiae (strain ATCC 204508 / S288c) OX=559292	1:Experimental evidence at protein level	0.999
P26786	P26786	RPS7A	40S ribosomal protein S7-A	sp|P26786|RS7A_YEAST 40S ribosomal protein S7-A OS=Saccharomyces cerevisiae (strain ATCC 204508 / S288c) OX=559292 GN=RPS7A PE=1 SV=4	21.61	9	42.1	1	8	8	5	8	9	9	25.7139	25.1563	24.5123	24.9628	25.5551	25.3216	25.804	24.8679	24.2338	24.7442	25.2966	25.0653	24.1148	24.0468	23.6428	23.9342	23.9016	24.1811	23.9348	24.0057	3	3	0.686369	0.996534	0.070854	23.9702	TRUE	FALSE	sp|P26786|RS7A_YEAST	P26786	RS7A_YEAST	190	Saccharomyces cerevisiae (strain ATCC 204508 / S288c) OX=559292	1:Experimental evidence at protein level	0.999
O14455	O14455	RPL36B	60S ribosomal protein L36-B	sp|O14455|RL36B_YEAST 60S ribosomal protein L36-B OS=Saccharomyces cerevisiae (strain ATCC 204508 / S288c) OX=559292 GN=RPL36B PE=1 SV=3	11.13	8	57	1	6	10	6	5	9	10	27.6283	27.3031	26.8175	26.9401	27.5692	27.2242	29.1778	28.4741	27.9984	28.1809	28.7702	28.4273	26.5103	26.7461	26.447	26.3769	26.2098	26.7972	26.5678	26.4613	3	3	0.58051	0.996534	-0.106503	26.5145	TRUE	FALSE	sp|O14455|RL36B_YEAST	O14455	RL36B_YEAST	100	Saccharomyces cerevisiae (strain ATCC 204508 / S288c) OX=559292	1:Experimental evidence at protein level	0.999
P00924	P00924	ENO1	Enolase 1	sp|P00924|ENO1_YEAST Enolase 1 OS=Saccharomyces cerevisiae (strain ATCC 204508 / S288c) OX=559292 GN=ENO1 PE=1 SV=3	46.79	18	15.3	1	5	8	11	7	9	6	26.7459	26.2632	26.615	26.4638	27.4596	26.2217	25.9734	25.1123	25.474	25.3827	26.3386	25.1029	24.5264	24.4956	24.8635	24.6366	24.9169	24.6294	24.6285	24.7276	3	3	0.537515	0.996534	0.0991392	24.6781	TRUE	FALSE	sp|P00924|ENO1_YEAST	P00924	ENO1_YEAST	437	Saccharomyces cerevisiae (strain ATCC 204508 / S288c) OX=559292	1:Experimental evidence at protein level	0.999
P04456	P04456	RPL25	60S ribosomal protein L25	sp|P04456|RL25_YEAST 60S ribosomal protein L25 OS=Saccharomyces cerevisiae (strain ATCC 204508 / S288c) OX=559292 GN=RPL25 PE=1 SV=4	15.75	9	49.3	1	7	8	8	7	9	7	26.6132	26.2038	26.3026	26.0857	27.1983	25.8981	27.8407	27.0529	27.1616	27.0046	28.0774	26.7792	24.6196	24.5444	24.5145	24.3605	24.7029	24.5445	24.5595	24.536	3	3	0.854196	0.996534	-0.0235266	24.5477	TRUE	FALSE	sp|P04456|RL25_YEAST	P04456	RL25_YEAST	142	Saccharomyces cerevisiae (strain ATCC 204508 / S288c) OX=559292	1:Experimental evidence at protein level	0.999
P10664	P10664	RPL4A	60S ribosomal protein L4-A	sp|P10664|RL4A_YEAST 60S ribosomal protein L4-A OS=Saccharomyces cerevisiae (strain ATCC 204508 / S288c) OX=559292 GN=RPL4A PE=1 SV=4	39.07	12	37.3	1	8	6	7	4	14	7	26.6616	26.3236	26.0654	25.996	27.4109	26.2228	26.0412	25.3247	25.0764	25.067	26.4419	25.256	24.0481	24.3266	24.4217	24.0531	24.7708	24.5366	24.2655	24.4535	3	3	0.414569	0.996534	0.188054	24.3595	TRUE	FALSE	sp|P10664|RL4A_YEAST	P10664	RL4A_YEAST	362	Saccharomyces cerevisiae (strain ATCC 204508 / S288c) OX=559292	1:Experimental evidence at protein level	0.999
P27882	P27882	ERV1	Mitochondrial FAD-linked sulfhydryl oxidase ERV1	sp|P27882|ERV1_YEAST Mitochondrial FAD-linked sulfhydryl oxidase ERV1 OS=Saccharomyces cerevisiae (strain ATCC 204508 / S288c) OX=559292 GN=ERV1 PE=1 SV=2	21.63	9	42.3	1	8	6	8	7	9	8	26.774	26.3112	26.1004	26.2343	26.3723	26.3125	26.864	26.0228	25.8219	26.0157	26.1139	26.0562	23.6609	23.9031	23.8562	23.872	23.3615	24.0457	23.8067	23.7598	3	3	0.822616	0.996534	-0.0469635	23.7832	TRUE	FALSE	sp|P27882|ERV1_YEAST	P27882	ERV1_YEAST	189	Saccharomyces cerevisiae (strain ATCC 204508 / S288c) OX=559292	1:Experimental evidence at protein level	0.999
P0CX41	P0CX41;P0CX42	RPL23A	60S ribosomal protein L23-A	sp|P0CX41|RL23A_YEAST 60S ribosomal protein L23-A OS=Saccharomyces cerevisiae (strain ATCC 204508 / S288c) OX=559292 GN=RPL23A PE=1 SV=1	14.46	6	29.9	1	6	6	9	8	11	5	26.5993	25.8486	26.3452	26.1883	27.5562	25.8544	26.9788	25.8497	26.3561	26.2592	27.5872	25.8876	24.5285	24.5966	25.1517	24.7597	25.3633	24.5963	24.7589	24.9064	3	3	0.596887	0.996534	0.147505	24.8327	TRUE	FALSE	sp|P0CX41|RL23A_YEAST	P0CX41	RL23A_YEAST	137	Saccharomyces cerevisiae (strain ATCC 204508 / S288c) OX=559292	1:Experimental evidence at protein level	0.9988
P16387	P16387	PDA1	Pyruvate dehydrogenase E1 component subunit alpha, mitochondrial	sp|P16387|ODPA_YEAST Pyruvate dehydrogenase E1 component subunit alpha, mitochondrial OS=Saccharomyces cerevisiae (strain ATCC 204508 / S288c) OX=559292 GN=PDA1 PE=1 SV=2	46.31	10	25.7	1	6	5	13	6	11	4	25.548	25.0158	26.2718	25.7333	26.6866	24.846	24.3971	23.4863	24.7522	24.2737	25.1871	23.3487	22.8947	22.9126	24.2366	23.6662	23.9128	22.8604	23.348	23.4798	3	3	0.782026	0.996534	0.131824	23.4139	TRUE	FALSE	sp|P16387|ODPA_YEAST	P16387	ODPA_YEAST	420	Saccharomyces cerevisiae (strain ATCC 204508 / S288c) OX=559292	1:Experimental evidence at protein level	0.999
P36008	P36008	TEF4	Elongation factor 1-gamma 2	sp|P36008|EF1G2_YEAST Elongation factor 1-gamma 2 OS=Saccharomyces cerevisiae (strain ATCC 204508 / S288c) OX=559292 GN=TEF4 PE=1 SV=1	46.49	10	21.4	1	6	7	8	8	10	6	27.0679	26.6602	26.3466	26.7017	27.2134	26.4913	26.0938	25.3077	25.0039	25.419	25.8908	25.1708	25.0426	25.0036	24.9572	25.0098	24.9041	24.9772	25.0011	24.9637	3	3	0.702354	0.996534	-0.0374219	24.9824	TRUE	FALSE	sp|P36008|EF1G2_YEAST	P36008	EF1G2_YEAST	412	Saccharomyces cerevisiae (strain ATCC 204508 / S288c) OX=559292	1:Experimental evidence at protein level	0.9989
P34760	P34760	TSA1	Peroxiredoxin TSA1	sp|P34760|TSA1_YEAST Peroxiredoxin TSA1 OS=Saccharomyces cerevisiae (strain ATCC 204508 / S288c) OX=559292 GN=TSA1 PE=1 SV=3	21.58	8	45.9	1	6	7	6	9	10	6	27.5073	26.9785	26.8805	27.1558	27.642	26.8557	27.3563	26.449	26.361	26.6962	27.1425	26.3584	26.2897	26.389	26.2452	26.4123	26.2966	26.2878	26.308	26.3322	3	3	0.813511	0.996534	0.0242717	26.3201	TRUE	FALSE	sp|P34760|TSA1_YEAST	P34760	TSA1_YEAST	196	Saccharomyces cerevisiae (strain ATCC 204508 / S288c) OX=559292	1:Experimental evidence at protein level	0.999
P35997	P35997;P38711	RPS27A	40S ribosomal protein S27-A	sp|P35997|RS27A_YEAST 40S ribosomal protein S27-A OS=Saccharomyces cerevisiae (strain ATCC 204508 / S288c) OX=559292 GN=RPS27A PE=1 SV=1	8.87	5	47.6	1	6	8	7	7	9	7	28.953	28.494	29.067	28.6769	29.8855	28.5495	30.5025	29.665	30.2479	29.9178	31.0864	29.7526	26.5936	27.0646	27.7213	26.9391	27.9692	27.2262	27.1265	27.3782	3	3	0.528195	0.996534	0.251676	27.2523	TRUE	FALSE	sp|P35997|RS27A_YEAST	P35997	RS27A_YEAST	82	Saccharomyces cerevisiae (strain ATCC 204508 / S288c) OX=559292	1:Experimental evidence at protein level	0.999
P05737	P05737	RPL7A	60S ribosomal protein L7-A	sp|P05737|RL7A_YEAST 60S ribosomal protein L7-A OS=Saccharomyces cerevisiae (strain ATCC 204508 / S288c) OX=559292 GN=RPL7A PE=1 SV=3	27.62	7	23.8	1	5	8	8	6	7	9	27.1887	26.5512	26.4657	26.5315	27.4363	26.5015	27.1532	26.1372	26.0616	26.1873	27.0523	26.1196	25.0319	25.0766	25.0534	25.0137	25.281	25.1708	25.054	25.1551	3	3	0.386159	0.996534	0.101154	25.1046	TRUE	FALSE	sp|P05737|RL7A_YEAST	P05737	RL7A_YEAST	244	Saccharomyces cerevisiae (strain ATCC 204508 / S288c) OX=559292	1:Experimental evidence at protein level	0.999
P0CX84	P0CX84;P0CX85	RPL35A	60S ribosomal protein L35-A	sp|P0CX84|RL35A_YEAST 60S ribosomal protein L35-A OS=Saccharomyces cerevisiae (strain ATCC 204508 / S288c) OX=559292 GN=RPL35A PE=1 SV=1	13.9	6	33.3	1	7	8	6	6	8	7	28.3903	27.8682	27.3019	27.5144	28.0159	27.7619	29.9398	29.0393	28.4828	28.7552	29.2169	28.965	26.6541	26.596	26.1695	26.2507	26.0519	26.6668	26.4732	26.3232	3	3	0.50482	0.996534	-0.150081	26.3982	TRUE	FALSE	sp|P0CX84|RL35A_YEAST	P0CX84	RL35A_YEAST	120	Saccharomyces cerevisiae (strain ATCC 204508 / S288c) OX=559292	1:Experimental evidence at protein level	0.999
P53221	P53221	RPL26B	60S ribosomal protein L26-B	sp|P53221|RL26B_YEAST 60S ribosomal protein L26-B OS=Saccharomyces cerevisiae (strain ATCC 204508 / S288c) OX=559292 GN=RPL26B PE=1 SV=2	14.23	9	51.2	1	5	4	9	4	11	9	26.6249	26.0427	26.0312	26.0871	27.1322	26.2292	27.5894	26.6288	26.6271	26.743	27.7482	26.8473	24.4964	24.5793	24.6679	24.5311	25.0141	24.8467	24.5812	24.7973	3	3	0.201964	0.996534	0.216108	24.6892	TRUE	FALSE	sp|P53221|RL26B_YEAST	P53221	RL26B_YEAST	127	Saccharomyces cerevisiae (strain ATCC 204508 / S288c) OX=559292	1:Experimental evidence at protein level	0.9989
P38219	P38219	OLA1	Obg-like ATPase 1	sp|P38219|OLA1_YEAST Obg-like ATPase 1 OS=Saccharomyces cerevisiae (strain ATCC 204508 / S288c) OX=559292 GN=OLA1 PE=1 SV=1	44.15	11	20.1	1	8	7	5	6	10	5	26.1298	25.5361	25.2389	25.7128	26.2351	25.156	25.0943	24.1222	23.8348	24.3687	24.8511	23.7741	24.0012	23.9931	23.8786	24.1086	23.9559	23.8112	23.9576	23.9586	3	3	0.994118	0.996534	0.000918002	23.9581	TRUE	FALSE	sp|P38219|OLA1_YEAST	P38219	OLA1_YEAST	394	Saccharomyces cerevisiae (strain ATCC 204508 / S288c) OX=559292	1:Experimental evidence at protein level	0.9989
P38720	P38720	GND1	6-phosphogluconate dehydrogenase, decarboxylating 1	sp|P38720|6PGD1_YEAST 6-phosphogluconate dehydrogenase, decarboxylating 1 OS=Saccharomyces cerevisiae (strain ATCC 204508 / S288c) OX=559292 GN=GND1 PE=1 SV=1	53.51	9	17.6	1	7	8	7	6	9	4	27.1489	26.5934	26.4128	26.5676	27.4038	26.5585	25.891	24.9571	24.7863	25.0011	25.7974	24.9543	25.1658	25.1458	25.0103	25.0785	25.3029	25.1601	25.1073	25.1805	3	3	0.529356	0.996534	0.0732297	25.1439	TRUE	FALSE	sp|P38720|6PGD1_YEAST	P38720	6PGD1_YEAST	489	Saccharomyces cerevisiae (strain ATCC 204508 / S288c) OX=559292	1:Experimental evidence at protein level	0.999
P0C2H8	P0C2H8	RPL31A	60S ribosomal protein L31-A	sp|P0C2H8|RL31A_YEAST 60S ribosomal protein L31-A OS=Saccharomyces cerevisiae (strain ATCC 204508 / S288c) OX=559292 GN=RPL31A PE=1 SV=1	12.95	5	41.6	1	8	7	6	6	7	6	27.2697	26.8533	25.9694	26.6544	27.1234	26.3563	28.0119	27.217	26.3429	27.0879	27.517	26.7521	25.9954	26.1456	25.3262	25.9118	25.5257	25.7707	25.8224	25.736	3	3	0.732439	0.996534	-0.086344	25.7792	TRUE	FALSE	sp|P0C2H8|RL31A_YEAST	P0C2H8	RL31A_YEAST	113	Saccharomyces cerevisiae (strain ATCC 204508 / S288c) OX=559292	1:Experimental evidence at protein level	0.999
P0CX49	P0CX49;P0CX50	RPL18A	60S ribosomal protein L18-A	sp|P0CX49|RL18A_YEAST 60S ribosomal protein L18-A OS=Saccharomyces cerevisiae (strain ATCC 204508 / S288c) OX=559292 GN=RPL18A PE=1 SV=1	20.55	8	38.2	1	8	5	9	5	8	5	26.1588	25.7423	27.6107	25.4544	28.3956	25.8452	26.2488	25.4538	27.3322	25.2358	28.1371	25.5889	25.769	25.6521	25.7619	25.4417	25.9031	25.8011	25.7277	25.7153	3	3	0.935334	0.996534	-0.0123835	25.7215	TRUE	FALSE	sp|P0CX49|RL18A_YEAST	P0CX49	RL18A_YEAST	186	Saccharomyces cerevisiae (strain ATCC 204508 / S288c) OX=559292	1:Experimental evidence at protein level	0.999
P25443	P25443	RPS2	40S ribosomal protein S2	sp|P25443|RS2_YEAST 40S ribosomal protein S2 OS=Saccharomyces cerevisiae (strain ATCC 204508 / S288c) OX=559292 GN=RPS2 PE=1 SV=3	27.43	7	17.7	1	7	6	6	7	7	7	26.5932	25.6767	25.7131	25.9709	27.051	25.8966	26.4422	25.1473	25.1935	25.5113	26.5515	25.3992	24.5072	24.4355	24.3487	24.4021	24.7133	24.4982	24.4305	24.5379	3	3	0.41354	0.996534	0.107376	24.4842	TRUE	FALSE	sp|P25443|RS2_YEAST	P25443	RS2_YEAST	254	Saccharomyces cerevisiae (strain ATCC 204508 / S288c) OX=559292	1:Experimental evidence at protein level	0.999
Q05584	Q05584	GLO2	Hydroxyacylglutathione hydrolase, cytoplasmic isozyme	sp|Q05584|GLO2_YEAST Hydroxyacylglutathione hydrolase, cytoplasmic isozyme OS=Saccharomyces cerevisiae (strain ATCC 204508 / S288c) OX=559292 GN=GLO2 PE=1 SV=1	31.31	8	18.6	1	4	5	10	7	12	2	25.4713	24.7462	26.0749	25.6448	26.7588	23.9492	25.0208	23.9172	25.2558	24.8856	25.9598	23.1522	23.4104	23.2346	24.7037	24.2253	24.5341	22.5407	23.7829	23.7667	3	3	0.980539	0.996534	-0.0162106	23.7748	TRUE	FALSE	sp|Q05584|GLO2_YEAST	Q05584	GLO2_YEAST	274	Saccharomyces cerevisiae (strain ATCC 204508 / S288c) OX=559292	1:Experimental evidence at protein level	0.999
P04840	P04840	POR1	Mitochondrial outer membrane protein porin 1	sp|P04840|VDAC1_YEAST Mitochondrial outer membrane protein porin 1 OS=Saccharomyces cerevisiae (strain ATCC 204508 / S288c) OX=559292 GN=POR1 PE=1 SV=4	30.41	8	32.2	1	6	8	5	8	8	4	27.4174	26.9061	26.9949	27.1451	27.5876	26.6217	26.9669	26.0771	26.1758	26.3859	26.7885	25.8248	25.1592	25.2551	25.5677	25.3829	25.3047	25.1557	25.3273	25.2811	3	3	0.758295	0.996534	-0.0462418	25.3042	TRUE	FALSE	sp|P04840|VDAC1_YEAST	P04840	VDAC1_YEAST	283	Saccharomyces cerevisiae (strain ATCC 204508 / S288c) OX=559292	1:Experimental evidence at protein level	0.999
P32835	P32835	GSP1	GTP-binding nuclear protein GSP1/CNR1	sp|P32835|GSP1_YEAST GTP-binding nuclear protein GSP1/CNR1 OS=Saccharomyces cerevisiae (strain ATCC 204508 / S288c) OX=559292 GN=GSP1 PE=1 SV=1	24.79	7	26.5	1	6	7	6	6	10	3	27.2479	26.633	26.2167	26.5973	26.9379	26.461	27.3379	26.3446	25.9382	26.3787	26.6795	26.2046	26.0962	26.0171	25.9695	25.9545	25.6508	26.0339	26.0276	25.8797	3	3	0.305066	0.996534	-0.147872	25.9537	TRUE	FALSE	sp|P32835|GSP1_YEAST	P32835	GSP1_YEAST	219	Saccharomyces cerevisiae (strain ATCC 204508 / S288c) OX=559292	1:Experimental evidence at protein level	0.999
P38250	P38250	IST2	Increased sodium tolerance protein 2	sp|P38250|IST2_YEAST Increased sodium tolerance protein 2 OS=Saccharomyces cerevisiae (strain ATCC 204508 / S288c) OX=559292 GN=IST2 PE=1 SV=2	105.79	7	9.2	1	8	7	5	7	6	5	26.3315	26.011	25.159	25.9021	25.4456	25.6623	24.633	23.9341	23.0919	23.895	23.3986	23.6175	24.6188	24.6246	23.9487	24.4813	23.3131	24.3386	24.3974	24.0443	3	3	0.368067	0.996534	-0.353016	24.2209	TRUE	FALSE	sp|P38250|IST2_YEAST	P38250	IST2_YEAST	946	Saccharomyces cerevisiae (strain ATCC 204508 / S288c) OX=559292	1:Experimental evidence at protein level	0.999
Q12117	Q12117	MRH1	Protein MRH1	sp|Q12117|MRH1_YEAST Protein MRH1 OS=Saccharomyces cerevisiae (strain ATCC 204508 / S288c) OX=559292 GN=MRH1 PE=1 SV=1	36.17	4	13.4	1	7	6	6	6	7	6	26.6364	25.934	26.1745	26.3065	26.6566	25.801	26.8639	25.7831	26.0335	26.2254	26.5356	25.6821	25.6567	25.3515	25.6939	25.5308	25.313	25.4892	25.5674	25.4443	3	3	0.397819	0.996534	-0.123041	25.5058	TRUE	FALSE	sp|Q12117|MRH1_YEAST	Q12117	MRH1_YEAST	320	Saccharomyces cerevisiae (strain ATCC 204508 / S288c) OX=559292	1:Experimental evidence at protein level	0.999
contam_Q5D862	contam_Q5D862	FLG2	Filaggrin-2	sp|contam_Q5D862|FILA2_HUMAN Filaggrin-2 OS=Homo sapiens GN=FLG2 PE=1 SV=1	247.93	10	5.4	1	7	6	7	9	5	4	25.1952	24.0639	24.3361	24.7251	24.22	24.182	22.5352	21.0254	21.3075	21.7565	21.2115	21.1756	24.235	23.8394	24.0367	24.3722	23.051	24.0628	24.037	23.8287	3	3	-	-	-0.20834	23.9329	FALSE	TRUE	sp|contam_Q5D862|FILA2_HUMAN	contam_Q5D862	FILA2_HUMAN	2391	Homo sapiens	1:Experimental evidence at protein level	0.999
P04802	P04802	DPS1	Aspartate--tRNA ligase, cytoplasmic	sp|P04802|SYDC_YEAST Aspartate--tRNA ligase, cytoplasmic OS=Saccharomyces cerevisiae (strain ATCC 204508 / S288c) OX=559292 GN=DPS1 PE=1 SV=3	63.48	8	13.5	1	5	8	6	5	9	4	25.4019	24.7652	24.7199	24.893	25.6025	24.6153	23.9514	22.9362	22.9008	23.1338	23.8035	22.8184	22.8246	22.743	22.8813	22.7438	22.8024	22.8001	22.8163	22.7821	3	3	0.762437	0.996534	-0.0342041	22.7992	TRUE	FALSE	sp|P04802|SYDC_YEAST	P04802	SYDC_YEAST	557	Saccharomyces cerevisiae (strain ATCC 204508 / S288c) OX=559292	1:Experimental evidence at protein level	0.999
P05694	P05694	MET6	5-methyltetrahydropteroyltriglutamate--homocysteine methyltransferase	sp|P05694|METE_YEAST 5-methyltetrahydropteroyltriglutamate--homocysteine methyltransferase OS=Saccharomyces cerevisiae (strain ATCC 204508 / S288c) OX=559292 GN=MET6 PE=1 SV=4	85.81	12	15.6	1	4	10	5	8	6	4	25.6065	25.1392	24.8551	25.1447	25.5717	24.9436	23.7297	22.884	22.6098	22.9593	23.3464	22.7205	22.9847	23.007	22.9433	23.0403	22.8405	22.9965	22.9784	22.9591	3	3	0.869362	0.996534	-0.0192537	22.9687	TRUE	FALSE	sp|P05694|METE_YEAST	P05694	METE_YEAST	767	Saccharomyces cerevisiae (strain ATCC 204508 / S288c) OX=559292	1:Experimental evidence at protein level	0.999
P05738	P05738;P51401	RPL9A	60S ribosomal protein L9-A	sp|P05738|RL9A_YEAST 60S ribosomal protein L9-A OS=Saccharomyces cerevisiae (strain ATCC 204508 / S288c) OX=559292 GN=RPL9A PE=1 SV=2	21.56	5	23	1	6	6	6	5	7	7	27.4141	26.8633	26.4438	26.7841	27.2878	26.8916	27.6416	26.7124	26.3028	26.703	27.1668	26.7728	24.9915	25.1309	24.8115	24.9358	24.8441	25.3065	24.978	25.0288	3	3	0.765812	0.996534	0.0508586	25.0034	TRUE	FALSE	sp|P05738|RL9A_YEAST	P05738	RL9A_YEAST	191	Saccharomyces cerevisiae (strain ATCC 204508 / S288c) OX=559292	1:Experimental evidence at protein level	0.999
P37291	P37291	SHM2	Serine hydroxymethyltransferase, cytosolic	sp|P37291|GLYC_YEAST Serine hydroxymethyltransferase, cytosolic OS=Saccharomyces cerevisiae (strain ATCC 204508 / S288c) OX=559292 GN=SHM2 PE=1 SV=2	52.19	7	12.4	1	5	7	7	5	7	6	25.4378	25.0545	25.1249	25.5377	25.7986	25.0827	24.2324	23.4706	23.5509	24.0237	24.2447	23.5309	23.436	23.5074	23.4643	23.5473	23.2851	23.5888	23.4692	23.4738	3	3	0.971956	0.996534	0.00452004	23.4715	TRUE	FALSE	sp|P37291|GLYC_YEAST	P37291	GLYC_YEAST	469	Saccharomyces cerevisiae (strain ATCC 204508 / S288c) OX=559292	1:Experimental evidence at protein level	0.9989
P38013	P38013	AHP1	Peroxiredoxin AHP1	sp|P38013|AHP1_YEAST Peroxiredoxin AHP1 OS=Saccharomyces cerevisiae (strain ATCC 204508 / S288c) OX=559292 GN=AHP1 PE=1 SV=4	19.1	6	35.2	1	7	7	8	5	6	4	28.1737	27.723	27.4619	27.7809	27.9488	27.4128	28.5533	27.7241	27.4729	27.8519	27.9799	27.446	26.5657	26.768	26.6917	26.8495	26.4729	26.6275	26.6751	26.65	3	3	0.856349	0.996534	-0.0251519	26.6626	TRUE	FALSE	sp|P38013|AHP1_YEAST	P38013	AHP1_YEAST	176	Saccharomyces cerevisiae (strain ATCC 204508 / S288c) OX=559292	1:Experimental evidence at protein level	0.999
P38788	P38788	SSZ1	Ribosome-associated complex subunit SSZ1	sp|P38788|SSZ1_YEAST Ribosome-associated complex subunit SSZ1 OS=Saccharomyces cerevisiae (strain ATCC 204508 / S288c) OX=559292 GN=SSZ1 PE=1 SV=2	58.2	8	17.3	1	6	7	7	6	7	4	25.1626	25.0133	24.6359	25.0473	25.7925	24.6221	23.8541	23.3264	22.9588	23.4302	24.1355	22.9672	22.5155	22.9081	22.7489	23.0233	23.1137	22.8194	22.7242	22.9855	3	3	0.141838	0.996534	0.261295	22.8548	TRUE	FALSE	sp|P38788|SSZ1_YEAST	P38788	SSZ1_YEAST	538	Saccharomyces cerevisiae (strain ATCC 204508 / S288c) OX=559292	1:Experimental evidence at protein level	0.999
P07806	P07806	VAS1	Valine--tRNA ligase, mitochondrial	sp|P07806|SYV_YEAST Valine--tRNA ligase, mitochondrial OS=Saccharomyces cerevisiae (strain ATCC 204508 / S288c) OX=559292 GN=VAS1 PE=1 SV=2	125.69	13	12.7	1	5	4	8	3	11	5	25.6969	25.3357	25.644	25.529	26.5352	25.6197	23.2691	22.5295	22.8477	22.7926	23.7588	22.8455	23.2008	23.2561	23.5356	23.5069	23.6202	23.5029	23.3308	23.5434	3	3	0.155067	0.996534	0.212535	23.4371	TRUE	FALSE	sp|P07806|SYV_YEAST	P07806	SYV_YEAST	1104	Saccharomyces cerevisiae (strain ATCC 204508 / S288c) OX=559292	1:Experimental evidence at protein level	0.999
P39954	P39954	SAH1	Adenosylhomocysteinase	sp|P39954|SAHH_YEAST Adenosylhomocysteinase OS=Saccharomyces cerevisiae (strain ATCC 204508 / S288c) OX=559292 GN=SAH1 PE=1 SV=1	49.09	9	22.5	1	6	7	6	4	8	5	26.6246	26.2398	26.126	26.1535	26.9804	26.1586	25.9262	25.1629	25.059	25.1465	25.9334	25.1137	23.9083	24.0797	24.1558	23.942	24.1938	24.0143	24.0479	24.05	3	3	0.987126	0.996534	0.00209619	24.049	TRUE	FALSE	sp|P39954|SAHH_YEAST	P39954	SAHH_YEAST	449	Saccharomyces cerevisiae (strain ATCC 204508 / S288c) OX=559292	1:Experimental evidence at protein level	0.999
Q01855	Q01855	RPS15	40S ribosomal protein S15	sp|Q01855|RS15_YEAST 40S ribosomal protein S15 OS=Saccharomyces cerevisiae (strain ATCC 204508 / S288c) OX=559292 GN=RPS15 PE=1 SV=1	15.99	4	24.6	1	5	6	7	6	6	6	27.0277	26.5051	26.1971	26.5168	27.1786	26.4711	27.7698	26.8687	26.5706	26.9503	27.5722	26.8669	25.2661	25.3716	25.2749	25.4082	25.4158	25.4574	25.3042	25.4271	3	3	0.22923	0.996534	0.12295	25.3657	TRUE	FALSE	sp|Q01855|RS15_YEAST	Q01855	RS15_YEAST	142	Saccharomyces cerevisiae (strain ATCC 204508 / S288c) OX=559292	1:Experimental evidence at protein level	0.999
O74302	O74302;P0C2I3;P0C2I5;P0C2I6;P0C2I8;P0C2I9;P0C2J1;P0CX57;P0CX58;P0CX70;P0CX71;P0CX72;P0CX73;P0CX74;P0CX75;P0CX76;P47098;P47099;P47100;Q03434;Q03612;Q07793;Q12085;Q12141;Q12414;Q6Q5H1	TY1A-DR4	Transposon Ty1-DR4 Gag polyprotein	sp|O74302|YD13A_YEAST Transposon Ty1-DR4 Gag polyprotein OS=Saccharomyces cerevisiae (strain ATCC 204508 / S288c) OX=559292 GN=TY1A-DR4 PE=2 SV=1	48.98	8	18.9	1	8	5	6	5	7	4	26.1668	25.5442	25.6485	25.6147	26.0219	25.1491	25.9089	24.9078	25.0221	25.0482	25.4155	24.5449	24.6296	24.3868	24.4609	24.291	24.2737	24.3285	24.4925	24.2977	3	3	0.120284	0.996534	-0.194752	24.3951	TRUE	FALSE	sp|O74302|YD13A_YEAST	O74302	YD13A_YEAST	440	Saccharomyces cerevisiae (strain ATCC 204508 / S288c) OX=559292	2:Experimental evidence at transcript level	0.999
P07262	P07262	GDH1	NADP-specific glutamate dehydrogenase 1	sp|P07262|DHE4_YEAST NADP-specific glutamate dehydrogenase 1 OS=Saccharomyces cerevisiae (strain ATCC 204508 / S288c) OX=559292 GN=GDH1 PE=1 SV=2	49.54	7	19.6	1	5	6	6	4	8	6	26.2404	25.7669	26.2237	25.9051	26.7174	25.6438	24.8357	23.9837	24.4504	24.1918	24.9642	23.8927	23.8397	24.0272	24.6515	24.2725	24.386	23.9689	24.1728	24.2091	3	3	0.88557	0.996534	0.0363136	24.191	TRUE	FALSE	sp|P07262|DHE4_YEAST	P07262	DHE4_YEAST	454	Saccharomyces cerevisiae (strain ATCC 204508 / S288c) OX=559292	1:Experimental evidence at protein level	0.999
P07280	P07280;P07281	RPS19A	40S ribosomal protein S19-A	sp|P07280|RS19A_YEAST 40S ribosomal protein S19-A OS=Saccharomyces cerevisiae (strain ATCC 204508 / S288c) OX=559292 GN=RPS19A PE=1 SV=2	15.91	6	43.8	1	5	7	5	6	8	4	26.4909	26.0303	25.3703	25.7468	26.2743	25.9022	26.8704	26.0314	25.3813	25.8177	26.3054	25.9353	24.8125	24.8436	24.5048	24.5585	24.5364	25.0117	24.7203	24.7022	3	3	0.922105	0.996534	-0.0181023	24.7113	TRUE	FALSE	sp|P07280|RS19A_YEAST	P07280	RS19A_YEAST	144	Saccharomyces cerevisiae (strain ATCC 204508 / S288c) OX=559292	1:Experimental evidence at protein level	0.999
P0C2H6	P0C2H6;P0C2H7	RPL27A	60S ribosomal protein L27-A	sp|P0C2H6|RL27A_YEAST 60S ribosomal protein L27-A OS=Saccharomyces cerevisiae (strain ATCC 204508 / S288c) OX=559292 GN=RPL27A PE=1 SV=1	15.52	7	44.1	1	6	5	5	4	12	3	26.0299	25.5455	25.2348	25.2582	26.5914	25.4178	26.9944	26.1315	25.8307	25.914	27.2074	26.036	24.1421	23.98	23.8936	23.5963	24.2575	24.1807	24.0052	24.0115	3	3	0.976217	0.996534	0.00627735	24.0084	TRUE	FALSE	sp|P0C2H6|RL27A_YEAST	P0C2H6	RL27A_YEAST	136	Saccharomyces cerevisiae (strain ATCC 204508 / S288c) OX=559292	1:Experimental evidence at protein level	0.999
P26785	P26785	RPL16B	60S ribosomal protein L16-B	sp|P26785|RL16B_YEAST 60S ribosomal protein L16-B OS=Saccharomyces cerevisiae (strain ATCC 204508 / S288c) OX=559292 GN=RPL16B PE=1 SV=3	22.24	7	28.3	1	6	5	7	7	5	5	26.2987	25.5374	25.2743	25.4819	26.2833	25.4842	26.3887	25.249	24.9958	25.2633	26.0249	25.2278	24.2385	24.0805	24.1633	23.9498	24.1106	24.2677	24.1608	24.1094	3	3	0.690813	0.996534	-0.0514036	24.1351	TRUE	FALSE	sp|P26785|RL16B_YEAST	P26785	RL16B_YEAST	198	Saccharomyces cerevisiae (strain ATCC 204508 / S288c) OX=559292	1:Experimental evidence at protein level	0.999
P35691	P35691	TMA19	Translationally-controlled tumor protein homolog	sp|P35691|TCTP_YEAST Translationally-controlled tumor protein homolog OS=Saccharomyces cerevisiae (strain ATCC 204508 / S288c) OX=559292 GN=TMA19 PE=1 SV=1	18.73	9	32.3	1	5	7	4	7	7	5	26.9418	25.9662	25.2585	25.9483	26.3464	25.7912	27.4912	26.1372	25.4394	26.1891	26.5474	25.9943	24.7768	24.5796	24.1699	24.3673	24.1961	24.6078	24.5088	24.3904	3	3	0.569264	0.996534	-0.118369	24.4496	TRUE	FALSE	sp|P35691|TCTP_YEAST	P35691	TCTP_YEAST	167	Saccharomyces cerevisiae (strain ATCC 204508 / S288c) OX=559292	1:Experimental evidence at protein level	0.999
P38088	P38088	GRS1	Glycine--tRNA ligase 1, mitochondrial	sp|P38088|SYG_YEAST Glycine--tRNA ligase 1, mitochondrial OS=Saccharomyces cerevisiae (strain ATCC 204508 / S288c) OX=559292 GN=GRS1 PE=1 SV=3	78.14	13	18.3	1	6	3	8	5	10	3	26.2977	25.7564	26.055	25.9818	26.8139	25.4767	24.4549	23.5351	23.8436	23.8304	24.6225	23.2875	23.6285	23.5843	24.1048	23.8264	24.0343	23.4631	23.7725	23.7746	3	3	0.992658	0.996534	0.00204625	23.7736	TRUE	FALSE	sp|P38088|SYG_YEAST	P38088	SYG_YEAST	690	Saccharomyces cerevisiae (strain ATCC 204508 / S288c) OX=559292	1:Experimental evidence at protein level	0.999
Q02753	Q02753;Q12672	RPL21A	60S ribosomal protein L21-A	sp|Q02753|RL21A_YEAST 60S ribosomal protein L21-A OS=Saccharomyces cerevisiae (strain ATCC 204508 / S288c) OX=559292 GN=RPL21A PE=1 SV=1	18.23	6	33.1	1	5	5	6	6	7	6	27.8832	27.3385	27.5036	27.5318	28.4203	27.3139	28.6254	27.7021	27.8772	27.9653	28.8139	27.7096	26.3662	26.4106	26.6904	26.5825	26.8383	26.5326	26.489	26.6512	3	3	0.298058	0.996534	0.162127	26.5701	TRUE	FALSE	sp|Q02753|RL21A_YEAST	Q02753	RL21A_YEAST	160	Saccharomyces cerevisiae (strain ATCC 204508 / S288c) OX=559292	1:Experimental evidence at protein level	0.9988
P05739	P05739	RPL6B	60S ribosomal protein L6-B	sp|P05739|RL6B_YEAST 60S ribosomal protein L6-B OS=Saccharomyces cerevisiae (strain ATCC 204508 / S288c) OX=559292 GN=RPL6B PE=1 SV=4	19.97	8	43.2	1	6	5	5	4	9	5	26.7683	26.2168	26.0658	26.2866	27.2183	26.1656	26.8583	25.9284	25.7873	26.068	26.9598	25.9092	25.0049	25.0741	25.2463	25.183	25.7071	25.2308	25.1084	25.3736	3	3	0.174145	0.996534	0.265176	25.241	TRUE	FALSE	sp|P05739|RL6B_YEAST	P05739	RL6B_YEAST	176	Saccharomyces cerevisiae (strain ATCC 204508 / S288c) OX=559292	1:Experimental evidence at protein level	0.999
P12962	P12962	CAF20	Cap-associated protein CAF20	sp|P12962|CAF20_YEAST Cap-associated protein CAF20 OS=Saccharomyces cerevisiae (strain ATCC 204508 / S288c) OX=559292 GN=CAF20 PE=1 SV=2	18.21	3	34.8	1	6	6	7	4	5	6	27.003	26.6737	25.7871	25.9681	26.187	26.5014	27.7451	27.0374	26.1606	26.4016	26.5806	26.8971	25.0911	25.3805	24.5007	24.7999	24.0434	25.173	24.9908	24.6721	3	3	0.4035	0.996534	-0.318621	24.8314	TRUE	FALSE	sp|P12962|CAF20_YEAST	P12962	CAF20_YEAST	161	Saccharomyces cerevisiae (strain ATCC 204508 / S288c) OX=559292	1:Experimental evidence at protein level	0.999
P49166	P49166	RPL37A	60S ribosomal protein L37-A	sp|P49166|RL37A_YEAST 60S ribosomal protein L37-A OS=Saccharomyces cerevisiae (strain ATCC 204508 / S288c) OX=559292 GN=RPL37A PE=1 SV=2	9.84	8	44.3	1	7	8	5	5	4	5	27.257	27.1748	26.8847	26.9421	27.6115	26.9908	28.2216	27.7609	27.4806	27.598	28.2275	27.6089	27.3997	27.1478	26.6605	26.3521	25.9331	27.1076	27.0693	26.4643	3	3	0.127711	0.996534	-0.605063	26.7668	TRUE	FALSE	sp|P49166|RL37A_YEAST	P49166	RL37A_YEAST	88	Saccharomyces cerevisiae (strain ATCC 204508 / S288c) OX=559292	1:Experimental evidence at protein level	0.999
P0CX39	P0CX39;P0CX40	RPS8A	40S ribosomal protein S8-A	sp|P0CX39|RS8A_YEAST 40S ribosomal protein S8-A OS=Saccharomyces cerevisiae (strain ATCC 204508 / S288c) OX=559292 GN=RPS8A PE=1 SV=1	22.48	5	27	1	5	5	5	3	10	5	25.5215	25.136	25.0523	24.8267	26.3416	25.0588	26.071	25.3071	25.2332	25.0675	26.5426	25.2619	24.3038	24.2064	24.4197	24.0123	24.6401	24.316	24.31	24.3228	3	3	0.945557	0.996534	0.0128178	24.3164	TRUE	FALSE	sp|P0CX39|RS8A_YEAST	P0CX39	RS8A_YEAST	200	Saccharomyces cerevisiae (strain ATCC 204508 / S288c) OX=559292	1:Experimental evidence at protein level	0.999
P25694	P25694	CDC48	Cell division control protein 48	sp|P25694|CDC48_YEAST Cell division control protein 48 OS=Saccharomyces cerevisiae (strain ATCC 204508 / S288c) OX=559292 GN=CDC48 PE=1 SV=3	91.94	8	8.5	1	6	5	4	4	9	5	24.3191	23.4436	23.2435	23.4422	24.1364	23.1418	22.3767	21.1227	20.9325	21.1912	21.8455	20.853	22.0689	21.9714	22.2556	22.0523	22.4364	21.892	22.0986	22.1269	3	3	0.885298	0.996534	0.0282839	22.1127	TRUE	FALSE	sp|P25694|CDC48_YEAST	P25694	CDC48_YEAST	835	Saccharomyces cerevisiae (strain ATCC 204508 / S288c) OX=559292	1:Experimental evidence at protein level	0.999
P26637	P26637	CDC60	Leucine--tRNA ligase, cytoplasmic	sp|P26637|SYLC_YEAST Leucine--tRNA ligase, cytoplasmic OS=Saccharomyces cerevisiae (strain ATCC 204508 / S288c) OX=559292 GN=CDC60 PE=1 SV=1	124.06	8	7.2	1	6	4	5	7	6	5	25.3504	25.3084	25.162	24.8511	25.8473	24.7845	23.0173	22.5968	22.4602	22.2093	23.1656	22.1049	23.186	23.3633	23.4331	23.17	23.3909	23.3171	23.3275	23.2927	3	3	0.789718	0.996534	-0.0348055	23.3101	TRUE	FALSE	sp|P26637|SYLC_YEAST	P26637	SYLC_YEAST	1090	Saccharomyces cerevisiae (strain ATCC 204508 / S288c) OX=559292	1:Experimental evidence at protein level	0.999
P26783	P26783	RPS5	40S ribosomal protein S5	sp|P26783|RS5_YEAST 40S ribosomal protein S5 OS=Saccharomyces cerevisiae (strain ATCC 204508 / S288c) OX=559292 GN=RPS5 PE=1 SV=3	25.02	8	36	1	5	6	4	4	8	6	26.3359	25.8718	25.6979	26.0466	26.7888	25.9423	26.4259	25.5834	25.4193	25.828	26.5303	25.6859	24.2959	24.3124	24.2897	24.5355	24.5331	24.4766	24.2993	24.515	3	3	0.0550044	0.996534	0.215737	24.4072	TRUE	FALSE	sp|P26783|RS5_YEAST	P26783	RS5_YEAST	225	Saccharomyces cerevisiae (strain ATCC 204508 / S288c) OX=559292	1:Experimental evidence at protein level	0.999
P49167	P49167	RPL38	60S ribosomal protein L38	sp|P49167|RL38_YEAST 60S ribosomal protein L38 OS=Saccharomyces cerevisiae (strain ATCC 204508 / S288c) OX=559292 GN=RPL38 PE=1 SV=1	8.82	4	33.3	1	4	7	6	3	9	4	27.3857	27.0142	27.1395	26.9572	27.6647	26.7393	29.3502	28.6002	28.7354	28.6131	29.2807	28.3574	25.5619	25.9457	26.2871	25.9249	26.1043	25.8654	25.9315	25.9649	3	3	0.873263	0.996534	0.0333094	25.9482	TRUE	FALSE	sp|P49167|RL38_YEAST	P49167	RL38_YEAST	78	Saccharomyces cerevisiae (strain ATCC 204508 / S288c) OX=559292	1:Experimental evidence at protein level	0.9982
P04147	P04147	PAB1	Polyadenylate-binding protein, cytoplasmic and nuclear	sp|P04147|PABP_YEAST Polyadenylate-binding protein, cytoplasmic and nuclear OS=Saccharomyces cerevisiae (strain ATCC 204508 / S288c) OX=559292 GN=PAB1 PE=1 SV=4	64.3	8	15.3	1	5	6	5	5	6	5	25.1972	24.815	24.5197	24.7993	25.2349	24.6427	23.7467	22.986	22.7006	23.0402	23.4359	22.8458	22.8364	23.0663	22.8403	23.0754	22.8277	23.0455	22.9143	22.9829	3	3	0.626266	0.996534	0.0685406	22.9486	TRUE	FALSE	sp|P04147|PABP_YEAST	P04147	PABP_YEAST	577	Saccharomyces cerevisiae (strain ATCC 204508 / S288c) OX=559292	1:Experimental evidence at protein level	0.999
P02293	P02293;P02294	HTB1	Histone H2B.1	sp|P02293|H2B1_YEAST Histone H2B.1 OS=Saccharomyces cerevisiae (strain ATCC 204508 / S288c) OX=559292 GN=HTB1 PE=1 SV=2	14.24	4	27.5	1	5	4	5	6	6	5	26.8636	26.2377	25.5161	26.3261	26.4702	25.7059	27.2432	26.2388	25.5271	26.3971	26.5012	25.7391	25.6757	25.4917	25.0333	25.5303	25.1723	25.2639	25.4002	25.3222	3	3	0.707852	0.996534	-0.0780863	25.3612	TRUE	FALSE	sp|P02293|H2B1_YEAST	P02293	H2B1_YEAST	131	Saccharomyces cerevisiae (strain ATCC 204508 / S288c) OX=559292	1:Experimental evidence at protein level	0.999
P16861	P16861	PFK1	ATP-dependent 6-phosphofructokinase subunit alpha	sp|P16861|PFKA1_YEAST ATP-dependent 6-phosphofructokinase subunit alpha OS=Saccharomyces cerevisiae (strain ATCC 204508 / S288c) OX=559292 GN=PFK1 PE=1 SV=1	107.9	8	8.8	1	2	6	5	5	8	5	29.0144	28.6075	25.2717	28.5264	26.3287	28.3532	26.809	26.0236	22.6977	26.0124	23.7748	25.8014	26.8743	26.8649	26.7788	26.847	26.9681	26.8096	26.8393	26.8749	3	3	0.729558	0.996534	0.0355604	26.8571	TRUE	FALSE	sp|P16861|PFKA1_YEAST	P16861	PFKA1_YEAST	987	Saccharomyces cerevisiae (strain ATCC 204508 / S288c) OX=559292	1:Experimental evidence at protein level	0.999
contam_O95678	contam_O95678	KRT75	Keratin, type II cytoskeletal 75	sp|contam_O95678|K2C75_HUMAN Keratin, type II cytoskeletal 75 OS=Homo sapiens GN=KRT75 PE=1 SV=2	59.52	9	5.4	0.9998	2	2	7	7	6	7	19.6023	19.8445	23.9247	23.3058	23.4523	23.2481	18.2938	18.1576	22.2476	21.6886	21.7953	21.5932	18.6624	19.41	23.0767	22.2069	21.6062	22.3837	20.383	22.0656	3	3	-	-	1.68259	21.2243	FALSE	TRUE	sp|contam_O95678|K2C75_HUMAN	contam_O95678	K2C75_HUMAN	551	Homo sapiens	1:Experimental evidence at protein level	0.9989
P15180	P15180	KRS1	Lysine--tRNA ligase, cytoplasmic	sp|P15180|SYKC_YEAST Lysine--tRNA ligase, cytoplasmic OS=Saccharomyces cerevisiae (strain ATCC 204508 / S288c) OX=559292 GN=KRS1 PE=1 SV=2	67.92	8	12.5	1	4	4	5	3	8	6	24.8786	24.2907	23.7439	24.0751	24.6425	24.168	23.6732	22.7069	22.1699	22.5611	23.0886	22.6162	23.0891	22.9532	22.6414	22.7271	22.5309	22.9605	22.8946	22.7395	3	3	0.420925	0.996534	-0.155106	22.817	TRUE	FALSE	sp|P15180|SYKC_YEAST	P15180	SYKC_YEAST	591	Saccharomyces cerevisiae (strain ATCC 204508 / S288c) OX=559292	1:Experimental evidence at protein level	0.999
P17967	P17967	PDI1	Protein disulfide-isomerase	sp|P17967|PDI_YEAST Protein disulfide-isomerase OS=Saccharomyces cerevisiae (strain ATCC 204508 / S288c) OX=559292 GN=PDI1 PE=1 SV=2	58.19	7	12.3	1	7	4	6	4	7	2	25.2287	24.2937	24.3906	24.4983	25.042	24.8521	23.9709	22.6574	22.7642	22.9318	23.4356	23.2478	23.5161	23.2528	23.4334	23.3515	23.3296	23.3778	23.4008	23.353	3	3	0.692151	0.996534	-0.0477785	23.3769	TRUE	FALSE	sp|P17967|PDI_YEAST	P17967	PDI_YEAST	522	Saccharomyces cerevisiae (strain ATCC 204508 / S288c) OX=559292	1:Experimental evidence at protein level	0.999
P06782	P06782	SNF1	Carbon catabolite-derepressing protein kinase	sp|P06782|SNF1_YEAST Carbon catabolite-derepressing protein kinase OS=Saccharomyces cerevisiae (strain ATCC 204508 / S288c) OX=559292 GN=SNF1 PE=1 SV=1	72	4	6.6	1	5	5	5	5	5	4	28.0816	27.5977	26.016	27.0707	26.7624	27.3485	26.6311	25.7687	24.1968	25.3116	24.9634	25.5516	26.6675	26.5358	25.2269	26.0156	25.1772	26.2821	26.1434	25.825	3	3	0.524116	0.996534	-0.318429	25.9842	TRUE	FALSE	sp|P06782|SNF1_YEAST	P06782	SNF1_YEAST	633	Saccharomyces cerevisiae (strain ATCC 204508 / S288c) OX=559292	1:Experimental evidence at protein level	0.999
P37263	P37263	YCR087C-A	UPF0743 protein YCR087C-A	sp|P37263|YC16_YEAST UPF0743 protein YCR087C-A OS=Saccharomyces cerevisiae (strain ATCC 204508 / S288c) OX=559292 GN=YCR087C-A PE=1 SV=1	17.73	4	26.1	1	4	5	5	6	4	5	24.3581	23.811	23.9622	24.4393	24.0151	23.6825	25.1002	24.1747	24.3358	24.8728	24.4087	24.0783	23.6927	23.3588	23.7894	23.824	22.5182	23.2863	23.6137	23.2095	3	3	0.27981	0.996534	-0.40416	23.4116	TRUE	FALSE	sp|P37263|YC16_YEAST	P37263	YC16_YEAST	153	Saccharomyces cerevisiae (strain ATCC 204508 / S288c) OX=559292	1:Experimental evidence at protein level	0.999
Q12499	Q12499	NOP58	Nucleolar protein 58	sp|Q12499|NOP58_YEAST Nucleolar protein 58 OS=Saccharomyces cerevisiae (strain ATCC 204508 / S288c) OX=559292 GN=NOP58 PE=1 SV=1	56.92	8	17	1	2	1	9	5	10	2	25.6261	24.9857	26.3067	25.7132	26.9783	24.8504	24.4207	23.4019	24.7327	24.1992	25.4244	23.2986	23.3555	23.252	25.1247	24.1032	24.8588	23.4171	23.9108	24.1263	3	3	0.73491	0.996534	0.215559	24.0186	TRUE	FALSE	sp|Q12499|NOP58_YEAST	Q12499	NOP58_YEAST	511	Saccharomyces cerevisiae (strain ATCC 204508 / S288c) OX=559292	1:Experimental evidence at protein level	0.999
contam_P04259	contam_P04259	KRT6B	Keratin, type II cytoskeletal 6B	sp|contam_P04259|K2C6B_HUMAN Keratin, type II cytoskeletal 6B OS=Homo sapiens GN=KRT6B PE=1 SV=5	60.03	21	15.4	1	1	1	7	5	9	6	24.4633	23.9735	27.0152	26.4756	27.1401	26.8001	23.1059	22.2377	25.2892	24.8095	25.4342	25.0963	23.4631	22.9814	25.9336	25.3166	25.5099	25.4648	24.1261	25.4304	3	3	-	-	1.30437	24.7782	FALSE	TRUE	sp|contam_P04259|K2C6B_HUMAN	contam_P04259	K2C6B_HUMAN	564	Homo sapiens	1:Experimental evidence at protein level	0.999
P16474	P16474	KAR2	Endoplasmic reticulum chaperone BiP	sp|P16474|BIP_YEAST Endoplasmic reticulum chaperone BiP OS=Saccharomyces cerevisiae (strain ATCC 204508 / S288c) OX=559292 GN=KAR2 PE=1 SV=1	74.42	12	14.8	1	4	5	3	5	7	4	25.581	24.9193	24.6534	25.1026	25.3612	24.7059	24.0861	23.0459	22.7899	23.2991	23.5178	22.8646	23.5471	23.4102	23.2019	23.5145	23.2026	23.4345	23.3864	23.3839	3	3	0.986697	0.996534	-0.0025526	23.3851	TRUE	FALSE	sp|P16474|BIP_YEAST	P16474	BIP_YEAST	682	Saccharomyces cerevisiae (strain ATCC 204508 / S288c) OX=559292	1:Experimental evidence at protein level	0.999
P37302	P37302	APE3	Aminopeptidase Y	sp|P37302|APE3_YEAST Aminopeptidase Y OS=Saccharomyces cerevisiae (strain ATCC 204508 / S288c) OX=559292 GN=APE3 PE=1 SV=1	60.1	6	11.2	1	5	5	5	6	4	3	27.6933	25.3521	25.247	25.5386	25.8022	24.5015	26.6578	23.9381	23.8429	24.1945	24.4182	23.1196	24.4425	24.4568	24.5223	24.6058	24.2412	24.4032	24.4739	24.4167	3	3	0.664701	0.996534	-0.057169	24.4453	TRUE	FALSE	sp|P37302|APE3_YEAST	P37302	APE3_YEAST	537	Saccharomyces cerevisiae (strain ATCC 204508 / S288c) OX=559292	1:Experimental evidence at protein level	0.999
P46784	P46784;Q08745	RPS10B	40S ribosomal protein S10-B	sp|P46784|RS10B_YEAST 40S ribosomal protein S10-B OS=Saccharomyces cerevisiae (strain ATCC 204508 / S288c) OX=559292 GN=RPS10B PE=1 SV=1	12.73	4	34.3	1	4	4	4	4	7	5	26.7743	26.1553	26.1868	26.4186	26.8073	25.8564	28.0018	27.0044	27.0457	27.3375	27.6863	26.7375	25.8332	25.8105	26.0599	25.9459	25.7395	25.6602	25.9012	25.7819	3	3	0.388327	0.996534	-0.119341	25.8415	TRUE	FALSE	sp|P46784|RS10B_YEAST	P46784	RS10B_YEAST	105	Saccharomyces cerevisiae (strain ATCC 204508 / S288c) OX=559292	1:Experimental evidence at protein level	0.999
P47176	P47176	BAT2	Branched-chain-amino-acid aminotransferase, cytosolic	sp|P47176|BCA2_YEAST Branched-chain-amino-acid aminotransferase, cytosolic OS=Saccharomyces cerevisiae (strain ATCC 204508 / S288c) OX=559292 GN=BAT2 PE=1 SV=1	41.6	8	23.7	1	5	6	4	3	8	2	25.3621	24.9592	24.9104	24.9831	25.9819	24.7081	24.4522	23.6708	23.6319	23.7645	24.7235	23.4517	23.1868	23.4556	23.5177	23.3693	23.6273	23.2456	23.3867	23.414	3	3	0.86659	0.996534	0.0273263	23.4004	TRUE	FALSE	sp|P47176|BCA2_YEAST	P47176	BCA2_YEAST	376	Saccharomyces cerevisiae (strain ATCC 204508 / S288c) OX=559292	1:Experimental evidence at protein level	0.999
P06168	P06168	ILV5	Ketol-acid reductoisomerase, mitochondrial	sp|P06168|ILV5_YEAST Ketol-acid reductoisomerase, mitochondrial OS=Saccharomyces cerevisiae (strain ATCC 204508 / S288c) OX=559292 GN=ILV5 PE=1 SV=1	44.34	6	16.5	1	3	4	4	3	8	5	25.8119	25.5341	25.5802	25.6541	26.3734	25.67	25.1135	24.4572	24.5132	24.6471	25.3265	24.6252	24.3095	24.4595	24.6059	24.6212	24.7708	24.7601	24.4583	24.7174	3	3	0.0730764	0.996534	0.259077	24.5878	TRUE	FALSE	sp|P06168|ILV5_YEAST	P06168	ILV5_YEAST	395	Saccharomyces cerevisiae (strain ATCC 204508 / S288c) OX=559292	1:Experimental evidence at protein level	0.999
P07284	P07284	SES1	Serine--tRNA ligase, cytoplasmic	sp|P07284|SYSC_YEAST Serine--tRNA ligase, cytoplasmic OS=Saccharomyces cerevisiae (strain ATCC 204508 / S288c) OX=559292 GN=SES1 PE=1 SV=2	53.28	5	13.2	1	5	4	7	4	4	3	25.0214	24.8732	25.0388	24.7373	25.8415	24.6613	23.8704	23.3438	23.5193	23.2777	24.3421	23.164	23.258	23.7305	24.1782	23.6012	24.1048	23.7233	23.7222	23.8098	3	3	0.753273	0.996534	0.0875424	23.766	TRUE	FALSE	sp|P07284|SYSC_YEAST	P07284	SYSC_YEAST	462	Saccharomyces cerevisiae (strain ATCC 204508 / S288c) OX=559292	1:Experimental evidence at protein level	0.999
P13663	P13663	HOM2	Aspartate-semialdehyde dehydrogenase	sp|P13663|DHAS_YEAST Aspartate-semialdehyde dehydrogenase OS=Saccharomyces cerevisiae (strain ATCC 204508 / S288c) OX=559292 GN=HOM2 PE=1 SV=1	39.52	6	17	1	4	4	6	5	5	3	25.0985	24.5877	25.2798	25.1525	25.9485	24.3536	24.3261	23.4368	24.1388	24.0715	24.8275	23.2348	23.897	23.9074	24.6024	24.2199	24.4327	23.949	24.1356	24.2005	3	3	0.795484	0.996534	0.0649284	24.1681	TRUE	FALSE	sp|P13663|DHAS_YEAST	P13663	DHAS_YEAST	365	Saccharomyces cerevisiae (strain ATCC 204508 / S288c) OX=559292	1:Experimental evidence at protein level	0.999
P33302	P33302	PDR5	Pleiotropic ABC efflux transporter of multiple drugs	sp|P33302|PDR5_YEAST Pleiotropic ABC efflux transporter of multiple drugs OS=Saccharomyces cerevisiae (strain ATCC 204508 / S288c) OX=559292 GN=PDR5 PE=1 SV=1	170.33	12	8.3	1	3	3	4	6	10	1	24.8562	24.4235	25.0084	24.4865	26.037	24.4	22.3396	21.5285	22.1232	21.6613	23.1719	21.537	22.6718	22.7939	23.1166	22.8295	23.625	22.877	22.8608	23.1105	3	3	0.367593	0.996534	0.249708	22.9856	TRUE	FALSE	sp|P33302|PDR5_YEAST	P33302	PDR5_YEAST	1511	Saccharomyces cerevisiae (strain ATCC 204508 / S288c) OX=559292	1:Experimental evidence at protein level	0.999
P0CX47	P0CX47;P0CX48	RPS11A	40S ribosomal protein S11-A	sp|P0CX47|RS11A_YEAST 40S ribosomal protein S11-A OS=Saccharomyces cerevisiae (strain ATCC 204508 / S288c) OX=559292 GN=RPS11A PE=1 SV=1	17.74	6	37.2	1	4	4	4	4	6	4	26.4062	25.8261	25.8728	25.9154	27.2208	25.9185	26.6337	25.6752	25.7317	25.8344	27.0998	25.7996	24.4587	24.4364	24.6702	24.5122	25.2875	24.6772	24.5218	24.8256	3	3	0.21675	0.996534	0.303849	24.6737	TRUE	FALSE	sp|P0CX47|RS11A_YEAST	P0CX47	RS11A_YEAST	156	Saccharomyces cerevisiae (strain ATCC 204508 / S288c) OX=559292	1:Experimental evidence at protein level	0.999
P54839	P54839	ERG13	Hydroxymethylglutaryl-CoA synthase	sp|P54839|ERG13_YEAST Hydroxymethylglutaryl-CoA synthase OS=Saccharomyces cerevisiae (strain ATCC 204508 / S288c) OX=559292 GN=ERG13 PE=1 SV=1	54.98	7	13	1	4	4	5	2	7	4	25.2498	24.747	24.7852	24.6429	25.3071	24.6057	24.1554	23.2742	23.3222	23.2399	23.8642	23.165	23.0089	22.983	23.0897	22.9907	22.7645	22.8305	23.0272	22.8619	3	3	0.206841	0.996534	-0.165309	22.9445	TRUE	FALSE	sp|P54839|ERG13_YEAST	P54839	ERG13_YEAST	491	Saccharomyces cerevisiae (strain ATCC 204508 / S288c) OX=559292	1:Experimental evidence at protein level	0.999
Q12363	Q12363	WTM1	Transcriptional modulator WTM1	sp|Q12363|WTM1_YEAST Transcriptional modulator WTM1 OS=Saccharomyces cerevisiae (strain ATCC 204508 / S288c) OX=559292 GN=WTM1 PE=1 SV=1	48.35	6	16.5	1	3	4	5	4	6	4	24.3682	23.9524	24.6724	24.4016	25.3078	24.0304	23.5957	22.8015	23.5314	23.3205	24.1869	22.9115	22.1464	22.3665	23.0115	22.6588	22.9008	22.374	22.5081	22.6445	3	3	0.627826	0.996534	0.136403	22.5763	TRUE	FALSE	sp|Q12363|WTM1_YEAST	Q12363	WTM1_YEAST	437	Saccharomyces cerevisiae (strain ATCC 204508 / S288c) OX=559292	1:Experimental evidence at protein level	0.999
P0CX53	P0CX53;P0CX54	RPL12A	60S ribosomal protein L12-A	sp|P0CX53|RL12A_YEAST 60S ribosomal protein L12-A OS=Saccharomyces cerevisiae (strain ATCC 204508 / S288c) OX=559292 GN=RPL12A PE=1 SV=1	17.81	3	19.4	1	3	5	5	5	4	3	27.3268	26.996	26.4541	26.7944	27.3981	26.8372	27.7064	26.9971	26.4651	26.8653	27.4292	26.8703	26.3572	26.5772	26.2644	26.292	26.3084	26.5805	26.3996	26.3936	3	3	0.966598	0.996534	-0.00601245	26.3966	TRUE	FALSE	sp|P0CX53|RL12A_YEAST	P0CX53	RL12A_YEAST	165	Saccharomyces cerevisiae (strain ATCC 204508 / S288c) OX=559292	1:Experimental evidence at protein level	0.999
P25087	P25087	ERG6	Sterol 24-C-methyltransferase ERG6	sp|P25087|ERG6_YEAST Sterol 24-C-methyltransferase ERG6 OS=Saccharomyces cerevisiae (strain ATCC 204508 / S288c) OX=559292 GN=ERG6 PE=1 SV=4	43.4	6	15.7	1	3	5	3	4	6	4	24.3772	23.6174	23.5763	23.6298	24.3091	23.4332	23.4673	22.329	22.2978	22.4113	23.0506	22.1769	22.4707	22.2913	22.483	22.1805	22.2294	22.2521	22.415	22.2207	3	3	0.164498	0.996534	-0.194341	22.3179	TRUE	FALSE	sp|P25087|ERG6_YEAST	P25087	ERG6_YEAST	383	Saccharomyces cerevisiae (strain ATCC 204508 / S288c) OX=559292	1:Experimental evidence at protein level	0.999
P28777	P28777	ARO2	Chorismate synthase	sp|P28777|AROC_YEAST Chorismate synthase OS=Saccharomyces cerevisiae (strain ATCC 204508 / S288c) OX=559292 GN=ARO2 PE=1 SV=1	40.81	4	9.8	1	5	5	3	5	4	3	23.3074	22.5079	22.4906	22.1741	22.9806	22.3659	22.3975	21.2195	21.212	20.9556	21.7221	21.1096	22.8115	22.0024	22.3034	21.9126	21.6851	22.1324	22.3724	21.9101	3	3	0.111069	0.996534	-0.462376	22.1412	TRUE	FALSE	sp|P28777|AROC_YEAST	P28777	AROC_YEAST	376	Saccharomyces cerevisiae (strain ATCC 204508 / S288c) OX=559292	1:Experimental evidence at protein level	0.9985
P32288	P32288	GLN1	Glutamine synthetase	sp|P32288|GLNA_YEAST Glutamine synthetase OS=Saccharomyces cerevisiae (strain ATCC 204508 / S288c) OX=559292 GN=GLN1 PE=1 SV=4	41.74	7	18.1	1	3	4	6	5	5	2	25.6467	25.136	25.3296	25.4153	26.0511	24.5815	25.1961	24.307	24.5105	24.6561	25.2521	23.7846	24.1999	24.3673	24.7417	24.5402	24.5465	24.439	24.4363	24.5085	3	3	0.668605	0.996534	0.07225	24.4724	TRUE	FALSE	sp|P32288|GLNA_YEAST	P32288	GLNA_YEAST	370	Saccharomyces cerevisiae (strain ATCC 204508 / S288c) OX=559292	1:Experimental evidence at protein level	0.999
P49090	P49090	ASN2	Asparagine synthetase [glutamine-hydrolyzing] 2	sp|P49090|ASNS2_YEAST Asparagine synthetase [glutamine-hydrolyzing] 2 OS=Saccharomyces cerevisiae (strain ATCC 204508 / S288c) OX=559292 GN=ASN2 PE=1 SV=2	64.55	7	13.5	1	4	5	4	3	7	2	24.4603	24.0078	24.2246	24.1853	24.9333	23.7299	23.2548	22.4239	22.6506	22.6712	23.3793	22.1781	22.294	22.4459	22.8859	22.5061	22.6887	22.2713	22.542	22.4887	3	3	0.803657	0.996534	-0.0532637	22.5153	TRUE	FALSE	sp|P49090|ASNS2_YEAST	P49090	ASNS2_YEAST	572	Saccharomyces cerevisiae (strain ATCC 204508 / S288c) OX=559292	1:Experimental evidence at protein level	0.999
P0C0T4	P0C0T4;Q3E792	RPS25B	40S ribosomal protein S25-B	sp|P0C0T4|RS25B_YEAST 40S ribosomal protein S25-B OS=Saccharomyces cerevisiae (strain ATCC 204508 / S288c) OX=559292 GN=RPS25B PE=1 SV=1	12	3	20.4	1	4	4	4	4	4	4	26.8726	26.34	25.7826	26.0146	26.2824	26.2272	28.422	27.5111	26.9635	27.2554	27.4833	27.4303	25.6551	25.5203	25.0491	25.2552	24.6157	25.5254	25.4082	25.1321	3	3	0.362234	0.996534	-0.276017	25.2701	TRUE	FALSE	sp|P0C0T4|RS25B_YEAST	P0C0T4	RS25B_YEAST	108	Saccharomyces cerevisiae (strain ATCC 204508 / S288c) OX=559292	1:Experimental evidence at protein level	0.999
P0CX43	P0CX43;P0CX44	RPL1A	60S ribosomal protein L1-A	sp|P0CX43|RL1A_YEAST 60S ribosomal protein L1-A OS=Saccharomyces cerevisiae (strain ATCC 204508 / S288c) OX=559292 GN=RPL1A PE=1 SV=1	24.47	5	18.4	1	4	3	4	3	6	4	24.9413	23.8885	24.0804	24.2771	24.913	24.0222	25.3208	23.8896	24.0913	24.348	24.944	24.0553	23.5201	23.4521	24.0418	23.4647	23.8361	23.7217	23.6713	23.6742	3	3	0.988955	0.996534	0.0028764	23.6727	TRUE	FALSE	sp|P0CX43|RL1A_YEAST	P0CX43	RL1A_YEAST	217	Saccharomyces cerevisiae (strain ATCC 204508 / S288c) OX=559292	1:Experimental evidence at protein level	0.999
P15703	P15703	BGL2	Glucan 1,3-beta-glucosidase	sp|P15703|BGL2_YEAST Glucan 1,3-beta-glucosidase OS=Saccharomyces cerevisiae (strain ATCC 204508 / S288c) OX=559292 GN=BGL2 PE=1 SV=1	34.1	5	16.6	1	5	4	3	4	4	4	26.2445	25.8089	25.4921	25.7939	26.4293	25.5624	26.209	25.395	25.0881	25.4497	26.0453	25.1805	24.5782	24.7026	24.6005	24.707	24.6839	24.5864	24.6271	24.6591	3	3	0.756023	0.996534	0.0320449	24.6431	TRUE	FALSE	sp|P15703|BGL2_YEAST	P15703	BGL2_YEAST	313	Saccharomyces cerevisiae (strain ATCC 204508 / S288c) OX=559292	1:Experimental evidence at protein level	0.999
P38264	P38264	PHO88	SRP-independent targeting protein 3	sp|P38264|PHO88_YEAST SRP-independent targeting protein 3 OS=Saccharomyces cerevisiae (strain ATCC 204508 / S288c) OX=559292 GN=PHO88 PE=1 SV=1	21.12	5	29.8	1	4	4	4	4	4	4	24.9695	24.6973	24.5673	24.6566	25.1704	24.7484	24.7116	24.061	23.9409	24.0901	24.564	24.1441	22.8369	23.0197	23.0092	22.9839	22.8692	23.1729	22.9553	23.0087	3	3	0.699901	0.996534	0.053385	22.982	TRUE	FALSE	sp|P38264|PHO88_YEAST	P38264	PHO88_YEAST	188	Saccharomyces cerevisiae (strain ATCC 204508 / S288c) OX=559292	1:Experimental evidence at protein level	0.999
P40825	P40825	ALA1	Alanine--tRNA ligase, mitochondrial	sp|P40825|SYA_YEAST Alanine--tRNA ligase, mitochondrial OS=Saccharomyces cerevisiae (strain ATCC 204508 / S288c) OX=559292 GN=ALA1 PE=1 SV=3	109.99	7	7.1	1	5	2	4	3	6	4	24.5822	23.9728	23.85	23.988	24.5248	23.8156	22.1544	21.1665	21.0536	21.2515	21.7485	21.0414	22.6634	22.5913	22.6585	22.5227	22.5296	22.558	22.6378	22.5368	3	3	0.382955	0.996534	-0.100985	22.5873	TRUE	FALSE	sp|P40825|SYA_YEAST	P40825	SYA_YEAST	983	Saccharomyces cerevisiae (strain ATCC 204508 / S288c) OX=559292	1:Experimental evidence at protein level	0.999
P46655	P46655	GUS1	Glutamate--tRNA ligase, cytoplasmic	sp|P46655|SYEC_YEAST Glutamate--tRNA ligase, cytoplasmic OS=Saccharomyces cerevisiae (strain ATCC 204508 / S288c) OX=559292 GN=GUS1 PE=1 SV=3	80.79	10	13.4	1	4	3	4	2	6	5	24.8286	24.4649	24.1889	24.099	25.1137	24.472	22.8862	22.1441	21.878	21.848	22.8228	22.1832	22.3712	22.4846	22.4416	22.3863	22.5752	22.5731	22.4325	22.5115	3	3	0.540898	0.996534	0.0790168	22.472	TRUE	FALSE	sp|P46655|SYEC_YEAST	P46655	SYEC_YEAST	708	Saccharomyces cerevisiae (strain ATCC 204508 / S288c) OX=559292	1:Experimental evidence at protein level	0.999
P48589	P48589	RPS12	40S ribosomal protein S12	sp|P48589|RS12_YEAST 40S ribosomal protein S12 OS=Saccharomyces cerevisiae (strain ATCC 204508 / S288c) OX=559292 GN=RPS12 PE=1 SV=1	15.46	4	32.9	1	4	5	4	3	4	4	26.361	26.0893	25.3319	25.7516	27.2578	26.6009	27.1031	26.4529	25.7055	26.1851	27.6514	26.9966	25.1271	25.4728	24.7999	25.1453	25.1695	25.1233	25.1333	25.146	3	3	0.945984	0.996534	0.0127957	25.1396	TRUE	FALSE	sp|P48589|RS12_YEAST	P48589	RS12_YEAST	143	Saccharomyces cerevisiae (strain ATCC 204508 / S288c) OX=559292	1:Experimental evidence at protein level	0.999
contam_P02769	contam_P02769	ALB	Serum albumin	sp|contam_P02769|ALBU_BOVIN Serum albumin OS=Bos taurus GN=ALB PE=1 SV=4	69.25	14	17.6	1	3	0	0	0	20	1	24.95	21.6244	21.8888	21.5816	29.551	22.6849	23.1776	19.4735	19.7478	19.5005	27.43	20.5661	22.8036	20.9493	20.6944	20.4972	27.1995	21.644	21.4825	23.1136	3	3	-	-	1.63109	22.298	FALSE	TRUE	sp|contam_P02769|ALBU_BOVIN	contam_P02769	ALBU_BOVIN	607	Bos taurus	1:Experimental evidence at protein level	0.999
P06105	P06105	SCP160	Protein SCP160	sp|P06105|SC160_YEAST Protein SCP160 OS=Saccharomyces cerevisiae (strain ATCC 204508 / S288c) OX=559292 GN=SCP160 PE=1 SV=3	134.73	7	5.6	1	4	5	4	3	4	3	24.6779	23.987	23.8566	23.9768	24.3137	23.8775	22.0575	20.9881	20.8675	21.0478	21.3447	20.9107	22.7956	22.9088	22.5861	22.7375	22.4694	22.6958	22.7635	22.6342	3	3	0.409185	0.996534	-0.129292	22.6988	TRUE	FALSE	sp|P06105|SC160_YEAST	P06105	SC160_YEAST	1222	Saccharomyces cerevisiae (strain ATCC 204508 / S288c) OX=559292	1:Experimental evidence at protein level	0.999
P31116	P31116	HOM6	Homoserine dehydrogenase	sp|P31116|DHOM_YEAST Homoserine dehydrogenase OS=Saccharomyces cerevisiae (strain ATCC 204508 / S288c) OX=559292 GN=HOM6 PE=1 SV=1	38.48	4	10	1	4	4	4	5	3	3	25.6036	25.1447	24.9686	25.2806	25.8429	24.7723	24.8311	23.9938	23.8276	24.1995	24.722	23.6535	24.0448	24.2276	24.2616	24.3828	24.138	24.064	24.178	24.195	3	3	0.90179	0.996534	0.0169373	24.1865	TRUE	FALSE	sp|P31116|DHOM_YEAST	P31116	DHOM_YEAST	359	Saccharomyces cerevisiae (strain ATCC 204508 / S288c) OX=559292	1:Experimental evidence at protein level	0.9987
P32495	P32495	NHP2	H/ACA ribonucleoprotein complex subunit NHP2	sp|P32495|NHP2_YEAST H/ACA ribonucleoprotein complex subunit NHP2 OS=Saccharomyces cerevisiae (strain ATCC 204508 / S288c) OX=559292 GN=NHP2 PE=1 SV=2	17.11	5	31.4	1	4	3	4	5	4	3	25.7771	25.059	25.1354	25.3009	25.3132	25.0155	27.0047	25.9081	25.9944	26.2198	26.1922	25.8966	24.5747	24.2457	24.4026	24.1537	23.4534	24.288	24.4077	23.9651	3	3	0.117313	0.996534	-0.442623	24.1864	TRUE	FALSE	sp|P32495|NHP2_YEAST	P32495	NHP2_YEAST	156	Saccharomyces cerevisiae (strain ATCC 204508 / S288c) OX=559292	1:Experimental evidence at protein level	0.9988
Q03690	Q03690	CLU1	Clustered mitochondria protein 1	sp|Q03690|CLU_YEAST Clustered mitochondria protein 1 OS=Saccharomyces cerevisiae (strain ATCC 204508 / S288c) OX=559292 GN=CLU1 PE=1 SV=1	145.08	5	4.4	1	3	6	4	3	4	3	27.6926	27.0697	27.1383	27.3584	27.0757	27.3206	25.2421	24.2408	24.3192	24.5992	24.2767	24.5237	27.525	27.496	27.124	27.04	26.5237	27.5355	27.3817	27.0331	3	3	0.251253	0.996534	-0.348629	27.2074	TRUE	FALSE	sp|Q03690|CLU_YEAST	Q03690	CLU_YEAST	1277	Saccharomyces cerevisiae (strain ATCC 204508 / S288c) OX=559292	1:Experimental evidence at protein level	0.999
P07267	P07267	PEP4	Saccharopepsin	sp|P07267|CARP_YEAST Saccharopepsin OS=Saccharomyces cerevisiae (strain ATCC 204508 / S288c) OX=559292 GN=PEP4 PE=1 SV=1	44.47	3	9.4	1	3	4	4	4	5	2	23.9803	23.3573	23.4067	23.8636	24.2612	22.8885	23.6229	22.6214	22.6807	23.1975	23.5553	22.1847	23.5789	23.1795	23.3526	23.7307	23.203	22.8329	23.3703	23.2555	3	3	0.664119	0.996534	-0.114756	23.3129	TRUE	FALSE	sp|P07267|CARP_YEAST	P07267	CARP_YEAST	405	Saccharomyces cerevisiae (strain ATCC 204508 / S288c) OX=559292	1:Experimental evidence at protein level	0.999
P0CX25	P0CX25;P0CX26	RPL43A	60S ribosomal protein L43-A	sp|P0CX25|RL43A_YEAST 60S ribosomal protein L43-A OS=Saccharomyces cerevisiae (strain ATCC 204508 / S288c) OX=559292 GN=RPL43A PE=1 SV=1	10.08	3	25	1	4	3	4	4	4	3	24.7745	23.5792	23.102	23.6403	23.4572	23.3753	26.324	24.7502	24.2829	24.8812	24.6581	24.5784	23.4641	22.9278	22.5965	22.3358	22.1721	23.0138	22.9961	22.5072	3	3	0.167743	0.996534	-0.488917	22.7517	TRUE	FALSE	sp|P0CX25|RL43A_YEAST	P0CX25	RL43A_YEAST	92	Saccharomyces cerevisiae (strain ATCC 204508 / S288c) OX=559292	1:Experimental evidence at protein level	0.9989
P16120	P16120	THR4	Threonine synthase	sp|P16120|THRC_YEAST Threonine synthase OS=Saccharomyces cerevisiae (strain ATCC 204508 / S288c) OX=559292 GN=THR4 PE=1 SV=1	57.44	9	15.4	1	3	5	1	0	7	6	24.5118	24.5788	24.2031	24.2933	25.1948	24.1209	23.3064	22.995	22.6291	22.7792	23.6409	22.5691	22.4552	22.5116	22.5097	22.5699	22.405	22.5556	22.4922	22.5102	3	3	0.882053	0.996534	0.017979	22.5012	TRUE	FALSE	sp|P16120|THRC_YEAST	P16120	THRC_YEAST	514	Saccharomyces cerevisiae (strain ATCC 204508 / S288c) OX=559292	1:Experimental evidence at protein level	0.999
P38809	P38809	YHR097C	Uncharacterized protein YHR097C	sp|P38809|YHP7_YEAST Uncharacterized protein YHR097C OS=Saccharomyces cerevisiae (strain ATCC 204508 / S288c) OX=559292 GN=YHR097C PE=1 SV=1	40.64	6	23.2	1	5	4	3	4	2	4	25.1623	24.5211	24.1573	24.4203	24.359	24.5165	24.6243	23.6046	23.2508	23.5737	23.4725	23.6321	23.665	23.6037	23.2747	23.3822	22.5201	23.4899	23.5145	23.1308	3	3	0.227616	0.996534	-0.383723	23.3226	TRUE	FALSE	sp|P38809|YHP7_YEAST	P38809	YHP7_YEAST	366	Saccharomyces cerevisiae (strain ATCC 204508 / S288c) OX=559292	1:Experimental evidence at protein level	0.999
contam_P42212	contam_P42212	GFP	Green fluorescent protein	sp|contam_P42212|GFP_AEQVI Green fluorescent protein OS=Aequorea victoria GN=GFP PE=1 SV=1	26.87	5	16	1	0	0	0	7	9	6	20.5818	20.0752	-	27.2903	27.6282	26.7744	20.9613	20.0763	-	27.3612	27.6592	26.8075	-	-	-	25.9125	26.3324	26.3572	-	26.2007	0	3	-	-	-	26.2007	FALSE	TRUE	sp|contam_P42212|GFP_AEQVI	contam_P42212	GFP_AEQVI	238	Aequorea victoria	1:Experimental evidence at protein level	0.999
P0CX33	P0CX33;P0CX34	RPS30A	40S ribosomal protein S30-A	sp|P0CX33|RS30A_YEAST 40S ribosomal protein S30-A OS=Saccharomyces cerevisiae (strain ATCC 204508 / S288c) OX=559292 GN=RPS30A PE=1 SV=1	7.11	2	15.9	1	4	2	5	2	4	4	26.2982	25.4302	25.1328	25.3631	25.7559	25.3758	28.2627	27.0163	26.7287	27.019	27.3719	26.994	24.4816	24.4056	24.3068	24.1905	24.0007	24.4885	24.398	24.2265	3	3	0.302783	0.996534	-0.171422	24.3123	TRUE	FALSE	sp|P0CX33|RS30A_YEAST	P0CX33	RS30A_YEAST	63	Saccharomyces cerevisiae (strain ATCC 204508 / S288c) OX=559292	1:Experimental evidence at protein level	0.9941
P23301	P23301	HYP2	Eukaryotic translation initiation factor 5A-1	sp|P23301|IF5A1_YEAST Eukaryotic translation initiation factor 5A-1 OS=Saccharomyces cerevisiae (strain ATCC 204508 / S288c) OX=559292 GN=HYP2 PE=1 SV=3	17.1	3	21	1	5	3	3	4	3	3	26.1875	25.5899	25.2555	25.6171	25.9	25.4214	26.7369	25.7609	25.4364	25.858	26.101	25.6245	24.6714	24.675	24.5423	24.701	24.2842	24.6514	24.6296	24.5455	3	3	0.579405	0.996534	-0.0840985	24.5876	TRUE	FALSE	sp|P23301|IF5A1_YEAST	P23301	IF5A1_YEAST	157	Saccharomyces cerevisiae (strain ATCC 204508 / S288c) OX=559292	1:Experimental evidence at protein level	0.999
P31539	P31539	HSP104	Heat shock protein 104	sp|P31539|HS104_YEAST Heat shock protein 104 OS=Saccharomyces cerevisiae (strain ATCC 204508 / S288c) OX=559292 GN=HSP104 PE=1 SV=2	101.97	7	7.4	1	5	5	1	3	5	2	23.4755	23.4392	22.7449	23.3314	23.0159	22.8537	21.3245	20.9098	20.2253	20.8718	20.5164	20.3564	22.2962	21.9821	21.9223	21.9405	21.8095	21.791	22.0669	21.847	3	3	0.211591	0.996534	-0.219919	21.9569	TRUE	FALSE	sp|P31539|HS104_YEAST	P31539	HS104_YEAST	908	Saccharomyces cerevisiae (strain ATCC 204508 / S288c) OX=559292	1:Experimental evidence at protein level	0.999
P32481	P32481	GCD11	Eukaryotic translation initiation factor 2 subunit gamma	sp|P32481|IF2G_YEAST Eukaryotic translation initiation factor 2 subunit gamma OS=Saccharomyces cerevisiae (strain ATCC 204508 / S288c) OX=559292 GN=GCD11 PE=1 SV=1	57.83	5	10.4	1	2	4	4	4	5	2	24.613	23.9738	24.0798	24.3356	24.8137	23.7209	23.5186	22.501	22.6168	22.9326	23.3708	22.2801	22.7811	22.7529	22.9056	22.9172	22.888	22.7395	22.8132	22.8482	3	3	0.775339	0.996534	0.0350166	22.8307	TRUE	FALSE	sp|P32481|IF2G_YEAST	P32481	IF2G_YEAST	527	Saccharomyces cerevisiae (strain ATCC 204508 / S288c) OX=559292	1:Experimental evidence at protein level	0.999
P36136	P36136	SHB17	Sedoheptulose 1,7-bisphosphatase	sp|P36136|SHB17_YEAST Sedoheptulose 1,7-bisphosphatase OS=Saccharomyces cerevisiae (strain ATCC 204508 / S288c) OX=559292 GN=SHB17 PE=1 SV=1	31	4	12.5	1	3	4	4	3	4	3	26.4205	25.5844	26.8274	27.0344	25.3737	26.1211	26.1626	24.948	26.2009	26.4679	24.7673	25.5168	25.2411	25.329	26.4786	26.467	26.0519	24.7444	25.6829	25.7544	3	3	0.899125	0.996534	0.0714974	25.7187	TRUE	FALSE	sp|P36136|SHB17_YEAST	P36136	SHB17_YEAST	271	Saccharomyces cerevisiae (strain ATCC 204508 / S288c) OX=559292	1:Experimental evidence at protein level	0.999
Q12074	Q12074	SPE3	Spermidine synthase SPE3	sp|Q12074|SPEE_YEAST Spermidine synthase SPE3 OS=Saccharomyces cerevisiae (strain ATCC 204508 / S288c) OX=559292 GN=SPE3 PE=1 SV=1	33.3	4	16	1	2	3	4	3	6	3	24.056	23.717	23.3525	23.6212	24.4157	23.296	23.9051	23.1876	22.8329	23.1616	23.9162	22.7986	21.9349	22.2684	22.2078	22.2672	22.3892	22.1478	22.137	22.2681	3	3	0.421182	0.996534	0.131039	22.2025	TRUE	FALSE	sp|Q12074|SPEE_YEAST	Q12074	SPEE_YEAST	293	Saccharomyces cerevisiae (strain ATCC 204508 / S288c) OX=559292	1:Experimental evidence at protein level	0.999
P04801	P04801	THS1	Threonine--tRNA ligase, cytoplasmic	sp|P04801|SYTC_YEAST Threonine--tRNA ligase, cytoplasmic OS=Saccharomyces cerevisiae (strain ATCC 204508 / S288c) OX=559292 GN=THS1 PE=1 SV=2	84.47	6	9.1	1	1	3	4	4	6	2	24.2044	24.1377	24.475	23.7306	24.5955	23.7567	22.506	22.0608	22.408	21.7235	22.5486	21.7118	22.6283	22.7848	23.1617	22.7546	22.9304	22.609	22.8583	22.7647	3	3	0.62344	0.996534	-0.0936162	22.8115	TRUE	FALSE	sp|P04801|SYTC_YEAST	P04801	SYTC_YEAST	734	Saccharomyces cerevisiae (strain ATCC 204508 / S288c) OX=559292	1:Experimental evidence at protein level	0.999
P05748	P05748	RPL15A	60S ribosomal protein L15-A	sp|P05748|RL15A_YEAST 60S ribosomal protein L15-A OS=Saccharomyces cerevisiae (strain ATCC 204508 / S288c) OX=559292 GN=RPL15A PE=1 SV=3	24.41	8	36.3	1	2	1	5	1	8	3	24.3481	24.4453	24.7386	24.2076	26.2673	24.4124	24.8976	24.6163	24.9195	24.4485	26.4683	24.6155	22.8238	22.904	23.3078	22.5155	24.0302	23.0674	23.0119	23.2043	3	3	0.64204	0.996534	0.192485	23.1081	TRUE	FALSE	sp|P05748|RL15A_YEAST	P05748	RL15A_YEAST	204	Saccharomyces cerevisiae (strain ATCC 204508 / S288c) OX=559292	1:Experimental evidence at protein level	0.999
P05759	P05759	RPS31	Ubiquitin-40S ribosomal protein S31	sp|P05759|RS31_YEAST Ubiquitin-40S ribosomal protein S31 OS=Saccharomyces cerevisiae (strain ATCC 204508 / S288c) OX=559292 GN=RPS31 PE=1 SV=3	17.21	7	41.4	1	5	4	4	3	3	1	26.888	26.2245	25.5563	25.9894	26.2803	25.8038	27.8525	26.8106	26.1522	26.6452	26.8963	26.4219	25.7439	25.2784	24.9358	25.0191	24.9193	25.158	25.3194	25.0321	3	3	0.234466	0.996534	-0.287211	25.1757	TRUE	FALSE	sp|P05759|RS31_YEAST	P05759	RS31_YEAST	152	Saccharomyces cerevisiae (strain ATCC 204508 / S288c) OX=559292	1:Experimental evidence at protein level	0.999
P07283	P07283	SEC53	Phosphomannomutase	sp|P07283|PMM_YEAST Phosphomannomutase OS=Saccharomyces cerevisiae (strain ATCC 204508 / S288c) OX=559292 GN=SEC53 PE=1 SV=1	29.04	4	16.5	1	5	2	3	4	3	3	24.774	24.0701	23.8361	24.1095	24.6391	23.939	24.236	23.1537	22.9295	23.2629	23.7526	23.0546	22.7659	22.6737	22.6838	22.6996	22.6376	22.5765	22.7078	22.6379	3	3	0.549824	0.996534	-0.0699058	22.6728	TRUE	FALSE	sp|P07283|PMM_YEAST	P07283	PMM_YEAST	254	Saccharomyces cerevisiae (strain ATCC 204508 / S288c) OX=559292	1:Experimental evidence at protein level	0.999
P17709	P17709	GLK1	Glucokinase-1	sp|P17709|HXKG_YEAST Glucokinase-1 OS=Saccharomyces cerevisiae (strain ATCC 204508 / S288c) OX=559292 GN=GLK1 PE=1 SV=1	55.34	4	6.4	1	3	3	3	4	3	3	24.4762	23.7335	23.2946	23.5974	24.0495	23.5106	23.4408	22.3195	21.8905	22.2533	22.6655	22.1287	23.377	23.1402	22.928	23.033	22.8385	23.0957	23.1484	22.989	3	3	0.35094	0.996534	-0.15937	23.0687	TRUE	FALSE	sp|P17709|HXKG_YEAST	P17709	HXKG_YEAST	500	Saccharomyces cerevisiae (strain ATCC 204508 / S288c) OX=559292	1:Experimental evidence at protein level	0.999
P26784	P26784	RPL16A	60S ribosomal protein L16-A	sp|P26784|RL16A_YEAST 60S ribosomal protein L16-A OS=Saccharomyces cerevisiae (strain ATCC 204508 / S288c) OX=559292 GN=RPL16A PE=1 SV=3	22.19	6	18.1	1	4	3	3	2	3	4	24.2342	23.6018	23.6553	23.5659	24.5606	23.6411	24.3242	23.3134	23.3767	23.3473	24.3021	23.3847	22.8589	22.9002	23.0802	22.7422	23.2035	23.0757	22.9464	23.0071	3	3	0.717184	0.996534	0.0606838	22.9768	TRUE	FALSE	sp|P26784|RL16A_YEAST	P26784	RL16A_YEAST	199	Saccharomyces cerevisiae (strain ATCC 204508 / S288c) OX=559292	1:Experimental evidence at protein level	0.999
P38625	P38625	GUA1	GMP synthase [glutamine-hydrolyzing]	sp|P38625|GUAA_YEAST GMP synthase [glutamine-hydrolyzing] OS=Saccharomyces cerevisiae (strain ATCC 204508 / S288c) OX=559292 GN=GUA1 PE=1 SV=4	58.45	6	10.1	1	5	3	3	2	3	3	25.0193	24.5708	24.363	24.7997	25.1099	24.4115	23.5244	22.6974	22.4995	22.9961	23.2665	22.5702	23.3999	23.4895	23.5747	23.8998	23.4503	23.6892	23.4881	23.6798	3	3	0.240445	0.996534	0.191698	23.5839	TRUE	FALSE	sp|P38625|GUAA_YEAST	P38625	GUAA_YEAST	525	Saccharomyces cerevisiae (strain ATCC 204508 / S288c) OX=559292	1:Experimental evidence at protein level	0.9989
P05319	P05319	RPP2A	60S acidic ribosomal protein P2-alpha	sp|P05319|RLA2_YEAST 60S acidic ribosomal protein P2-alpha OS=Saccharomyces cerevisiae (strain ATCC 204508 / S288c) OX=559292 GN=RPP2A PE=1 SV=1	10.74	2	21.7	1	3	3	3	3	3	3	25.7809	25.391	25.8411	25.5873	26.5882	25.018	26.7454	25.9771	26.437	26.2432	27.2042	25.6361	24.625	24.8489	25.4842	24.9847	25.4013	24.5649	24.986	24.9837	3	3	0.99396	0.996534	-0.00237323	24.9848	TRUE	FALSE	sp|P05319|RLA2_YEAST	P05319	RLA2_YEAST	106	Saccharomyces cerevisiae (strain ATCC 204508 / S288c) OX=559292	1:Experimental evidence at protein level	0.999
P07251	P07251	ATP1	ATP synthase subunit alpha, mitochondrial	sp|P07251|ATPA_YEAST ATP synthase subunit alpha, mitochondrial OS=Saccharomyces cerevisiae (strain ATCC 204508 / S288c) OX=559292 GN=ATP1 PE=1 SV=5	58.57	8	16.1	1	2	1	4	3	7	1	24.3804	23.9843	24.4601	24.3144	25.4621	23.6431	23.0229	22.2484	22.7341	22.6484	23.7561	21.9393	22.3643	22.5444	23.0877	22.9085	23.1916	22.537	22.6655	22.879	3	3	0.43702	0.996534	0.213513	22.7723	TRUE	FALSE	sp|P07251|ATPA_YEAST	P07251	ATPA_YEAST	545	Saccharomyces cerevisiae (strain ATCC 204508 / S288c) OX=559292	1:Experimental evidence at protein level	0.9989
P15992	P15992	HSP26	Heat shock protein 26	sp|P15992|HSP26_YEAST Heat shock protein 26 OS=Saccharomyces cerevisiae (strain ATCC 204508 / S288c) OX=559292 GN=HSP26 PE=1 SV=3	23.87	4	25.2	1	3	3	3	3	4	2	23.8112	23.4884	24.0323	22.8681	24.8173	23.0774	23.7757	23.0745	23.6282	22.524	24.4333	22.6955	22.533	22.3193	23.0066	22.0047	22.9788	22.0349	22.6196	22.3395	3	3	0.424506	0.996534	-0.280133	22.4796	TRUE	FALSE	sp|P15992|HSP26_YEAST	P15992	HSP26_YEAST	214	Saccharomyces cerevisiae (strain ATCC 204508 / S288c) OX=559292	1:Experimental evidence at protein level	0.999
P22146	P22146	GAS1	1,3-beta-glucanosyltransferase GAS1	sp|P22146|GAS1_YEAST 1,3-beta-glucanosyltransferase GAS1 OS=Saccharomyces cerevisiae (strain ATCC 204508 / S288c) OX=559292 GN=GAS1 PE=1 SV=2	59.54	4	5.5	1	2	2	5	3	4	2	25.0489	24.4374	24.4739	24.6646	25.4155	24.1209	24.139	23.149	23.1954	23.446	24.157	22.8646	24.1125	23.9326	24.1771	24.0932	24.3035	23.7503	24.0741	24.049	3	3	0.88795	0.996534	-0.0250677	24.0615	TRUE	FALSE	sp|P22146|GAS1_YEAST	P22146	GAS1_YEAST	559	Saccharomyces cerevisiae (strain ATCC 204508 / S288c) OX=559292	1:Experimental evidence at protein level	0.999
P28272	P28272	URA1	Dihydroorotate dehydrogenase (fumarate)	sp|P28272|PYRD_YEAST Dihydroorotate dehydrogenase (fumarate) OS=Saccharomyces cerevisiae (strain ATCC 204508 / S288c) OX=559292 GN=URA1 PE=1 SV=1	34.78	4	12.4	1	3	4	3	2	3	3	23.7349	22.9611	22.3752	22.9386	23.1854	22.6811	23.3775	22.2252	21.6492	22.2725	22.4795	21.9773	22.7338	22.2326	21.7497	22.1524	21.8323	22.0884	22.2387	22.0244	3	3	0.458689	0.996534	-0.214291	22.1315	TRUE	FALSE	sp|P28272|PYRD_YEAST	P28272	PYRD_YEAST	314	Saccharomyces cerevisiae (strain ATCC 204508 / S288c) OX=559292	1:Experimental evidence at protein level	0.9987
P32905	P32905;P46654	RPS0A	40S ribosomal protein S0-A	sp|P32905|RSSA1_YEAST 40S ribosomal protein S0-A OS=Saccharomyces cerevisiae (strain ATCC 204508 / S288c) OX=559292 GN=RPS0A PE=1 SV=3	28.01	3	13.1	1	4	2	2	2	4	4	25.9325	25.1545	24.5327	25.2167	25.8519	25.1232	25.897	24.7406	24.1286	24.8726	25.4679	24.7413	24.7191	24.5622	23.986	24.5758	24.365	24.5644	24.4224	24.5018	3	3	0.71854	0.996534	0.0793303	24.4621	TRUE	FALSE	sp|P32905|RSSA1_YEAST	P32905	RSSA1_YEAST	252	Saccharomyces cerevisiae (strain ATCC 204508 / S288c) OX=559292	1:Experimental evidence at protein level	0.999
P39931	P39931	SSP120	Protein SSP120	sp|P39931|SS120_YEAST Protein SSP120 OS=Saccharomyces cerevisiae (strain ATCC 204508 / S288c) OX=559292 GN=SSP120 PE=1 SV=1	27.27	5	19.7	1	3	1	5	3	5	1	24.8672	24.1672	25.3028	25.1123	26.35	23.9629	24.9572	23.8788	25.0243	24.8938	26.0916	23.7065	23.5098	23.5209	24.8274	24.2665	25.0731	23.3922	23.9527	24.2439	3	3	0.609403	0.996534	0.291219	24.0983	TRUE	FALSE	sp|P39931|SS120_YEAST	P39931	SS120_YEAST	234	Saccharomyces cerevisiae (strain ATCC 204508 / S288c) OX=559292	1:Experimental evidence at protein level	0.999
P47143	P47143	ADO1	Adenosine kinase	sp|P47143|ADK_YEAST Adenosine kinase OS=Saccharomyces cerevisiae (strain ATCC 204508 / S288c) OX=559292 GN=ADO1 PE=1 SV=1	36.35	4	10.9	1	3	5	3	2	4	1	25.0402	24.3687	24.2822	24.3529	24.9084	24.2624	24.5897	23.5397	23.4631	23.5938	24.1094	23.4655	23.5024	23.2832	23.3648	23.2719	22.9704	23.3547	23.3835	23.199	3	3	0.250112	0.996534	-0.184481	23.2912	TRUE	FALSE	sp|P47143|ADK_YEAST	P47143	ADK_YEAST	340	Saccharomyces cerevisiae (strain ATCC 204508 / S288c) OX=559292	1:Experimental evidence at protein level	0.999
Q04947	Q04947	RTN1	Reticulon-like protein 1	sp|Q04947|RTN1_YEAST Reticulon-like protein 1 OS=Saccharomyces cerevisiae (strain ATCC 204508 / S288c) OX=559292 GN=RTN1 PE=1 SV=1	32.9	3	11.2	1	4	3	4	3	3	1	23.7761	23.2655	22.9606	23.3087	23.9505	23.0369	23.0777	22.1886	21.8936	22.3016	22.9035	21.9921	22.5931	22.5344	22.572	22.3573	22.6002	22.5366	22.5665	22.498	3	3	0.596477	0.996534	-0.0684439	22.5323	TRUE	FALSE	sp|Q04947|RTN1_YEAST	Q04947	RTN1_YEAST	295	Saccharomyces cerevisiae (strain ATCC 204508 / S288c) OX=559292	1:Experimental evidence at protein level	0.999
contam_Q8N1N4	contam_Q8N1N4	KRT78	Keratin, type II cytoskeletal 78	sp|contam_Q8N1N4|K2C78_HUMAN Keratin, type II cytoskeletal 78 OS=Homo sapiens GN=KRT78 PE=2 SV=2	56.83	9	11	1	5	0	0	3	7	3	30.0482	29.3716	29.2875	29.6913	29.6631	29.4687	28.7397	27.6846	27.6104	28.0742	28.0061	27.8138	29.8535	29.4168	29.7193	30.1544	28.4477	29.8593	29.6632	29.4871	3	3	-	-	-0.176082	29.5752	FALSE	TRUE	sp|contam_Q8N1N4|K2C78_HUMAN	contam_Q8N1N4	K2C78_HUMAN	520	Homo sapiens	2:Experimental evidence at transcript level	0.9968
P0C0W1	P0C0W1;Q3E7Y3	RPS22A	40S ribosomal protein S22-A	sp|P0C0W1|RS22A_YEAST 40S ribosomal protein S22-A OS=Saccharomyces cerevisiae (strain ATCC 204508 / S288c) OX=559292 GN=RPS22A PE=1 SV=2	14.62	4	31.5	1	2	5	1	2	4	3	24.48	23.8383	22.3916	23.5039	23.8467	23.0062	25.2221	24.202	22.7651	23.9374	24.2403	23.402	22.8122	22.2907	21.8714	22.1066	21.5042	22.4111	22.3248	22.0073	3	3	0.374408	0.996534	-0.317451	22.166	TRUE	FALSE	sp|P0C0W1|RS22A_YEAST	P0C0W1	RS22A_YEAST	130	Saccharomyces cerevisiae (strain ATCC 204508 / S288c) OX=559292	1:Experimental evidence at protein level	0.999
P15646	P15646	NOP1	rRNA 2'-O-methyltransferase fibrillarin	sp|P15646|FBRL_YEAST rRNA 2'-O-methyltransferase fibrillarin OS=Saccharomyces cerevisiae (strain ATCC 204508 / S288c) OX=559292 GN=NOP1 PE=1 SV=1	34.44	5	11.9	1	2	3	7	1	3	1	23.0387	22.7055	24.5812	23.0612	25.7034	22.6874	22.5882	21.8765	23.7621	22.3021	24.9043	21.8905	21.4277	21.3461	23.7477	21.9973	23.8946	21.9916	22.1738	22.6278	3	3	0.604638	0.996534	0.453994	22.4008	TRUE	FALSE	sp|P15646|FBRL_YEAST	P15646	FBRL_YEAST	327	Saccharomyces cerevisiae (strain ATCC 204508 / S288c) OX=559292	1:Experimental evidence at protein level	0.9988
P15705	P15705	STI1	Heat shock protein STI1	sp|P15705|STI1_YEAST Heat shock protein STI1 OS=Saccharomyces cerevisiae (strain ATCC 204508 / S288c) OX=559292 GN=STI1 PE=1 SV=1	66.22	4	5.9	1	2	3	4	3	2	3	23.8478	23.2376	22.6635	22.9228	23.2488	23.1248	22.3529	21.3643	20.8	21.1192	21.4054	21.2835	22.9111	22.7021	22.5106	22.5464	22.0929	22.9067	22.7079	22.5154	3	3	0.449718	0.996534	-0.192568	22.6116	TRUE	FALSE	sp|P15705|STI1_YEAST	P15705	STI1_YEAST	589	Saccharomyces cerevisiae (strain ATCC 204508 / S288c) OX=559292	1:Experimental evidence at protein level	0.9973
P25491	P25491	YDJ1	Mitochondrial protein import protein MAS5	sp|P25491|MAS5_YEAST Mitochondrial protein import protein MAS5 OS=Saccharomyces cerevisiae (strain ATCC 204508 / S288c) OX=559292 GN=YDJ1 PE=1 SV=1	44.64	5	14.2	1	2	4	3	2	5	1	24.5975	24.4905	24.0576	24.2387	24.9917	23.8705	24.1469	23.6615	23.2385	23.4796	24.1927	23.0735	22.7874	23.1857	23.5529	23.1372	23.3965	23.0698	23.1753	23.2012	3	3	0.910461	0.996534	0.0258317	23.1882	TRUE	FALSE	sp|P25491|MAS5_YEAST	P25491	MAS5_YEAST	409	Saccharomyces cerevisiae (strain ATCC 204508 / S288c) OX=559292	1:Experimental evidence at protein level	0.999
P32263	P32263	PRO3	Pyrroline-5-carboxylate reductase	sp|P32263|P5CR_YEAST Pyrroline-5-carboxylate reductase OS=Saccharomyces cerevisiae (strain ATCC 204508 / S288c) OX=559292 GN=PRO3 PE=1 SV=1	30.11	4	13.3	1	0	3	4	3	4	3	23.8831	23.7699	23.8207	23.9396	24.8404	23.4837	23.3451	22.8534	22.9142	23.093	23.9539	22.5993	22.6087	22.479	22.749	22.6729	22.949	22.3889	22.6122	22.6703	3	3	0.75783	0.996534	0.0580179	22.6412	TRUE	FALSE	sp|P32263|P5CR_YEAST	P32263	P5CR_YEAST	286	Saccharomyces cerevisiae (strain ATCC 204508 / S288c) OX=559292	1:Experimental evidence at protein level	0.999
P34167	P34167	TIF3	Eukaryotic translation initiation factor 4B	sp|P34167|IF4B_YEAST Eukaryotic translation initiation factor 4B OS=Saccharomyces cerevisiae (strain ATCC 204508 / S288c) OX=559292 GN=TIF3 PE=1 SV=1	48.49	5	12.2	1	5	4	1	3	3	1	23.1273	22.5399	21.7375	22.246	22.2652	22.0401	21.8694	20.9036	20.1111	20.6795	20.6588	20.4358	21.446	21.3728	20.7974	21.0397	20.4871	20.9396	21.2054	20.8221	3	3	0.202539	0.996534	-0.383275	21.0138	TRUE	FALSE	sp|P34167|IF4B_YEAST	P34167	IF4B_YEAST	436	Saccharomyces cerevisiae (strain ATCC 204508 / S288c) OX=559292	1:Experimental evidence at protein level	0.9987
P38879	P38879	EGD2	Nascent polypeptide-associated complex subunit alpha	sp|P38879|NACA_YEAST Nascent polypeptide-associated complex subunit alpha OS=Saccharomyces cerevisiae (strain ATCC 204508 / S288c) OX=559292 GN=EGD2 PE=1 SV=3	18.7	4	17.8	1	3	4	2	4	2	2	25.0281	24.4852	23.5153	24.2546	23.8641	24.2406	25.5775	24.6562	23.6962	24.4955	24.0651	24.4437	23.8636	23.9079	22.995	23.6595	22.552	23.7066	23.5888	23.306	3	3	0.509017	0.996534	-0.282827	23.4474	TRUE	FALSE	sp|P38879|NACA_YEAST	P38879	NACA_YEAST	174	Saccharomyces cerevisiae (strain ATCC 204508 / S288c) OX=559292	1:Experimental evidence at protein level	0.999
P39938	P39938;P39939	RPS26A	40S ribosomal protein S26-A	sp|P39938|RS26A_YEAST 40S ribosomal protein S26-A OS=Saccharomyces cerevisiae (strain ATCC 204508 / S288c) OX=559292 GN=RPS26A PE=1 SV=1	13.5	3	27.7	1	3	2	2	3	4	3	27.2117	26.5383	25.8643	26.4281	27.1487	26.3768	28.7611	27.7093	27.0452	27.6689	28.3496	27.5799	26.5561	26.4259	26.273	26.2576	26.2953	26.3593	26.4183	26.3041	3	3	0.345504	0.996534	-0.114272	26.3612	TRUE	FALSE	sp|P39938|RS26A_YEAST	P39938	RS26A_YEAST	119	Saccharomyces cerevisiae (strain ATCC 204508 / S288c) OX=559292	1:Experimental evidence at protein level	0.999
P41058	P41058	RPS29B	40S ribosomal protein S29-B	sp|P41058|RS29B_YEAST 40S ribosomal protein S29-B OS=Saccharomyces cerevisiae (strain ATCC 204508 / S288c) OX=559292 GN=RPS29B PE=1 SV=3	6.72	3	46.4	1	2	3	4	3	4	1	25.6814	24.9097	25.4642	24.8724	25.4899	24.7172	27.2309	26.0807	26.6451	26.1132	26.6909	25.9203	25.0889	24.649	25.6185	24.829	24.916	24.7462	25.1188	24.8304	3	3	0.288971	0.996534	-0.288395	24.9746	TRUE	FALSE	sp|P41058|RS29B_YEAST	P41058	RS29B_YEAST	56	Saccharomyces cerevisiae (strain ATCC 204508 / S288c) OX=559292	1:Experimental evidence at protein level	0.9988
P49723	P49723	RNR4	Ribonucleoside-diphosphate reductase small chain 2	sp|P49723|RIR4_YEAST Ribonucleoside-diphosphate reductase small chain 2 OS=Saccharomyces cerevisiae (strain ATCC 204508 / S288c) OX=559292 GN=RNR4 PE=1 SV=1	40.03	4	11.6	1	2	4	3	2	3	3	24.8604	25.1331	24.7001	24.866	25.7958	25.0745	24.0879	23.9822	23.5591	23.785	24.6748	23.9556	23.3035	24.0112	23.7711	23.7071	23.9427	24.0566	23.6953	23.9021	3	3	0.363352	0.996534	0.206858	23.7987	TRUE	FALSE	sp|P49723|RIR4_YEAST	P49723	RIR4_YEAST	345	Saccharomyces cerevisiae (strain ATCC 204508 / S288c) OX=559292	1:Experimental evidence at protein level	0.999
P52910	P52910	ACS2	Acetyl-coenzyme A synthetase 2	sp|P52910|ACS2_YEAST Acetyl-coenzyme A synthetase 2 OS=Saccharomyces cerevisiae (strain ATCC 204508 / S288c) OX=559292 GN=ACS2 PE=1 SV=1	75.44	5	6.7	1	1	3	4	3	4	2	23.299	22.5943	23.0338	22.5958	23.46	21.8908	21.8041	20.7209	21.1703	20.7922	21.6166	20.0495	21.3318	21.0494	21.7116	21.0286	21.3241	20.9069	21.3642	21.0865	3	3	0.285762	0.996534	-0.27772	21.2254	TRUE	FALSE	sp|P52910|ACS2_YEAST	P52910	ACS2_YEAST	683	Saccharomyces cerevisiae (strain ATCC 204508 / S288c) OX=559292	1:Experimental evidence at protein level	0.9988
Q03048	Q03048	COF1	Cofilin	sp|Q03048|COFI_YEAST Cofilin OS=Saccharomyces cerevisiae (strain ATCC 204508 / S288c) OX=559292 GN=COF1 PE=1 SV=1	15.89	4	38.5	1	3	3	1	2	3	5	25.0495	24.7141	22.5056	24.2945	24.5451	24.7392	25.7916	25.0778	22.8791	24.728	24.9387	25.135	23.6384	23.9224	19.3887	23.6687	22.9989	24.1739	22.3165	23.6138	2	3	0.332684	0.996534	1.29732	22.9652	TRUE	FALSE	sp|Q03048|COFI_YEAST	Q03048	COFI_YEAST	143	Saccharomyces cerevisiae (strain ATCC 204508 / S288c) OX=559292	1:Experimental evidence at protein level	0.999
P00358	P00358	TDH2	Glyceraldehyde-3-phosphate dehydrogenase 2	sp|P00358|G3P2_YEAST Glyceraldehyde-3-phosphate dehydrogenase 2 OS=Saccharomyces cerevisiae (strain ATCC 204508 / S288c) OX=559292 GN=TDH2 PE=1 SV=3	35.82	19	4.5	1	3	3	2	3	3	2	26.717	25.5033	25.5154	25.5567	25.8362	25.516	25.9446	24.3524	24.3743	24.4756	24.7153	24.3972	25.5977	25.0199	25.1077	25.1058	24.784	25.1681	25.2417	25.0193	3	3	0.300183	0.996534	-0.222453	25.1305	TRUE	FALSE	sp|P00358|G3P2_YEAST	P00358	G3P2_YEAST	332	Saccharomyces cerevisiae (strain ATCC 204508 / S288c) OX=559292	1:Experimental evidence at protein level	0.9984
P00445	P00445	SOD1	Superoxide dismutase [Cu-Zn]	sp|P00445|SODC_YEAST Superoxide dismutase [Cu-Zn] OS=Saccharomyces cerevisiae (strain ATCC 204508 / S288c) OX=559292 GN=SOD1 PE=1 SV=2	15.84	5	37.7	1	3	2	2	2	4	3	24.1897	23.5446	23.9466	24.1257	25.1819	24.2206	24.1542	23.1306	23.5425	23.7816	24.7979	23.8388	23.874	23.5663	23.9411	23.3888	23.8705	23.7388	23.7938	23.6661	3	3	0.496472	0.996534	-0.12776	23.7299	TRUE	FALSE	sp|P00445|SODC_YEAST	P00445	SODC_YEAST	154	Saccharomyces cerevisiae (strain ATCC 204508 / S288c) OX=559292	1:Experimental evidence at protein level	0.999
P07244	P07244	ADE57	Bifunctional purine biosynthetic protein ADE5,7	sp|P07244|PUR2_YEAST Bifunctional purine biosynthetic protein ADE5,7 OS=Saccharomyces cerevisiae (strain ATCC 204508 / S288c) OX=559292 GN=ADE57 PE=1 SV=1	86.01	5	5.6	1	3	2	2	3	5	1	23.7469	23.4058	23.6526	23.4494	24.3667	22.6074	21.9745	21.2549	21.5116	21.3684	22.2458	20.4886	22.2589	22.1	22.6386	22.5555	22.5756	22.1206	22.3325	22.4172	3	3	0.698927	0.996534	0.0847354	22.3749	TRUE	FALSE	sp|P07244|PUR2_YEAST	P07244	PUR2_YEAST	802	Saccharomyces cerevisiae (strain ATCC 204508 / S288c) OX=559292	1:Experimental evidence at protein level	0.9989
P0CX29	P0CX29;P0CX30	RPS23A	40S ribosomal protein S23-A	sp|P0CX29|RS23A_YEAST 40S ribosomal protein S23-A OS=Saccharomyces cerevisiae (strain ATCC 204508 / S288c) OX=559292 GN=RPS23A PE=1 SV=1	16.03	4	19.3	1	2	3	4	2	3	2	26.6197	26.0622	25.5614	25.6525	26.4083	26.031	27.3618	26.4258	25.9349	26.086	26.8019	26.4268	25.2569	25.3345	25.026	24.9291	25.0751	25.4723	25.2058	25.1588	3	3	0.798063	0.996534	-0.0469477	25.1823	TRUE	FALSE	sp|P0CX29|RS23A_YEAST	P0CX29	RS23A_YEAST	145	Saccharomyces cerevisiae (strain ATCC 204508 / S288c) OX=559292	1:Experimental evidence at protein level	0.9986
P13188	P13188	GLN4	Glutamine--tRNA ligase	sp|P13188|SYQ_YEAST Glutamine--tRNA ligase OS=Saccharomyces cerevisiae (strain ATCC 204508 / S288c) OX=559292 GN=GLN4 PE=1 SV=2	93.07	6	6.8	1	3	4	1	3	3	2	23.2408	22.9542	22.9484	23.0863	23.3445	22.4289	21.1464	20.4814	20.4854	20.6833	20.9016	19.9881	21.6948	22.0125	22.1934	21.7831	21.5213	21.7198	21.9669	21.6748	3	3	0.162018	0.996534	-0.292138	21.8208	TRUE	FALSE	sp|P13188|SYQ_YEAST	P13188	SYQ_YEAST	809	Saccharomyces cerevisiae (strain ATCC 204508 / S288c) OX=559292	1:Experimental evidence at protein level	0.9987
P15625	P15625	FRS2	Phenylalanine--tRNA ligase alpha subunit	sp|P15625|SYFA_YEAST Phenylalanine--tRNA ligase alpha subunit OS=Saccharomyces cerevisiae (strain ATCC 204508 / S288c) OX=559292 GN=FRS2 PE=1 SV=3	57.48	4	8.2	1	2	3	3	1	5	2	24.0788	23.456	23.6174	24.1787	24.2548	23.4567	22.7703	21.7691	21.9403	22.5616	22.5978	21.8018	22.3146	22.2834	22.6861	22.6684	22.4832	22.2223	22.428	22.458	3	3	0.876095	0.996534	0.0299616	22.443	TRUE	FALSE	sp|P15625|SYFA_YEAST	P15625	SYFA_YEAST	503	Saccharomyces cerevisiae (strain ATCC 204508 / S288c) OX=559292	1:Experimental evidence at protein level	0.999
P38626	P38626	CBR1	NADH-cytochrome b5 reductase 1	sp|P38626|NCB5R_YEAST NADH-cytochrome b5 reductase 1 OS=Saccharomyces cerevisiae (strain ATCC 204508 / S288c) OX=559292 GN=CBR1 PE=1 SV=2	31.47	3	10.2	1	3	2	3	3	2	3	23.5627	22.8488	22.6117	22.9075	23.4656	22.6821	22.8642	21.7719	21.5446	21.9005	22.4186	21.6372	22.0434	21.8922	21.855	21.9255	21.8384	21.9235	21.9302	21.8958	3	3	0.803114	0.996534	-0.0343767	21.913	TRUE	FALSE	sp|P38626|NCB5R_YEAST	P38626	NCB5R_YEAST	284	Saccharomyces cerevisiae (strain ATCC 204508 / S288c) OX=559292	1:Experimental evidence at protein level	0.9987
P43616	P43616	DUG1	Cys-Gly metallodipeptidase DUG1	sp|P43616|DUG1_YEAST Cys-Gly metallodipeptidase DUG1 OS=Saccharomyces cerevisiae (strain ATCC 204508 / S288c) OX=559292 GN=DUG1 PE=1 SV=1	52.84	4	7.1	1	2	3	3	2	4	2	24.8786	24.3621	24.2935	24.5219	24.9026	24.0993	23.7842	22.8892	22.8306	23.1189	23.4597	22.6586	23.0695	23.1327	23.2902	23.2601	23.0423	22.9984	23.1641	23.1003	3	3	0.639387	0.996534	-0.063823	23.1322	TRUE	FALSE	sp|P43616|DUG1_YEAST	P43616	DUG1_YEAST	481	Saccharomyces cerevisiae (strain ATCC 204508 / S288c) OX=559292	1:Experimental evidence at protein level	0.999
Q3E772	Q3E772	LSO2	Protein LSO2	sp|Q3E772|LSO2_YEAST Protein LSO2 OS=Saccharomyces cerevisiae (strain ATCC 204508 / S288c) OX=559292 GN=LSO2 PE=1 SV=1	10.49	3	26.1	1	4	3	3	2	1	3	24.0252	23.8138	23.1303	23.3036	23.2521	23.8488	25.9898	25.3999	24.7262	24.9595	24.8681	25.4669	23.2229	23.3747	22.835	22.8691	22.2015	23.5741	23.1442	22.8816	3	3	0.49606	0.996534	-0.262616	23.0129	TRUE	FALSE	sp|Q3E772|LSO2_YEAST	Q3E772	LSO2_YEAST	92	Saccharomyces cerevisiae (strain ATCC 204508 / S288c) OX=559292	1:Experimental evidence at protein level	0.999
P00360	P00360	TDH1	Glyceraldehyde-3-phosphate dehydrogenase 1	sp|P00360|G3P1_YEAST Glyceraldehyde-3-phosphate dehydrogenase 1 OS=Saccharomyces cerevisiae (strain ATCC 204508 / S288c) OX=559292 GN=TDH1 PE=1 SV=3	35.73	11	17.5	1	2	2	1	2	6	2	25.239	25.0123	24.5937	24.897	25.8291	25.0676	24.329	23.7239	23.3151	23.6784	24.5707	23.8112	24.1645	24.2102	24.3221	24.273	24.5514	24.4598	24.2323	24.4281	3	3	0.148269	0.996534	0.195789	24.3302	TRUE	FALSE	sp|P00360|G3P1_YEAST	P00360	G3P1_YEAST	332	Saccharomyces cerevisiae (strain ATCC 204508 / S288c) OX=559292	1:Experimental evidence at protein level	0.999
P07342	P07342	ILV2	Acetolactate synthase catalytic subunit, mitochondrial	sp|P07342|ILVB_YEAST Acetolactate synthase catalytic subunit, mitochondrial OS=Saccharomyces cerevisiae (strain ATCC 204508 / S288c) OX=559292 GN=ILV2 PE=1 SV=1	74.89	6	11.6	1	2	2	5	2	4	0	23.4728	22.9512	24.1095	23.3679	24.8298	22.811	21.9778	21.0778	22.246	21.5644	22.9864	20.9697	21.4231	21.6599	22.8411	22.0673	22.7453	21.582	21.9747	22.1315	3	3	0.74802	0.996534	0.156828	22.0531	TRUE	FALSE	sp|P07342|ILVB_YEAST	P07342	ILVB_YEAST	687	Saccharomyces cerevisiae (strain ATCC 204508 / S288c) OX=559292	1:Experimental evidence at protein level	0.999
P12385	P12385	SUP45	Eukaryotic peptide chain release factor subunit 1	sp|P12385|ERF1_YEAST Eukaryotic peptide chain release factor subunit 1 OS=Saccharomyces cerevisiae (strain ATCC 204508 / S288c) OX=559292 GN=SUP45 PE=1 SV=2	48.98	3	5.7	1	3	3	3	2	2	2	23.9576	23.5269	22.9768	23.7131	24.0432	23.5543	22.6997	21.8906	21.3503	22.1466	22.4369	21.95	22.4167	22.4575	22.1857	22.7195	22.4092	22.7581	22.3533	22.6289	3	3	0.127535	0.996534	0.275627	22.4911	TRUE	FALSE	sp|P12385|ERF1_YEAST	P12385	ERF1_YEAST	437	Saccharomyces cerevisiae (strain ATCC 204508 / S288c) OX=559292	1:Experimental evidence at protein level	0.9969
P20081	P20081	FPR1	FK506-binding protein 1	sp|P20081|FKBP_YEAST FK506-binding protein 1 OS=Saccharomyces cerevisiae (strain ATCC 204508 / S288c) OX=559292 GN=FPR1 PE=1 SV=2	12.15	5	32.5	1	1	3	1	3	5	2	26.3425	25.7006	24.9983	25.9488	25.7317	25.4194	26.892	25.8716	25.1792	26.1896	25.9327	25.6225	24.8609	24.9027	24.2888	24.9841	24.2927	24.5786	24.6841	24.6185	3	3	0.798691	0.996534	-0.0656695	24.6513	TRUE	FALSE	sp|P20081|FKBP_YEAST	P20081	FKBP_YEAST	114	Saccharomyces cerevisiae (strain ATCC 204508 / S288c) OX=559292	1:Experimental evidence at protein level	0.999
P46672	P46672	ARC1	tRNA-aminoacylation cofactor ARC1	sp|P46672|ARC1_YEAST tRNA-aminoacylation cofactor ARC1 OS=Saccharomyces cerevisiae (strain ATCC 204508 / S288c) OX=559292 GN=ARC1 PE=1 SV=2	42.06	4	9	1	2	3	3	2	2	3	24.1654	23.4881	23.4582	23.5264	24.0728	23.2936	23.1299	22.0742	22.0541	22.1823	22.6888	21.9117	23.5447	23.5319	23.0796	23.065	22.8808	23.264	23.3854	23.0699	3	3	0.13325	0.996534	-0.315445	23.2277	TRUE	FALSE	sp|P46672|ARC1_YEAST	P46672	ARC1_YEAST	376	Saccharomyces cerevisiae (strain ATCC 204508 / S288c) OX=559292	1:Experimental evidence at protein level	0.999
P47079	P47079	CCT8	T-complex protein 1 subunit theta	sp|P47079|TCPQ_YEAST T-complex protein 1 subunit theta OS=Saccharomyces cerevisiae (strain ATCC 204508 / S288c) OX=559292 GN=CCT8 PE=1 SV=1	61.62	5	11.3	1	2	3	2	2	5	1	22.7274	22.2337	23.1041	22.9378	24.5242	22.6271	21.2769	20.4048	21.285	21.1786	22.7251	20.8302	21.6104	21.7133	22.743	22.3809	22.8366	21.8979	22.0222	22.3718	3	3	0.399565	0.996534	0.349557	22.197	TRUE	FALSE	sp|P47079|TCPQ_YEAST	P47079	TCPQ_YEAST	568	Saccharomyces cerevisiae (strain ATCC 204508 / S288c) OX=559292	1:Experimental evidence at protein level	0.999
Q08732	Q08732	HRK1	Serine/threonine-protein kinase HRK1	sp|Q08732|HRK1_YEAST Serine/threonine-protein kinase HRK1 OS=Saccharomyces cerevisiae (strain ATCC 204508 / S288c) OX=559292 GN=HRK1 PE=1 SV=1	85.64	6	8.8	1	1	1	6	1	6	0	23.7518	23.4547	24.7007	24.0824	25.7603	23.3885	21.9794	21.3038	22.5596	22.0014	23.6394	21.2696	22.22	22.0196	23.5119	22.6522	23.6083	22.2077	22.5838	22.8227	3	3	0.661681	0.996534	0.238911	22.7033	TRUE	FALSE	sp|Q08732|HRK1_YEAST	Q08732	HRK1_YEAST	759	Saccharomyces cerevisiae (strain ATCC 204508 / S288c) OX=559292	1:Experimental evidence at protein level	0.999
P05744	P05744	RPL33A	60S ribosomal protein L33-A	sp|P05744|RL33A_YEAST 60S ribosomal protein L33-A OS=Saccharomyces cerevisiae (strain ATCC 204508 / S288c) OX=559292 GN=RPL33A PE=1 SV=3	12.15	3	34.6	1	2	1	2	1	6	2	25.6355	24.9265	25.0045	25.0891	26.0447	25.1624	26.8631	25.7756	25.8635	26.008	26.9237	26.0436	24.5472	24.3856	24.6061	24.6015	24.8721	24.758	24.513	24.7439	3	3	0.106531	0.996534	0.230905	24.6284	TRUE	FALSE	sp|P05744|RL33A_YEAST	P05744	RL33A_YEAST	107	Saccharomyces cerevisiae (strain ATCC 204508 / S288c) OX=559292	1:Experimental evidence at protein level	0.999
P05756	P05756	RPS13	40S ribosomal protein S13	sp|P05756|RS13_YEAST 40S ribosomal protein S13 OS=Saccharomyces cerevisiae (strain ATCC 204508 / S288c) OX=559292 GN=RPS13 PE=1 SV=3	17.02	4	27.8	1	1	2	2	0	5	4	25.0627	24.968	25.0075	24.4291	26.3388	25.3916	25.4423	24.9691	25.0185	24.5001	26.3698	25.4247	23.1737	23.7113	23.8316	22.9305	24.408	24.2176	23.5722	23.852	3	3	0.53295	0.996534	0.279809	23.7121	TRUE	FALSE	sp|P05756|RS13_YEAST	P05756	RS13_YEAST	151	Saccharomyces cerevisiae (strain ATCC 204508 / S288c) OX=559292	1:Experimental evidence at protein level	0.999
P07259	P07259	URA2	Protein URA2	sp|P07259|PYR1_YEAST Protein URA2 OS=Saccharomyces cerevisiae (strain ATCC 204508 / S288c) OX=559292 GN=URA2 PE=1 SV=5	244.89	8	3.3	1	1	3	2	2	4	2	24.2794	23.8859	24.0973	23.826	27.1425	23.8192	20.8863	20.1144	20.3356	20.1243	23.401	20.0798	22.6803	22.8616	23.0332	22.8366	23.2328	22.8265	22.8584	22.9653	3	3	0.55226	0.996534	0.106931	22.9118	TRUE	FALSE	sp|P07259|PYR1_YEAST	P07259	PYR1_YEAST	2214	Saccharomyces cerevisiae (strain ATCC 204508 / S288c) OX=559292	1:Experimental evidence at protein level	0.999
P20447	P20447	DBP3	ATP-dependent RNA helicase DBP3	sp|P20447|DBP3_YEAST ATP-dependent RNA helicase DBP3 OS=Saccharomyces cerevisiae (strain ATCC 204508 / S288c) OX=559292 GN=DBP3 PE=1 SV=2	58.79	4	5.7	1	2	2	4	2	2	2	25.5029	24.8593	25.6287	25.6628	25.8016	24.7132	24.3519	23.3298	24.1091	24.2032	24.3021	23.2158	24.8269	24.6129	25.6278	25.5163	24.9158	24.702	25.0225	25.0447	3	3	0.949072	0.996534	0.0221458	25.0336	TRUE	FALSE	sp|P20447|DBP3_YEAST	P20447	DBP3_YEAST	523	Saccharomyces cerevisiae (strain ATCC 204508 / S288c) OX=559292	1:Experimental evidence at protein level	0.9989
P25379	P25379	CHA1	Catabolic L-serine/threonine dehydratase	sp|P25379|STDH_YEAST Catabolic L-serine/threonine dehydratase OS=Saccharomyces cerevisiae (strain ATCC 204508 / S288c) OX=559292 GN=CHA1 PE=1 SV=2	39.28	3	6.9	1	2	2	4	2	2	2	24.1334	23.5163	24.472	24.1324	25.1131	23.2399	23.361	22.3654	23.331	23.0513	23.9922	22.1211	23.04	23.0559	24.163	23.6477	23.9485	22.8434	23.4196	23.4799	3	3	0.889683	0.996534	0.0602243	23.4498	TRUE	FALSE	sp|P25379|STDH_YEAST	P25379	STDH_YEAST	360	Saccharomyces cerevisiae (strain ATCC 204508 / S288c) OX=559292	1:Experimental evidence at protein level	0.9987
P32861	P32861	UGP1	UTP--glucose-1-phosphate uridylyltransferase	sp|P32861|UGPA1_YEAST UTP--glucose-1-phosphate uridylyltransferase OS=Saccharomyces cerevisiae (strain ATCC 204508 / S288c) OX=559292 GN=UGP1 PE=1 SV=1	55.95	5	7.4	1	3	4	2	1	3	1	23.5015	22.8748	22.8458	23.0005	23.9287	22.138	22.3505	21.3454	21.3262	21.5409	22.4292	20.6406	22.2422	22.1494	22.3631	22.2236	22.5288	22.0955	22.2516	22.2826	3	3	0.853598	0.996534	0.0310693	22.2671	TRUE	FALSE	sp|P32861|UGPA1_YEAST	P32861	UGPA1_YEAST	499	Saccharomyces cerevisiae (strain ATCC 204508 / S288c) OX=559292	1:Experimental evidence at protein level	0.9985
P39015	P39015	STM1	Suppressor protein STM1	sp|P39015|STM1_YEAST Suppressor protein STM1 OS=Saccharomyces cerevisiae (strain ATCC 204508 / S288c) OX=559292 GN=STM1 PE=1 SV=3	29.98	3	13.9	1	3	3	2	2	3	1	23.7134	23.2965	23.0678	23.1108	23.7829	23.2302	23.6779	22.8826	22.6637	22.7667	23.3989	22.8484	22.5106	22.6997	22.5374	22.4728	22.3945	22.703	22.5826	22.5235	3	3	0.684674	0.996534	-0.0591293	22.553	TRUE	FALSE	sp|P39015|STM1_YEAST	P39015	STM1_YEAST	273	Saccharomyces cerevisiae (strain ATCC 204508 / S288c) OX=559292	1:Experimental evidence at protein level	0.999
P39730	P39730	FUN12	Eukaryotic translation initiation factor 5B	sp|P39730|IF2P_YEAST Eukaryotic translation initiation factor 5B OS=Saccharomyces cerevisiae (strain ATCC 204508 / S288c) OX=559292 GN=FUN12 PE=1 SV=2	112.2	7	7.2	1	5	3	1	0	3	2	29.5179	28.6118	28.2934	28.835	28.6321	28.6209	27.7455	26.4609	26.1524	26.7539	26.5111	26.502	28.9987	28.8136	28.5605	28.6849	28.1707	28.9492	28.791	28.6016	3	3	0.445957	0.996534	-0.189363	28.6963	TRUE	FALSE	sp|P39730|IF2P_YEAST	P39730	IF2P_YEAST	1002	Saccharomyces cerevisiae (strain ATCC 204508 / S288c) OX=559292	1:Experimental evidence at protein level	0.999
P40217	P40217	TIF34	Eukaryotic translation initiation factor 3 subunit I	sp|P40217|EIF3I_YEAST Eukaryotic translation initiation factor 3 subunit I OS=Saccharomyces cerevisiae (strain ATCC 204508 / S288c) OX=559292 GN=TIF34 PE=1 SV=1	38.73	4	10.1	1	4	3	1	2	2	2	22.7848	21.8123	21.46	21.9412	22.436	21.3617	22.0123	20.6614	20.319	20.8601	21.315	20.2429	21.7293	21.2504	21.2712	21.2284	21.1951	21.1852	21.417	21.2029	3	3	0.307048	0.996534	-0.214031	21.3099	TRUE	FALSE	sp|P40217|EIF3I_YEAST	P40217	EIF3I_YEAST	347	Saccharomyces cerevisiae (strain ATCC 204508 / S288c) OX=559292	1:Experimental evidence at protein level	0.9976
P04806	P04806	HXK1	Hexokinase-1	sp|P04806|HXKA_YEAST Hexokinase-1 OS=Saccharomyces cerevisiae (strain ATCC 204508 / S288c) OX=559292 GN=HXK1 PE=1 SV=2	53.7	4	4.1	1	3	3	2	1	2	2	22.8606	21.9096	21.3562	21.7873	21.8625	21.372	21.6552	20.3258	19.7822	20.2732	20.3085	19.8202	21.6871	21.359	20.8363	21.0613	20.4975	20.9634	21.2941	20.8408	3	3	0.170244	0.996534	-0.453391	21.0674	TRUE	FALSE	sp|P04806|HXKA_YEAST	P04806	HXKA_YEAST	485	Saccharomyces cerevisiae (strain ATCC 204508 / S288c) OX=559292	1:Experimental evidence at protein level	0.999
P09436	P09436	ILS1	Isoleucine--tRNA ligase, cytoplasmic	sp|P09436|SYIC_YEAST Isoleucine--tRNA ligase, cytoplasmic OS=Saccharomyces cerevisiae (strain ATCC 204508 / S288c) OX=559292 GN=ILS1 PE=1 SV=1	122.91	6	5	1	3	1	3	1	4	1	23.2655	22.6005	22.423	22.6286	23.5972	22.0638	20.8608	19.8174	19.6497	19.9153	20.844	19.3127	22.3927	22.2676	22.3937	22.2928	22.2709	22.324	22.3513	22.2959	3	3	0.650267	0.996534	-0.0554599	22.3236	TRUE	FALSE	sp|P09436|SYIC_YEAST	P09436	SYIC_YEAST	1072	Saccharomyces cerevisiae (strain ATCC 204508 / S288c) OX=559292	1:Experimental evidence at protein level	0.9974
P0CX27	P0CX27;P0CX28	RPL42A	60S ribosomal protein L42-A	sp|P0CX27|RL44A_YEAST 60S ribosomal protein L42-A OS=Saccharomyces cerevisiae (strain ATCC 204508 / S288c) OX=559292 GN=RPL42A PE=1 SV=1	12.2	3	16	1	3	2	2	2	2	2	25.0143	24.3963	24.3258	24.2193	24.9422	24.0905	26.9788	25.9823	25.9217	25.8752	26.5582	25.7086	23.7124	23.684	23.7812	23.3788	23.586	23.4054	23.7258	23.4567	3	3	0.0500683	0.996534	-0.269098	23.5913	TRUE	FALSE	sp|P0CX27|RL44A_YEAST	P0CX27	RL44A_YEAST	106	Saccharomyces cerevisiae (strain ATCC 204508 / S288c) OX=559292	1:Experimental evidence at protein level	0.9988
P26321	P26321	RPL5	60S ribosomal protein L5	sp|P26321|RL5_YEAST 60S ribosomal protein L5 OS=Saccharomyces cerevisiae (strain ATCC 204508 / S288c) OX=559292 GN=RPL5 PE=1 SV=4	33.69	4	13.5	1	4	3	1	2	2	1	24.8886	23.6617	23.4566	23.8215	24.4233	23.4663	24.8531	23.2478	23.0525	23.4774	24.0393	23.0844	23.6057	23.1071	22.7554	23.1523	23.2507	23.0351	23.1561	23.146	3	3	0.966468	0.996534	-0.0100448	23.151	TRUE	FALSE	sp|P26321|RL5_YEAST	P26321	RL5_YEAST	297	Saccharomyces cerevisiae (strain ATCC 204508 / S288c) OX=559292	1:Experimental evidence at protein level	0.999
P37292	P37292	SHM1	Serine hydroxymethyltransferase, mitochondrial	sp|P37292|GLYM_YEAST Serine hydroxymethyltransferase, mitochondrial OS=Saccharomyces cerevisiae (strain ATCC 204508 / S288c) OX=559292 GN=SHM1 PE=1 SV=2	53.65	5	10.6	1	2	1	4	2	3	1	23.8429	23.0557	23.5212	23.1625	23.8639	22.8529	22.5344	21.3688	21.8441	21.5454	22.2069	21.198	22.0129	21.8366	22.6616	22.3601	22.3982	21.7613	22.1704	22.1732	3	3	0.992606	0.996534	0.00278513	22.1718	TRUE	FALSE	sp|P37292|GLYM_YEAST	P37292	GLYM_YEAST	490	Saccharomyces cerevisiae (strain ATCC 204508 / S288c) OX=559292	1:Experimental evidence at protein level	0.999
P38912	P38912	TIF11	Eukaryotic translation initiation factor 1A	sp|P38912|IF1A_YEAST Eukaryotic translation initiation factor 1A OS=Saccharomyces cerevisiae (strain ATCC 204508 / S288c) OX=559292 GN=TIF11 PE=1 SV=1	17.42	3	17.6	1	3	2	2	2	2	2	23.583	22.7055	22.4908	22.6529	22.816	22.6076	24.3252	23.0691	22.8643	23.0864	23.2096	23.0034	22.2413	21.9623	21.9245	21.8832	21.4525	22.0263	22.0427	21.7874	3	3	0.254239	0.996534	-0.255374	21.915	TRUE	FALSE	sp|P38912|IF1A_YEAST	P38912	IF1A_YEAST	153	Saccharomyces cerevisiae (strain ATCC 204508 / S288c) OX=559292	1:Experimental evidence at protein level	0.998
P39676	P39676	YHB1	Flavohemoprotein	sp|P39676|FHP_YEAST Flavohemoprotein OS=Saccharomyces cerevisiae (strain ATCC 204508 / S288c) OX=559292 GN=YHB1 PE=1 SV=2	44.62	4	13.8	1	2	3	2	1	3	2	24.7449	24.5506	24.5337	24.0461	25.1971	24.6688	24.1244	23.5517	23.5447	23.117	24.2281	23.702	23.4932	24.1298	23.9855	23.3681	23.9091	24.2396	23.8695	23.8389	3	3	0.915275	0.996534	-0.0305958	23.8542	TRUE	FALSE	sp|P39676|FHP_YEAST	P39676	FHP_YEAST	399	Saccharomyces cerevisiae (strain ATCC 204508 / S288c) OX=559292	1:Experimental evidence at protein level	0.999
P40202	P40202	CCS1	Superoxide dismutase 1 copper chaperone	sp|P40202|CCS1_YEAST Superoxide dismutase 1 copper chaperone OS=Saccharomyces cerevisiae (strain ATCC 204508 / S288c) OX=559292 GN=CCS1 PE=1 SV=1	27.31	2	8	1	1	3	2	2	3	2	22.5049	21.7211	21.7665	21.6377	22.1881	21.74	22.4694	21.3072	21.3624	21.2936	21.8041	21.3582	20.8435	20.7048	20.917	20.6793	20.5775	20.8802	20.8218	20.7123	3	3	0.589504	0.996534	-0.109452	20.7671	TRUE	FALSE	sp|P40202|CCS1_YEAST	P40202	CCS1_YEAST	249	Saccharomyces cerevisiae (strain ATCC 204508 / S288c) OX=559292	1:Experimental evidence at protein level	0.999
P47006	P47006	RPA34	DNA-directed RNA polymerase I subunit RPA34	sp|P47006|RPA34_YEAST DNA-directed RNA polymerase I subunit RPA34 OS=Saccharomyces cerevisiae (strain ATCC 204508 / S288c) OX=559292 GN=RPA34 PE=1 SV=1	26.86	3	11.2	1	2	2	2	2	3	2	23.1979	22.3788	25.0461	25.4784	25.6838	23.8327	23.2879	22.0903	24.7676	25.2598	25.4254	23.5764	23.2871	23.1701	24.4508	24.3186	24.2464	23.1906	23.636	23.9185	3	3	0.558415	0.996534	0.282537	23.7773	TRUE	FALSE	sp|P47006|RPA34_YEAST	P47006	RPA34_YEAST	233	Saccharomyces cerevisiae (strain ATCC 204508 / S288c) OX=559292	1:Experimental evidence at protein level	0.9984
P17076	P17076	RPL8A	60S ribosomal protein L8-A	sp|P17076|RL8A_YEAST 60S ribosomal protein L8-A OS=Saccharomyces cerevisiae (strain ATCC 204508 / S288c) OX=559292 GN=RPL8A PE=1 SV=4	28.11	14	4.3	1	1	2	2	2	3	2	22.8888	22.0324	22.1258	21.5887	22.9621	21.993	22.5314	21.2965	21.3998	20.9227	22.2562	21.2893	21.6758	21.4013	21.6679	20.9083	21.6841	21.5331	21.5816	21.3752	3	3	0.436632	0.996534	-0.20645	21.4784	TRUE	FALSE	sp|P17076|RL8A_YEAST	P17076	RL8A_YEAST	256	Saccharomyces cerevisiae (strain ATCC 204508 / S288c) OX=559292	1:Experimental evidence at protein level	0.999
P22515	P22515	UBA1	Ubiquitin-activating enzyme E1 1	sp|P22515|UBA1_YEAST Ubiquitin-activating enzyme E1 1 OS=Saccharomyces cerevisiae (strain ATCC 204508 / S288c) OX=559292 GN=UBA1 PE=1 SV=2	114.19	6	5.4	1	1	1	1	1	6	2	24.352	23.1901	22.0286	23.8529	23.7876	22.5758	22.1201	20.5797	19.4282	21.3124	21.2072	19.9975	22.0857	22.1382	21.4695	22.0487	22.0826	21.8991	21.8978	22.0101	3	3	0.623367	0.996534	0.112325	21.954	TRUE	FALSE	sp|P22515|UBA1_YEAST	P22515	UBA1_YEAST	1024	Saccharomyces cerevisiae (strain ATCC 204508 / S288c) OX=559292	1:Experimental evidence at protein level	0.9989
P28241	P28241	IDH2	Isocitrate dehydrogenase [NAD] subunit 2, mitochondrial	sp|P28241|IDH2_YEAST Isocitrate dehydrogenase [NAD] subunit 2, mitochondrial OS=Saccharomyces cerevisiae (strain ATCC 204508 / S288c) OX=559292 GN=IDH2 PE=1 SV=1	39.71	2	5.4	1	3	2	3	2	2	0	23.6192	22.7766	23.1416	23.1138	24.131	22.6434	23.5837	22.3627	22.7375	22.7697	23.747	22.2615	23.1814	22.6164	23.1409	22.7044	23.1103	22.5181	22.9795	22.7776	3	3	0.411931	0.996534	-0.201959	22.8786	TRUE	FALSE	sp|P28241|IDH2_YEAST	P28241	IDH2_YEAST	369	Saccharomyces cerevisiae (strain ATCC 204508 / S288c) OX=559292	1:Experimental evidence at protein level	0.9988
P28834	P28834	IDH1	Isocitrate dehydrogenase [NAD] subunit 1, mitochondrial	sp|P28834|IDH1_YEAST Isocitrate dehydrogenase [NAD] subunit 1, mitochondrial OS=Saccharomyces cerevisiae (strain ATCC 204508 / S288c) OX=559292 GN=IDH1 PE=1 SV=2	39.3	4	13.3	1	2	1	3	2	3	1	23.6647	22.6925	22.1736	22.6971	23.5887	22.7201	22.9663	21.6156	21.1065	21.69	22.5417	21.6753	21.9538	21.461	21.6963	21.3866	21.6622	21.6378	21.7037	21.5622	3	3	0.481485	0.996534	-0.141493	21.633	TRUE	FALSE	sp|P28834|IDH1_YEAST	P28834	IDH1_YEAST	360	Saccharomyces cerevisiae (strain ATCC 204508 / S288c) OX=559292	1:Experimental evidence at protein level	0.999
P32582	P32582	CYS4	Cystathionine beta-synthase	sp|P32582|CBS_YEAST Cystathionine beta-synthase OS=Saccharomyces cerevisiae (strain ATCC 204508 / S288c) OX=559292 GN=CYS4 PE=1 SV=1	55.99	2	3.2	1	2	2	2	2	2	2	21.9533	21.047	20.408	20.7917	20.8418	20.7088	20.6954	19.4107	18.7815	19.2252	19.2354	19.1046	-	-	-	-	-	-	-	-	0	0	-	-	-	-	FALSE	FALSE	sp|P32582|CBS_YEAST	P32582	CBS_YEAST	507	Saccharomyces cerevisiae (strain ATCC 204508 / S288c) OX=559292	1:Experimental evidence at protein level	0.9986
P36105	P36105;P38754	RPL14A	60S ribosomal protein L14-A	sp|P36105|RL14A_YEAST 60S ribosomal protein L14-A OS=Saccharomyces cerevisiae (strain ATCC 204508 / S288c) OX=559292 GN=RPL14A PE=1 SV=1	15.16	3	18.8	1	1	3	1	1	4	2	23.8101	24.5227	23.9544	23.0307	25.3642	24.5496	24.3596	24.6937	24.1353	23.2715	25.5652	24.7526	22.8107	24.2039	23.7833	22.541	24.3306	24.2511	23.5993	23.7076	3	3	0.860479	0.996534	0.108309	23.6534	TRUE	FALSE	sp|P36105|RL14A_YEAST	P36105	RL14A_YEAST	138	Saccharomyces cerevisiae (strain ATCC 204508 / S288c) OX=559292	1:Experimental evidence at protein level	0.9988
P38708	P38708	YHR020W	Putative proline--tRNA ligase YHR020W	sp|P38708|YHI0_YEAST Putative proline--tRNA ligase YHR020W OS=Saccharomyces cerevisiae (strain ATCC 204508 / S288c) OX=559292 GN=YHR020W PE=1 SV=1	77.34	6	9.9	1	1	1	2	1	6	1	23.7347	23.2827	23.6616	23.252	24.6106	23.2418	21.9623	21.1318	21.5206	21.1709	22.4897	21.123	21.5024	21.6418	21.8919	21.4963	22.0409	21.5409	21.6787	21.6927	3	3	0.949718	0.996534	0.0140041	21.6857	TRUE	FALSE	sp|P38708|YHI0_YEAST	P38708	YHI0_YEAST	688	Saccharomyces cerevisiae (strain ATCC 204508 / S288c) OX=559292	1:Experimental evidence at protein level	0.999
P38911	P38911	FPR3	Peptidyl-prolyl cis-trans isomerase	sp|P38911|FKBP3_YEAST Peptidyl-prolyl cis-trans isomerase OS=Saccharomyces cerevisiae (strain ATCC 204508 / S288c) OX=559292 GN=FPR3 PE=1 SV=2	46.52	3	7.1	1	2	3	2	1	1	3	24.7895	24.3954	24.1055	24.051	24.1412	24.6058	25.339	24.5665	24.2864	24.2918	24.3421	24.8089	23.897	23.9751	23.6785	23.4704	22.9872	24.1119	23.8502	23.5232	3	3	0.303327	0.996534	-0.327033	23.6867	TRUE	FALSE	sp|P38911|FKBP3_YEAST	P38911	FKBP3_YEAST	411	Saccharomyces cerevisiae (strain ATCC 204508 / S288c) OX=559292	1:Experimental evidence at protein level	0.9989
P41057	P41057	RPS29A	40S ribosomal protein S29-A	sp|P41057|RS29A_YEAST 40S ribosomal protein S29-A OS=Saccharomyces cerevisiae (strain ATCC 204508 / S288c) OX=559292 GN=RPS29A PE=1 SV=3	6.66	3	46.4	1	2	1	4	1	3	1	26.6937	25.9186	26.1312	26.2572	26.6116	25.9841	28.2432	27.0896	27.3121	27.4981	27.8125	27.1872	26.0932	25.9172	26.4865	26.0896	26.0891	26.1941	26.1657	26.1243	3	3	0.809789	0.996534	-0.0413832	26.145	TRUE	FALSE	sp|P41057|RS29A_YEAST	P41057	RS29A_YEAST	56	Saccharomyces cerevisiae (strain ATCC 204508 / S288c) OX=559292	1:Experimental evidence at protein level	0.9989
P49089	P49089	ASN1	Asparagine synthetase [glutamine-hydrolyzing] 1	sp|P49089|ASNS1_YEAST Asparagine synthetase [glutamine-hydrolyzing] 1 OS=Saccharomyces cerevisiae (strain ATCC 204508 / S288c) OX=559292 GN=ASN1 PE=1 SV=2	64.43	6	7.3	1	1	1	3	2	4	1	24.291	23.9344	24.329	24.3952	25.3245	23.741	23.0332	22.2981	22.7025	22.8287	23.7181	22.1368	22.8961	23.2733	24.2141	23.753	24.128	23.301	23.4612	23.7273	3	3	0.516104	0.996534	0.26616	23.5942	TRUE	FALSE	sp|P49089|ASNS1_YEAST	P49089	ASNS1_YEAST	572	Saccharomyces cerevisiae (strain ATCC 204508 / S288c) OX=559292	1:Experimental evidence at protein level	0.999
Q06835	Q06835	RDS3	Pre-mRNA-splicing factor RDS3	sp|Q06835|RDS3_YEAST Pre-mRNA-splicing factor RDS3 OS=Saccharomyces cerevisiae (strain ATCC 204508 / S288c) OX=559292 GN=RDS3 PE=1 SV=1	12.25	1	10.3	1	2	2	2	2	2	2	24.6649	24.2218	24.1982	24.5306	24.5966	24.116	25.6294	24.8079	24.7941	25.1865	25.2126	24.7342	23.7372	23.8241	23.9607	24.1512	23.6084	23.8046	23.8407	23.8547	3	3	-	-	0.0140715	23.8477	FALSE	FALSE	sp|Q06835|RDS3_YEAST	Q06835	RDS3_YEAST	107	Saccharomyces cerevisiae (strain ATCC 204508 / S288c) OX=559292	1:Experimental evidence at protein level	0.9976
Q07478	Q07478	SUB2	ATP-dependent RNA helicase SUB2	sp|Q07478|SUB2_YEAST ATP-dependent RNA helicase SUB2 OS=Saccharomyces cerevisiae (strain ATCC 204508 / S288c) OX=559292 GN=SUB2 PE=1 SV=1	50.28	4	10.8	1	3	2	1	1	3	2	24.2422	23.7407	23.132	23.3967	23.9387	23.1179	23.3994	22.5194	21.9206	22.2452	22.7474	21.9287	22.8339	22.9208	22.6229	22.587	22.545	22.7634	22.7926	22.6318	3	3	0.285699	0.996534	-0.160751	22.7122	TRUE	FALSE	sp|Q07478|SUB2_YEAST	Q07478	SUB2_YEAST	446	Saccharomyces cerevisiae (strain ATCC 204508 / S288c) OX=559292	1:Experimental evidence at protein level	0.999
Q08971	Q08971	YPL225W	Protein PBDC1 homolog	sp|Q08971|YP225_YEAST Protein PBDC1 homolog OS=Saccharomyces cerevisiae (strain ATCC 204508 / S288c) OX=559292 GN=YPL225W PE=1 SV=1	17.43	3	22.6	1	3	3	2	1	2	1	23.9284	23.2678	22.7039	22.9233	23.4009	23.0772	24.1559	23.1169	22.5628	22.8422	23.2799	22.9584	22.8053	22.6217	22.4735	22.3952	22.2686	22.8121	22.6335	22.492	3	3	0.479297	0.996534	-0.141529	22.5627	TRUE	FALSE	sp|Q08971|YP225_YEAST	Q08971	YP225_YEAST	146	Saccharomyces cerevisiae (strain ATCC 204508 / S288c) OX=559292	1:Experimental evidence at protein level	0.999
Q08972	Q08972	NEW1	[NU+] prion formation protein 1	sp|Q08972|NEW1_YEAST [NU+] prion formation protein 1 OS=Saccharomyces cerevisiae (strain ATCC 204508 / S288c) OX=559292 GN=NEW1 PE=1 SV=1	134.25	5	3.8	1	3	1	1	3	2	2	24.8993	24.3427	23.9732	24.4623	24.617	24.0306	22.4264	21.4914	21.1318	21.6808	21.7956	21.2114	24.0535	24.1024	24.0615	24.1811	24	24.0102	24.0725	24.0638	3	3	0.935742	0.996534	-0.00868499	24.0681	TRUE	FALSE	sp|Q08972|NEW1_YEAST	Q08972	NEW1_YEAST	1196	Saccharomyces cerevisiae (strain ATCC 204508 / S288c) OX=559292	1:Experimental evidence at protein level	0.9945
P00931	P00931	TRP5	Tryptophan synthase	sp|P00931|TRP_YEAST Tryptophan synthase OS=Saccharomyces cerevisiae (strain ATCC 204508 / S288c) OX=559292 GN=TRP5 PE=1 SV=1	76.58	4	5.7	1	2	1	1	1	5	1	23.6202	23.0979	22.7452	23.3817	24.138	22.5557	21.8843	20.9835	20.6407	21.3371	22.0536	20.4734	22.5726	22.6045	22.608	22.9589	23.1404	22.3538	22.595	22.8177	3	3	0.350333	0.996534	0.222667	22.7064	TRUE	FALSE	sp|P00931|TRP_YEAST	P00931	TRP_YEAST	707	Saccharomyces cerevisiae (strain ATCC 204508 / S288c) OX=559292	1:Experimental evidence at protein level	0.9973
P15891	P15891	ABP1	Actin-binding protein	sp|P15891|ABP1_YEAST Actin-binding protein OS=Saccharomyces cerevisiae (strain ATCC 204508 / S288c) OX=559292 GN=ABP1 PE=1 SV=4	65.54	4	7.6	1	2	3	1	2	3	0	23.5597	22.9387	22.2074	22.7829	23.0919	22.6898	21.8997	20.9003	20.1788	20.8143	21.0834	20.6834	21.6554	21.8802	21.2981	21.6945	21.4558	21.7754	21.6112	21.6419	3	3	0.88612	0.996534	0.0307055	21.6266	TRUE	FALSE	sp|P15891|ABP1_YEAST	P15891	ABP1_YEAST	592	Saccharomyces cerevisiae (strain ATCC 204508 / S288c) OX=559292	1:Experimental evidence at protein level	0.9972
P31373	P31373	CYS3	Cystathionine gamma-lyase	sp|P31373|CYS3_YEAST Cystathionine gamma-lyase OS=Saccharomyces cerevisiae (strain ATCC 204508 / S288c) OX=559292 GN=CYS3 PE=1 SV=2	42.52	4	9.4	1	3	1	1	2	2	2	23.7504	23.1941	20.3508	23.1218	21.0499	22.9957	23.2999	22.3651	19.5317	22.3626	20.2509	22.1988	22.3497	21.9737	21.6032	21.7476	21.4094	22.0464	21.9756	21.7345	3	3	0.392465	0.996534	-0.241067	21.855	TRUE	FALSE	sp|P31373|CYS3_YEAST	P31373	CYS3_YEAST	394	Saccharomyces cerevisiae (strain ATCC 204508 / S288c) OX=559292	1:Experimental evidence at protein level	0.9962
P32471	P32471	EFB1	Elongation factor 1-beta	sp|P32471|EF1B_YEAST Elongation factor 1-beta OS=Saccharomyces cerevisiae (strain ATCC 204508 / S288c) OX=559292 GN=EFB1 PE=1 SV=4	22.61	2	9.7	1	1	2	2	2	2	2	25.3697	24.9155	24.4488	25.1707	24.9785	24.5196	25.4597	24.6271	24.1703	24.9521	24.7201	24.2632	24.4581	24.5316	24.2942	24.7704	24.0584	24.3644	24.428	24.3978	3	3	0.884208	0.996534	-0.0302093	24.4129	TRUE	FALSE	sp|P32471|EF1B_YEAST	P32471	EF1B_YEAST	206	Saccharomyces cerevisiae (strain ATCC 204508 / S288c) OX=559292	1:Experimental evidence at protein level	0.9989
P32529	P32529	RPA12	DNA-directed RNA polymerase I subunit RPA12	sp|P32529|RPA12_YEAST DNA-directed RNA polymerase I subunit RPA12 OS=Saccharomyces cerevisiae (strain ATCC 204508 / S288c) OX=559292 GN=RPA12 PE=1 SV=1	13.65	2	17.6	1	2	2	2	2	2	1	24.0593	23.777	23.5636	23.7089	23.8599	23.2887	25.6088	24.948	24.7445	24.9498	25.0609	24.4918	23.1221	23.4102	23.3379	23.3135	22.8578	23.0176	23.2901	23.063	3	3	0.210701	0.996534	-0.227087	23.1765	TRUE	FALSE	sp|P32529|RPA12_YEAST	P32529	RPA12_YEAST	125	Saccharomyces cerevisiae (strain ATCC 204508 / S288c) OX=559292	1:Experimental evidence at protein level	0.999
P32588	P32588	PUB1	Nuclear and cytoplasmic polyadenylated RNA-binding protein PUB1	sp|P32588|PUB1_YEAST Nuclear and cytoplasmic polyadenylated RNA-binding protein PUB1 OS=Saccharomyces cerevisiae (strain ATCC 204508 / S288c) OX=559292 GN=PUB1 PE=1 SV=4	50.73	2	3.5	1	2	2	2	2	2	1	23.9856	23.3796	22.622	23.2833	23.4175	22.8436	24.0756	23.0912	22.3435	23.0648	23.159	22.5872	22.6868	22.681	22.0937	22.5708	22.0282	22.3005	22.4872	22.2998	3	3	0.4507	0.996534	-0.187303	22.3935	TRUE	FALSE	sp|P32588|PUB1_YEAST	P32588	PUB1_YEAST	453	Saccharomyces cerevisiae (strain ATCC 204508 / S288c) OX=559292	1:Experimental evidence at protein level	0.9977
P40046	P40046	VTC1	Vacuolar transporter chaperone 1	sp|P40046|VTC1_YEAST Vacuolar transporter chaperone 1 OS=Saccharomyces cerevisiae (strain ATCC 204508 / S288c) OX=559292 GN=VTC1 PE=1 SV=3	14.36	2	14	1	3	2	1	1	2	2	24.6075	24.0237	23.4806	23.5424	24.8671	24.0683	25.3497	24.3874	23.8541	23.9759	25.2607	24.464	23.5634	23.5123	23.1203	23.4275	23.7107	23.8277	23.3987	23.6553	3	3	0.196721	0.996534	0.256622	23.527	TRUE	FALSE	sp|P40046|VTC1_YEAST	P40046	VTC1_YEAST	129	Saccharomyces cerevisiae (strain ATCC 204508 / S288c) OX=559292	1:Experimental evidence at protein level	0.9975
P41338	P41338	ERG10	Acetyl-CoA acetyltransferase	sp|P41338|ERG10_YEAST Acetyl-CoA acetyltransferase OS=Saccharomyces cerevisiae (strain ATCC 204508 / S288c) OX=559292 GN=ERG10 PE=1 SV=3	41.7	4	13.1	1	2	1	1	2	4	1	24.5153	24.1794	24.1509	24.2059	24.9104	23.9435	23.7429	23.0285	23.0099	23.1249	23.7894	22.8246	23.0463	23.1496	23.3356	23.1497	23.2589	22.9528	23.1772	23.1205	3	3	0.699383	0.996534	-0.0567106	23.1488	TRUE	FALSE	sp|P41338|ERG10_YEAST	P41338	ERG10_YEAST	398	Saccharomyces cerevisiae (strain ATCC 204508 / S288c) OX=559292	1:Experimental evidence at protein level	0.999
P47075	P47075	VTC4	Vacuolar transporter chaperone 4	sp|P47075|VTC4_YEAST Vacuolar transporter chaperone 4 OS=Saccharomyces cerevisiae (strain ATCC 204508 / S288c) OX=559292 GN=VTC4 PE=1 SV=2	83.1	3	3.9	1	2	2	2	2	2	1	21.9463	21.0616	20.3149	20.4065	21.275	20.8593	20.3258	19.0627	18.3259	18.4775	19.306	18.8925	20.3245	20.0874	19.7263	19.6258	19.5845	20.0856	20.0461	19.7653	3	3	0.390746	0.996534	-0.280773	19.9057	TRUE	FALSE	sp|P47075|VTC4_YEAST	P47075	VTC4_YEAST	721	Saccharomyces cerevisiae (strain ATCC 204508 / S288c) OX=559292	1:Experimental evidence at protein level	0.9989
P53184	P53184	PNC1	Nicotinamidase	sp|P53184|PNC1_YEAST Nicotinamidase OS=Saccharomyces cerevisiae (strain ATCC 204508 / S288c) OX=559292 GN=PNC1 PE=1 SV=1	24.98	2	9.7	1	2	2	1	2	2	2	23.2897	22.7941	22.1948	22.6188	23.0142	22.6771	23.3798	22.5057	21.9162	22.4003	22.7558	22.4207	22.0079	22.079	21.6848	21.8947	21.6983	22.154	21.9239	21.9157	3	3	0.966848	0.996534	-0.00821647	21.9198	TRUE	FALSE	sp|P53184|PNC1_YEAST	P53184	PNC1_YEAST	216	Saccharomyces cerevisiae (strain ATCC 204508 / S288c) OX=559292	1:Experimental evidence at protein level	0.9989
Q01662	Q01662	MAP1	Methionine aminopeptidase 1	sp|Q01662|MAP1_YEAST Methionine aminopeptidase 1 OS=Saccharomyces cerevisiae (strain ATCC 204508 / S288c) OX=559292 GN=MAP1 PE=1 SV=2	43.35	2	6.7	1	1	2	2	2	2	2	25.0934	24.6086	25.2597	25.1443	25.6007	24.3285	24.3949	23.5317	24.1927	24.1372	24.5538	23.2837	24.4453	24.5594	25.2147	25.0807	24.8696	24.3658	24.7398	24.772	3	3	0.910576	0.996534	0.0322682	24.7559	TRUE	FALSE	sp|Q01662|MAP1_YEAST	Q01662	MAP1_YEAST	387	Saccharomyces cerevisiae (strain ATCC 204508 / S288c) OX=559292	1:Experimental evidence at protein level	0.999
contam_P15252	contam_P15252		Rubber elongation factor protein	sp|contam_P15252|REF_HEVBR Rubber elongation factor protein OS=Hevea brasiliensis PE=1 SV=2	14.71	4	31.2	1	1	1	1	5	2	1	23.5722	22.1512	22.8139	26.0759	23.3924	22.7553	23.7998	22.0003	22.6729	25.9948	23.2715	22.6365	22.1397	21.4301	22.249	25.2027	22.1478	21.9142	21.9396	23.0882	3	3	-	-	1.14862	22.5139	FALSE	TRUE	sp|contam_P15252|REF_HEVBR	contam_P15252	REF_HEVBR	138	Hevea brasiliensis	1:Experimental evidence at protein level	0.999
contam_Q7M135	contam_Q7M135		Lysyl endopeptidase	sp|contam_Q7M135|LYSC_LYSEN Lysyl endopeptidase OS=Lysobacter enzymogenes PE=1 SV=1	27.94	1	9.7	1	2	1	2	2	2	2	-	-	-	-	-	-	-	-	-	-	-	-	-	-	-	-	-	-	-	-	0	0	-	-	-	-	FALSE	TRUE	sp|contam_Q7M135|LYSC_LYSEN	contam_Q7M135	LYSC_LYSEN	269	Lysobacter enzymogenes	1:Experimental evidence at protein level	0.9989
P02829	P02829	HSP82	ATP-dependent molecular chaperone HSP82	sp|P02829|HSP82_YEAST ATP-dependent molecular chaperone HSP82 OS=Saccharomyces cerevisiae (strain ATCC 204508 / S288c) OX=559292 GN=HSP82 PE=1 SV=1	81.36	28	2.7	1	2	2	1	1	2	2	24.2135	23.5247	23.2249	23.8903	24.038	23.529	22.5931	21.5258	21.2358	21.9612	22.069	21.5621	22.9271	22.8509	22.7356	23.217	22.7126	23.0232	22.8378	22.9843	3	3	0.402856	0.996534	0.146407	22.911	TRUE	FALSE	sp|P02829|HSP82_YEAST	P02829	HSP82_YEAST	709	Saccharomyces cerevisiae (strain ATCC 204508 / S288c) OX=559292	1:Experimental evidence at protein level	0.9988
P09938	P09938	RNR2	Ribonucleoside-diphosphate reductase small chain 1	sp|P09938|RIR2_YEAST Ribonucleoside-diphosphate reductase small chain 1 OS=Saccharomyces cerevisiae (strain ATCC 204508 / S288c) OX=559292 GN=RNR2 PE=1 SV=2	46.12	4	10.5	1	1	1	4	0	3	1	23.8265	23.6348	24.0223	23.7594	24.6452	23.2685	23.128	22.5579	22.9553	22.7524	23.5982	22.2237	22.2126	22.4984	22.9942	22.7191	22.8719	22.4459	22.5684	22.679	3	3	0.656683	0.996534	0.110562	22.6237	TRUE	FALSE	sp|P09938|RIR2_YEAST	P09938	RIR2_YEAST	399	Saccharomyces cerevisiae (strain ATCC 204508 / S288c) OX=559292	1:Experimental evidence at protein level	0.999
P11076	P11076;P19146	ARF1	ADP-ribosylation factor 1	sp|P11076|ARF1_YEAST ADP-ribosylation factor 1 OS=Saccharomyces cerevisiae (strain ATCC 204508 / S288c) OX=559292 GN=ARF1 PE=1 SV=3	20.52	2	12.2	1	2	2	1	2	1	2	22.9595	21.0475	21.9489	22.2517	22.5857	22.172	23.0496	20.759	21.6704	22.0331	22.3272	21.9157	21.9392	19.6396	21.5522	21.8056	21.6277	21.8781	21.0437	21.7705	2	3	0.270687	0.996534	0.726805	21.4071	TRUE	FALSE	sp|P11076|ARF1_YEAST	P11076	ARF1_YEAST	181	Saccharomyces cerevisiae (strain ATCC 204508 / S288c) OX=559292	1:Experimental evidence at protein level	0.999
P16892	P16892	FUS3	Mitogen-activated protein kinase FUS3	sp|P16892|FUS3_YEAST Mitogen-activated protein kinase FUS3 OS=Saccharomyces cerevisiae (strain ATCC 204508 / S288c) OX=559292 GN=FUS3 PE=1 SV=2	40.75	2	5.4	1	1	1	2	1	4	1	22.9467	21.705	24.6782	23.9835	25.8436	22.0715	22.4087	20.7885	23.7717	23.1369	24.9571	21.1871	21.813	19.3358	24.1963	23.3002	24.5667	21.692	21.7817	23.1863	2	3	0.333093	0.996534	1.40461	22.484	TRUE	FALSE	sp|P16892|FUS3_YEAST	P16892	FUS3_YEAST	353	Saccharomyces cerevisiae (strain ATCC 204508 / S288c) OX=559292	1:Experimental evidence at protein level	0.999
P31412	P31412	VMA5	V-type proton ATPase subunit C	sp|P31412|VATC_YEAST V-type proton ATPase subunit C OS=Saccharomyces cerevisiae (strain ATCC 204508 / S288c) OX=559292 GN=VMA5 PE=1 SV=4	44.16	4	8.9	1	3	2	1	0	2	2	22.2241	21.0979	20.8658	22.4833	22.9937	22.5321	21.1886	19.684	19.4618	21.1392	21.6097	21.1502	21.5945	21.2248	21.1083	21.0401	21.0363	21.7082	21.3092	21.2615	3	3	0.861146	0.996534	-0.0476786	21.2854	TRUE	FALSE	sp|P31412|VATC_YEAST	P31412	VATC_YEAST	392	Saccharomyces cerevisiae (strain ATCC 204508 / S288c) OX=559292	1:Experimental evidence at protein level	0.9984
P33322	P33322	CBF5	H/ACA ribonucleoprotein complex subunit CBF5	sp|P33322|CBF5_YEAST H/ACA ribonucleoprotein complex subunit CBF5 OS=Saccharomyces cerevisiae (strain ATCC 204508 / S288c) OX=559292 GN=CBF5 PE=1 SV=1	54.67	4	6.6	1	1	1	2	1	4	1	22.8222	21.7527	23.4508	22.7273	23.4995	21.5902	21.7867	20.3387	22.0467	21.3832	22.1155	20.2084	21.9296	22.0064	23.2245	22.3204	22.5486	21.9818	22.3868	22.2836	3	3	0.796896	0.996534	-0.103223	22.3352	TRUE	FALSE	sp|P33322|CBF5_YEAST	P33322	CBF5_YEAST	483	Saccharomyces cerevisiae (strain ATCC 204508 / S288c) OX=559292	1:Experimental evidence at protein level	0.999
P38689	P38689	PRS3	Ribose-phosphate pyrophosphokinase 3	sp|P38689|KPR3_YEAST Ribose-phosphate pyrophosphokinase 3 OS=Saccharomyces cerevisiae (strain ATCC 204508 / S288c) OX=559292 GN=PRS3 PE=1 SV=1	35.1	2	5.3	0.9994	1	2	2	1	2	2	21.9559	21.4721	21.1733	21.6595	22.1242	21.2878	21.2575	20.3952	20.1063	20.6524	21.0773	20.2429	21.6226	21.3995	21.507	21.3358	21.222	21.3865	21.5097	21.3148	3	3	0.250918	0.996534	-0.194935	21.4122	TRUE	FALSE	sp|P38689|KPR3_YEAST	P38689	KPR3_YEAST	320	Saccharomyces cerevisiae (strain ATCC 204508 / S288c) OX=559292	1:Experimental evidence at protein level	0.9989
P41805	P41805	RPL10	60S ribosomal protein L10	sp|P41805|RL10_YEAST 60S ribosomal protein L10 OS=Saccharomyces cerevisiae (strain ATCC 204508 / S288c) OX=559292 GN=RPL10 PE=1 SV=1	25.35	3	13.6	1	1	1	2	1	3	2	23.0691	23.0424	22.2987	23.2149	24.3459	23.2575	23.1591	22.754	22.0202	22.9963	24.0874	23.0012	22.3933	21.9615	22.3942	22.0836	22.541	22.317	22.2497	22.3138	3	3	0.752529	0.996534	0.0641914	22.2818	TRUE	FALSE	sp|P41805|RL10_YEAST	P41805	RL10_YEAST	221	Saccharomyces cerevisiae (strain ATCC 204508 / S288c) OX=559292	1:Experimental evidence at protein level	0.999
P47096	P47096	BNA1	3-hydroxyanthranilate 3,4-dioxygenase	sp|P47096|3HAO_YEAST 3-hydroxyanthranilate 3,4-dioxygenase OS=Saccharomyces cerevisiae (strain ATCC 204508 / S288c) OX=559292 GN=BNA1 PE=1 SV=1	20.22	3	16.4	1	1	1	3	1	3	1	23.6611	23.6	23.8006	23.5663	24.2327	23.1545	23.6256	23.186	23.3965	23.2222	23.8487	22.7726	22.7332	23.1612	23.4669	22.7808	22.9985	22.6911	23.1204	22.8235	3	3	0.213446	0.996534	-0.296964	22.9719	TRUE	FALSE	sp|P47096|3HAO_YEAST	P47096	3HAO_YEAST	177	Saccharomyces cerevisiae (strain ATCC 204508 / S288c) OX=559292	1:Experimental evidence at protein level	0.999
P48164	P48164	RPS7B	40S ribosomal protein S7-B	sp|P48164|RS7B_YEAST 40S ribosomal protein S7-B OS=Saccharomyces cerevisiae (strain ATCC 204508 / S288c) OX=559292 GN=RPS7B PE=1 SV=1	21.62	7	14.7	1	1	2	2	1	2	2	24.1913	23.8004	23.8562	23.7811	24.6954	24.2396	24.1558	23.3865	23.4521	23.437	24.3114	23.8578	23.0116	23.8257	23.9121	23.0822	24.2859	24.3943	23.5831	23.9208	3	3	0.45739	0.996534	0.337692	23.752	TRUE	FALSE	sp|P48164|RS7B_YEAST	P48164	RS7B_YEAST	190	Saccharomyces cerevisiae (strain ATCC 204508 / S288c) OX=559292	1:Experimental evidence at protein level	0.999
Q03161	Q03161	YMR099C	Glucose-6-phosphate 1-epimerase	sp|Q03161|YMY9_YEAST Glucose-6-phosphate 1-epimerase OS=Saccharomyces cerevisiae (strain ATCC 204508 / S288c) OX=559292 GN=YMR099C PE=1 SV=1	33.93	3	9.8	1	1	1	2	1	3	2	22.7403	22.0427	21.4844	22.2953	23.1139	23.2598	21.8974	20.8214	20.273	21.1438	21.9225	22.0706	21.9792	21.885	21.4823	21.4494	21.4566	21.9239	21.7821	21.61	3	3	0.46271	0.996534	-0.172183	21.6961	TRUE	FALSE	sp|Q03161|YMY9_YEAST	Q03161	YMY9_YEAST	297	Saccharomyces cerevisiae (strain ATCC 204508 / S288c) OX=559292	1:Experimental evidence at protein level	0.999
contam_P32503	contam_P32503	gag	Major capsid protein	sp|contam_P32503|GAG_SCVLA Major capsid protein OS=Saccharomyces cerevisiae virus L-A GN=gag PE=1 SV=1	75.95	4	5.6	1	0	0	0	3	4	3	-	-	-	23.9846	25.4831	23.4611	-	-	-	22.4706	23.9291	21.9093	-	-	-	23.3294	23.9844	22.7486	-	23.3541	0	3	-	-	-	23.3541	FALSE	TRUE	sp|contam_P32503|GAG_SCVLA	contam_P32503	GAG_SCVLA	680	Saccharomyces cerevisiae virus L-A	1:Experimental evidence at protein level	0.999
P07245	P07245	ADE3	C-1-tetrahydrofolate synthase, cytoplasmic	sp|P07245|C1TC_YEAST C-1-tetrahydrofolate synthase, cytoplasmic OS=Saccharomyces cerevisiae (strain ATCC 204508 / S288c) OX=559292 GN=ADE3 PE=1 SV=1	102.14	4	4	1	4	0	2	1	1	1	23.6276	22.6823	22.7245	22.8401	23.8311	22.6947	21.4767	20.1529	20.205	20.3805	21.3317	20.1974	22.1063	21.678	21.7711	21.7653	21.9819	21.4547	21.8518	21.734	3	3	0.587836	0.996534	-0.117833	21.7929	TRUE	FALSE	sp|P07245|C1TC_YEAST	P07245	C1TC_YEAST	946	Saccharomyces cerevisiae (strain ATCC 204508 / S288c) OX=559292	1:Experimental evidence at protein level	0.9989
P09734	P09734	TUB3	Tubulin alpha-3 chain	sp|P09734|TBA3_YEAST Tubulin alpha-3 chain OS=Saccharomyces cerevisiae (strain ATCC 204508 / S288c) OX=559292 GN=TUB3 PE=1 SV=1	49.66	2	3.6	1	2	1	2	2	2	0	22.4352	21.3964	22.7072	22.7634	23.3785	21.2169	21.6628	20.2455	21.5661	21.6823	22.2575	20.0981	22.0997	18.669	22.8621	22.7266	22.5282	19.0116	21.2103	21.4221	2	2	0.888409	0.996534	0.211879	21.3162	TRUE	FALSE	sp|P09734|TBA3_YEAST	P09734	TBA3_YEAST	445	Saccharomyces cerevisiae (strain ATCC 204508 / S288c) OX=559292	1:Experimental evidence at protein level	0.9979
P23248	P23248	RPS1B	40S ribosomal protein S1-B	sp|P23248|RS3A2_YEAST 40S ribosomal protein S1-B OS=Saccharomyces cerevisiae (strain ATCC 204508 / S288c) OX=559292 GN=RPS1B PE=1 SV=3	28.79	13	10.2	1	1	1	2	0	4	1	24.2392	24.1189	24.3577	23.5948	25.315	23.8592	23.7012	23.2025	23.4512	22.7482	24.4285	22.9748	22.9811	23.3519	23.6814	22.6456	23.927	23.2988	23.3381	23.2905	3	3	0.89815	0.996534	-0.0476604	23.3143	TRUE	FALSE	sp|P23248|RS3A2_YEAST	P23248	RS3A2_YEAST	255	Saccharomyces cerevisiae (strain ATCC 204508 / S288c) OX=559292	1:Experimental evidence at protein level	0.999
P29547	P29547	CAM1	Elongation factor 1-gamma 1	sp|P29547|EF1G1_YEAST Elongation factor 1-gamma 1 OS=Saccharomyces cerevisiae (strain ATCC 204508 / S288c) OX=559292 GN=CAM1 PE=1 SV=2	47.06	3	5.1	1	2	2	0	2	2	1	24.4326	23.6438	22.9036	23.7639	24.1622	23.3332	23.3382	22.171	21.4406	22.3609	22.7193	21.8925	23.6773	23.5212	22.8523	23.6092	23.5195	23.268	23.3503	23.4656	3	3	0.650573	0.996534	0.115291	23.4079	TRUE	FALSE	sp|P29547|EF1G1_YEAST	P29547	EF1G1_YEAST	415	Saccharomyces cerevisiae (strain ATCC 204508 / S288c) OX=559292	1:Experimental evidence at protein level	0.999
P32377	P32377	MVD1	Diphosphomevalonate decarboxylase	sp|P32377|MVD1_YEAST Diphosphomevalonate decarboxylase OS=Saccharomyces cerevisiae (strain ATCC 204508 / S288c) OX=559292 GN=MVD1 PE=1 SV=2	44.09	3	9.3	1	1	1	2	2	2	1	22.162	21.5675	22.0044	21.2236	22.9978	21.892	21.4636	20.4906	20.9374	20.2165	21.9509	20.8472	21.5538	21.3704	21.3054	20.2929	21.3682	21.0793	21.4099	20.9135	3	2	0.157826	0.996534	-0.496406	21.1617	TRUE	FALSE	sp|P32377|MVD1_YEAST	P32377	MVD1_YEAST	396	Saccharomyces cerevisiae (strain ATCC 204508 / S288c) OX=559292	1:Experimental evidence at protein level	0.999
P32454	P32454	APE2	Aminopeptidase 2, mitochondrial	sp|P32454|APE2_YEAST Aminopeptidase 2, mitochondrial OS=Saccharomyces cerevisiae (strain ATCC 204508 / S288c) OX=559292 GN=APE2 PE=1 SV=4	107.69	2	2.5	1	2	2	2	1	1	1	-	-	-	-	-	-	-	-	-	-	-	-	-	-	-	-	-	-	-	-	0	0	-	-	-	-	FALSE	FALSE	sp|P32454|APE2_YEAST	P32454	APE2_YEAST	952	Saccharomyces cerevisiae (strain ATCC 204508 / S288c) OX=559292	1:Experimental evidence at protein level	0.9987
P38791	P38791	DYS1	Deoxyhypusine synthase	sp|P38791|DHYS_YEAST Deoxyhypusine synthase OS=Saccharomyces cerevisiae (strain ATCC 204508 / S288c) OX=559292 GN=DYS1 PE=1 SV=1	42.86	6	17.1	1	2	1	1	0	4	1	23.3583	23.6181	23.8575	23.8034	24.9233	23.364	22.264	22.1453	22.3945	22.4004	23.4804	21.9232	22.0651	22.2831	22.5686	22.4402	22.8284	22.389	22.3056	22.5525	3	3	0.255778	0.996534	0.246896	22.4291	TRUE	FALSE	sp|P38791|DHYS_YEAST	P38791	DHYS_YEAST	387	Saccharomyces cerevisiae (strain ATCC 204508 / S288c) OX=559292	1:Experimental evidence at protein level	0.999
P39077	P39077	CCT3	T-complex protein 1 subunit gamma	sp|P39077|TCPG_YEAST T-complex protein 1 subunit gamma OS=Saccharomyces cerevisiae (strain ATCC 204508 / S288c) OX=559292 GN=CCT3 PE=1 SV=2	58.78	3	5.8	1	1	1	3	2	2	0	23.1408	22.4926	22.9727	22.6832	23.8555	22.3703	21.6459	20.6192	21.1091	20.8797	22.0121	20.529	21.8325	21.9185	22.4651	22.0781	22.5595	21.917	22.0721	22.1849	3	3	0.671576	0.996534	0.112816	22.1285	TRUE	FALSE	sp|P39077|TCPG_YEAST	P39077	TCPG_YEAST	534	Saccharomyces cerevisiae (strain ATCC 204508 / S288c) OX=559292	1:Experimental evidence at protein level	0.999
P40422	P40422	RPC10	DNA-directed RNA polymerases I, II, and III subunit RPABC4	sp|P40422|RPAB4_YEAST DNA-directed RNA polymerases I, II, and III subunit RPABC4 OS=Saccharomyces cerevisiae (strain ATCC 204508 / S288c) OX=559292 GN=RPC10 PE=1 SV=1	7.71	2	40	1	1	2	2	1	1	2	23.6463	23.278	23.5225	23.5238	24.1359	23.1129	25.6109	24.8641	25.1185	25.1797	25.7519	24.731	22.5733	23.2081	23.5652	23.0377	23.3889	23.255	23.1156	23.2272	3	3	0.692538	0.996534	0.111653	23.1714	TRUE	FALSE	sp|P40422|RPAB4_YEAST	P40422	RPAB4_YEAST	70	Saccharomyces cerevisiae (strain ATCC 204508 / S288c) OX=559292	1:Experimental evidence at protein level	0.999
P40495	P40495	LYS12	Homoisocitrate dehydrogenase, mitochondrial	sp|P40495|LYS12_YEAST Homoisocitrate dehydrogenase, mitochondrial OS=Saccharomyces cerevisiae (strain ATCC 204508 / S288c) OX=559292 GN=LYS12 PE=1 SV=1	40.04	3	7.3	1	1	1	2	1	2	2	23.107	22.5781	22.807	22.6907	23.4753	23.2283	22.197	21.2897	21.5285	21.4721	22.2169	21.972	21.8004	21.8931	22.2757	21.9884	22.1683	21.9804	21.9898	22.0457	3	3	0.759631	0.996534	0.0559376	22.0177	TRUE	FALSE	sp|P40495|LYS12_YEAST	P40495	LYS12_YEAST	371	Saccharomyces cerevisiae (strain ATCC 204508 / S288c) OX=559292	1:Experimental evidence at protein level	0.9982
P53335	P53335	PXR1	Protein PXR1	sp|P53335|PXR1_YEAST Protein PXR1 OS=Saccharomyces cerevisiae (strain ATCC 204508 / S288c) OX=559292 GN=PXR1 PE=1 SV=1	31.29	3	11.4	1	2	2	1	1	1	2	24.6247	23.8238	22.6683	23.9293	22.5056	23.7992	24.4738	23.2944	22.1487	23.4697	22.0061	23.3019	24.1318	23.9544	23.0262	23.5848	21.8553	24.0941	23.7041	23.1781	3	3	0.433204	0.996534	-0.526074	23.4411	TRUE	FALSE	sp|P53335|PXR1_YEAST	P53335	PXR1_YEAST	271	Saccharomyces cerevisiae (strain ATCC 204508 / S288c) OX=559292	1:Experimental evidence at protein level	0.999
Q00955	Q00955	ACC1	Acetyl-CoA carboxylase	sp|Q00955|ACAC_YEAST Acetyl-CoA carboxylase OS=Saccharomyces cerevisiae (strain ATCC 204508 / S288c) OX=559292 GN=ACC1 PE=1 SV=2	250.2	4	2	1	3	3	2	0	1	0	22.765	22.159	21.645	21.9533	22.3521	21.9012	19.3258	18.3413	17.8372	18.2055	18.5643	18.1156	21.494	21.6666	21.3319	21.298	21.3638	21.3888	21.4975	21.3502	3	3	0.394221	0.996534	-0.147306	21.4239	TRUE	FALSE	sp|Q00955|ACAC_YEAST	Q00955	ACAC_YEAST	2233	Saccharomyces cerevisiae (strain ATCC 204508 / S288c) OX=559292	1:Experimental evidence at protein level	0.999
Q02326	Q02326	RPL6A	60S ribosomal protein L6-A	sp|Q02326|RL6A_YEAST 60S ribosomal protein L6-A OS=Saccharomyces cerevisiae (strain ATCC 204508 / S288c) OX=559292 GN=RPL6A PE=1 SV=2	19.95	7	18.8	1	0	2	2	0	3	2	24.6506	24.4385	24.4724	24.3164	25.7095	24.6503	24.8781	24.2876	24.3314	24.2353	25.5885	24.5314	23.8872	24.2622	24.5555	24.0557	24.9839	24.7028	24.2349	24.5808	3	3	0.275342	0.996534	0.34587	24.4079	TRUE	FALSE	sp|Q02326|RL6A_YEAST	Q02326	RL6A_YEAST	176	Saccharomyces cerevisiae (strain ATCC 204508 / S288c) OX=559292	1:Experimental evidence at protein level	0.999
P00815	P00815	HIS4	Histidine biosynthesis trifunctional protein	sp|P00815|HIS2_YEAST Histidine biosynthesis trifunctional protein OS=Saccharomyces cerevisiae (strain ATCC 204508 / S288c) OX=559292 GN=HIS4 PE=1 SV=3	87.67	5	6.6	1	0	0	1	2	4	1	21.9256	20.873	22.1102	21.9448	23.3586	20.8618	20.3458	18.9148	20.1618	20.0564	21.4302	18.9356	20.1186	20.376	21.0633	20.8141	21.5866	20.5521	20.5193	20.9843	3	3	0.269836	0.996534	0.464982	20.7518	TRUE	FALSE	sp|P00815|HIS2_YEAST	P00815	HIS2_YEAST	799	Saccharomyces cerevisiae (strain ATCC 204508 / S288c) OX=559292	1:Experimental evidence at protein level	0.999
P06634	P06634	DED1	ATP-dependent RNA helicase DED1	sp|P06634|DED1_YEAST ATP-dependent RNA helicase DED1 OS=Saccharomyces cerevisiae (strain ATCC 204508 / S288c) OX=559292 GN=DED1 PE=1 SV=2	65.51	3	6.1	1	3	1	1	0	2	1	23.3874	22.6517	22.7195	22.616	23.0591	22.6867	21.8925	20.7783	20.856	20.8125	21.2157	20.8454	22.1153	21.7525	22.0394	21.7253	21.5826	22.0202	21.969	21.776	3	3	0.336139	0.996534	-0.193016	21.8725	TRUE	FALSE	sp|P06634|DED1_YEAST	P06634	DED1_YEAST	604	Saccharomyces cerevisiae (strain ATCC 204508 / S288c) OX=559292	1:Experimental evidence at protein level	0.999
P08524	P08524	ERG20	Farnesyl pyrophosphate synthase	sp|P08524|ERG20_YEAST Farnesyl pyrophosphate synthase OS=Saccharomyces cerevisiae (strain ATCC 204508 / S288c) OX=559292 GN=ERG20 PE=1 SV=2	40.46	2	4.8	1	2	1	1	1	1	2	23.3341	22.4869	22.2047	22.6398	22.8183	22.4829	22.6357	21.41	21.1377	21.6328	21.7713	21.438	-	-	-	-	-	-	-	-	0	0	-	-	-	-	FALSE	FALSE	sp|P08524|ERG20_YEAST	P08524	ERG20_YEAST	352	Saccharomyces cerevisiae (strain ATCC 204508 / S288c) OX=559292	1:Experimental evidence at protein level	0.9988
P09232	P09232	PRB1	Cerevisin	sp|P09232|PRTB_YEAST Cerevisin OS=Saccharomyces cerevisiae (strain ATCC 204508 / S288c) OX=559292 GN=PRB1 PE=1 SV=1	69.58	2	3.1	1	2	1	1	2	1	1	23.0097	22.0231	22.1161	22.6363	22.6743	21.6692	21.9743	20.6091	20.712	21.2922	21.2903	20.2873	22.168	20.5875	21.903	22.1393	21.6487	19.6334	21.5528	21.1405	2	2	0.60461	0.996534	-0.412319	21.3467	TRUE	FALSE	sp|P09232|PRTB_YEAST	P09232	PRTB_YEAST	635	Saccharomyces cerevisiae (strain ATCC 204508 / S288c) OX=559292	1:Experimental evidence at protein level	0.9988
P11154	P11154	PYC1	Pyruvate carboxylase 1	sp|P11154|PYC1_YEAST Pyruvate carboxylase 1 OS=Saccharomyces cerevisiae (strain ATCC 204508 / S288c) OX=559292 GN=PYC1 PE=1 SV=2	130.02	4	2.7	1	1	0	2	0	3	2	23.2458	21.6171	22.432	21.9647	23.3786	22.0814	21.0404	19.0332	19.858	19.4507	20.8246	19.5296	21.4475	21.2222	21.3971	21.2459	21.524	21.2285	21.3556	21.3328	3	3	0.898228	0.996534	-0.022797	21.3442	TRUE	FALSE	sp|P11154|PYC1_YEAST	P11154	PYC1_YEAST	1178	Saccharomyces cerevisiae (strain ATCC 204508 / S288c) OX=559292	1:Experimental evidence at protein level	0.9965
P18238	P18238;P18239	AAC3	ADP,ATP carrier protein 3	sp|P18238|ADT3_YEAST ADP,ATP carrier protein 3 OS=Saccharomyces cerevisiae (strain ATCC 204508 / S288c) OX=559292 GN=AAC3 PE=1 SV=1	33.29	2	6.2	1	2	1	1	1	2	1	22.8402	22.1125	22.4005	22.0798	23.1792	22.2453	22.3022	21.1961	21.4939	21.2332	22.2927	21.361	21.4631	21.4389	21.9001	21.3856	21.8748	21.7263	21.6007	21.6622	3	3	0.783529	0.996534	0.0615172	21.6315	TRUE	FALSE	sp|P18238|ADT3_YEAST	P18238	ADT3_YEAST	307	Saccharomyces cerevisiae (strain ATCC 204508 / S288c) OX=559292	1:Experimental evidence at protein level	0.9988
P24280	P24280	SEC14	SEC14 cytosolic factor	sp|P24280|SEC14_YEAST SEC14 cytosolic factor OS=Saccharomyces cerevisiae (strain ATCC 204508 / S288c) OX=559292 GN=SEC14 PE=1 SV=3	34.88	5	17.8	1	0	0	2	2	3	1	24.3241	23.4502	23.8009	23.7177	24.4046	24.5015	23.5516	22.2993	22.6599	22.6367	23.2836	23.3827	22.5326	22.4182	23.0074	22.7377	22.7769	22.7546	22.6527	22.7564	3	3	0.585666	0.996534	0.103642	22.7046	TRUE	FALSE	sp|P24280|SEC14_YEAST	P24280	SEC14_YEAST	304	Saccharomyces cerevisiae (strain ATCC 204508 / S288c) OX=559292	1:Experimental evidence at protein level	0.9989
P28707	P28707	SBA1	Co-chaperone protein SBA1	sp|P28707|SBA1_YEAST Co-chaperone protein SBA1 OS=Saccharomyces cerevisiae (strain ATCC 204508 / S288c) OX=559292 GN=SBA1 PE=1 SV=3	24.07	1	4.6	0.9999	2	1	1	2	1	1	23.1563	21.9603	23.3525	22.7553	22.4676	22.7119	23.7058	22.1313	23.5334	22.9961	22.6685	22.915	-	-	-	-	-	-	-	-	0	0	-	-	-	-	FALSE	FALSE	sp|P28707|SBA1_YEAST	P28707	SBA1_YEAST	216	Saccharomyces cerevisiae (strain ATCC 204508 / S288c) OX=559292	1:Experimental evidence at protein level	0.9923
P29509	P29509	TRR1	Thioredoxin reductase 1	sp|P29509|TRXB1_YEAST Thioredoxin reductase 1 OS=Saccharomyces cerevisiae (strain ATCC 204508 / S288c) OX=559292 GN=TRR1 PE=1 SV=3	34.22	2	8.5	1	0	2	2	0	2	2	23.1383	23.1395	22.4216	22.8577	23.755	22.9158	23.1028	22.7255	22.0175	22.5135	23.371	22.5339	21.8905	22.8107	22.3943	22.2026	22.7871	22.8761	22.3652	22.6219	3	3	0.420478	0.996534	0.256747	22.4935	TRUE	FALSE	sp|P29509|TRXB1_YEAST	P29509	TRXB1_YEAST	319	Saccharomyces cerevisiae (strain ATCC 204508 / S288c) OX=559292	1:Experimental evidence at protein level	0.999
P34730	P34730	BMH2	Protein BMH2	sp|P34730|BMH2_YEAST Protein BMH2 OS=Saccharomyces cerevisiae (strain ATCC 204508 / S288c) OX=559292 GN=BMH2 PE=1 SV=3	31.04	12	9.5	1	1	2	1	1	1	2	24.5426	24.5532	23.9431	24.4696	24.7266	24.1431	24.1852	23.8174	23.2171	23.8036	24.0206	23.4393	23.2711	23.8704	23.4644	23.8048	23.4401	23.6495	23.5353	23.6315	3	3	0.634509	0.996534	0.0961816	23.5834	TRUE	FALSE	sp|P34730|BMH2_YEAST	P34730	BMH2_YEAST	273	Saccharomyces cerevisiae (strain ATCC 204508 / S288c) OX=559292	1:Experimental evidence at protein level	0.999
P39522	P39522	ILV3	Dihydroxy-acid dehydratase, mitochondrial	sp|P39522|ILV3_YEAST Dihydroxy-acid dehydratase, mitochondrial OS=Saccharomyces cerevisiae (strain ATCC 204508 / S288c) OX=559292 GN=ILV3 PE=1 SV=2	62.82	5	8.7	1	0	0	2	1	5	0	23.3413	22.9397	23.0959	23.2085	24.2631	22.4701	22.0835	21.3034	21.4695	21.642	22.6567	20.8658	21.1974	21.3889	21.7133	21.6285	22.0337	21.0397	21.4332	21.5673	3	3	0.668388	0.996534	0.134092	21.5003	TRUE	FALSE	sp|P39522|ILV3_YEAST	P39522	ILV3_YEAST	585	Saccharomyces cerevisiae (strain ATCC 204508 / S288c) OX=559292	1:Experimental evidence at protein level	0.999
P40024	P40024	ARB1	ABC transporter ATP-binding protein ARB1	sp|P40024|ARB1_YEAST ABC transporter ATP-binding protein ARB1 OS=Saccharomyces cerevisiae (strain ATCC 204508 / S288c) OX=559292 GN=ARB1 PE=1 SV=1	68.33	4	6.9	1	3	1	2	1	1	0	22.1422	21.7445	21.1258	21.6762	23.1714	21.8067	20.9912	20.2151	19.6063	20.2166	21.672	20.3094	21.3569	21.4551	21.0402	21.3853	22.2923	21.7523	21.2841	21.81	3	3	0.101953	0.996534	0.525904	21.547	TRUE	FALSE	sp|P40024|ARB1_YEAST	P40024	ARB1_YEAST	610	Saccharomyces cerevisiae (strain ATCC 204508 / S288c) OX=559292	1:Experimental evidence at protein level	0.9987
P40075	P40075	SCS2	Vesicle-associated membrane protein-associated protein SCS2	sp|P40075|SCS2_YEAST Vesicle-associated membrane protein-associated protein SCS2 OS=Saccharomyces cerevisiae (strain ATCC 204508 / S288c) OX=559292 GN=SCS2 PE=1 SV=3	26.91	2	9.4	1	2	2	1	1	1	1	23.404	22.6553	22.4216	22.8179	22.8497	22.4921	23.3685	22.2414	22.0176	22.4738	22.4657	22.1102	22.1545	22.0063	21.938	22.1136	21.5648	22.007	22.033	21.8951	3	3	0.493624	0.996534	-0.137837	21.964	TRUE	FALSE	sp|P40075|SCS2_YEAST	P40075	SCS2_YEAST	244	Saccharomyces cerevisiae (strain ATCC 204508 / S288c) OX=559292	1:Experimental evidence at protein level	0.999
P40893	P40893	REE1	Regulation of enolase protein 1	sp|P40893|REE1_YEAST Regulation of enolase protein 1 OS=Saccharomyces cerevisiae (strain ATCC 204508 / S288c) OX=559292 GN=REE1 PE=1 SV=1	21.95	3	15.2	1	2	3	1	1	0	1	26.9981	23.6254	23.5696	23.7127	23.5115	23.4976	26.9627	23.2115	23.1655	23.3686	23.1275	23.1157	23.4414	23.3292	23.3765	23.3968	22.6669	23.318	23.3824	23.1273	3	3	0.277089	0.996534	-0.255101	23.2548	TRUE	FALSE	sp|P40893|REE1_YEAST	P40893	REE1_YEAST	198	Saccharomyces cerevisiae (strain ATCC 204508 / S288c) OX=559292	1:Experimental evidence at protein level	0.999
P51402	P51402	RPL37B	60S ribosomal protein L37-B	sp|P51402|RL37B_YEAST 60S ribosomal protein L37-B OS=Saccharomyces cerevisiae (strain ATCC 204508 / S288c) OX=559292 GN=RPL37B PE=1 SV=2	9.86	6	10.2	0.9987	1	2	1	1	1	2	21.7816	21.0853	19.9871	19.7737	20.239	20.4221	22.7461	21.6714	20.583	20.4296	20.855	21.0402	-	-	-	-	-	-	-	-	0	0	-	-	-	-	FALSE	FALSE	sp|P51402|RL37B_YEAST	P51402	RL37B_YEAST	88	Saccharomyces cerevisiae (strain ATCC 204508 / S288c) OX=559292	1:Experimental evidence at protein level	0.9964
P51862	P51862	ROM2	RHO1 GDP-GTP exchange protein 2	sp|P51862|ROM2_YEAST RHO1 GDP-GTP exchange protein 2 OS=Saccharomyces cerevisiae (strain ATCC 204508 / S288c) OX=559292 GN=ROM2 PE=1 SV=1	152.5	2	1.7	1	3	1	1	2	0	1	25.0076	24.1825	22.9217	23.7985	23.5623	23.9919	22.3872	21.1836	19.9326	20.8694	20.5933	21.0251	24.4881	24.1515	23.4117	23.7604	23.3249	24.0104	24.0171	23.6985	3	3	0.357776	0.996534	-0.318533	23.8578	TRUE	FALSE	sp|P51862|ROM2_YEAST	P51862	ROM2_YEAST	1356	Saccharomyces cerevisiae (strain ATCC 204508 / S288c) OX=559292	1:Experimental evidence at protein level	0.9983
P53301	P53301	CRH1	Probable glycosidase CRH1	sp|P53301|CRH1_YEAST Probable glycosidase CRH1 OS=Saccharomyces cerevisiae (strain ATCC 204508 / S288c) OX=559292 GN=CRH1 PE=1 SV=1	52.73	4	9.9	1	2	2	0	3	1	0	23.8921	23.7256	22.7752	23.5338	23.4408	22.8168	23.3541	22.8092	21.8686	22.6872	22.5543	21.9324	22.2354	22.4624	21.6626	22.2682	21.5871	22.0938	22.1201	21.9831	3	3	0.643331	0.996534	-0.137074	22.0516	TRUE	FALSE	sp|P53301|CRH1_YEAST	P53301	CRH1_YEAST	507	Saccharomyces cerevisiae (strain ATCC 204508 / S288c) OX=559292	1:Experimental evidence at protein level	0.999
P53691	P53691	CPR6	Peptidyl-prolyl cis-trans isomerase CPR6	sp|P53691|PPID_YEAST Peptidyl-prolyl cis-trans isomerase CPR6 OS=Saccharomyces cerevisiae (strain ATCC 204508 / S288c) OX=559292 GN=CPR6 PE=1 SV=1	42.05	2	3.8	1	2	1	2	1	1	1	24.2878	23.7314	23.1987	23.7361	24.0111	23.4277	23.9304	22.9955	22.4727	23.07	23.3052	22.7239	23.2518	23.3367	23.1073	23.3376	23.1272	23.2604	23.2319	23.2417	3	3	0.938441	0.996534	0.00979958	23.2368	TRUE	FALSE	sp|P53691|PPID_YEAST	P53691	PPID_YEAST	371	Saccharomyces cerevisiae (strain ATCC 204508 / S288c) OX=559292	1:Experimental evidence at protein level	0.9975
Q04067	Q04067	TIF35	Eukaryotic translation initiation factor 3 subunit G	sp|Q04067|EIF3G_YEAST Eukaryotic translation initiation factor 3 subunit G OS=Saccharomyces cerevisiae (strain ATCC 204508 / S288c) OX=559292 GN=TIF35 PE=1 SV=1	30.48	3	14.2	1	1	2	2	1	1	1	22.2307	22.2093	21.5103	22.1863	22.5913	21.7637	22.1952	21.7954	21.1063	21.8421	22.2073	21.3818	19.881	22.0636	20.3337	21.9343	21.7022	21.8544	20.7595	21.8303	1	3	0.106205	0.996534	1.07082	21.2949	TRUE	FALSE	sp|Q04067|EIF3G_YEAST	Q04067	EIF3G_YEAST	274	Saccharomyces cerevisiae (strain ATCC 204508 / S288c) OX=559292	1:Experimental evidence at protein level	0.999
contam_P02666	contam_P02666	CSN2	Beta-casein	sp|contam_P02666|CASB_BOVIN Beta-casein OS=Bos taurus GN=CSN2 PE=1 SV=2	25.09	3	9.8	1	2	1	1	1	1	2	24.3851	22.7821	23.0332	23.7402	23.1769	24.6882	25.1272	23.1458	23.4068	24.1737	23.5705	25.0839	23.5489	22.5692	22.86	23.2754	22.196	24.4609	22.9927	23.3108	3	3	-	-	0.318089	23.1517	FALSE	TRUE	sp|contam_P02666|CASB_BOVIN	contam_P02666	CASB_BOVIN	224	Bos taurus	1:Experimental evidence at protein level	0.9908
P00498	P00498	HIS1	ATP phosphoribosyltransferase	sp|P00498|HIS1_YEAST ATP phosphoribosyltransferase OS=Saccharomyces cerevisiae (strain ATCC 204508 / S288c) OX=559292 GN=HIS1 PE=1 SV=1	32.25	2	6.7	1	1	1	1	1	1	2	23.1777	22.7724	22.6655	22.7424	23.4692	22.7688	22.5572	21.7735	21.6765	21.8133	22.5002	21.802	22.1423	22.3801	22.4306	22.3822	22.4736	22.5665	22.3177	22.4741	3	3	0.299586	0.996534	0.156458	22.3959	TRUE	FALSE	sp|P00498|HIS1_YEAST	P00498	HIS1_YEAST	297	Saccharomyces cerevisiae (strain ATCC 204508 / S288c) OX=559292	1:Experimental evidence at protein level	0.999
P00899	P00899	TRP2	Anthranilate synthase component 1	sp|P00899|TRPE_YEAST Anthranilate synthase component 1 OS=Saccharomyces cerevisiae (strain ATCC 204508 / S288c) OX=559292 GN=TRP2 PE=1 SV=4	56.73	5	11.8	1	0	1	3	0	3	0	23.0766	22.3915	22.3122	21.4067	23.674	21.8997	21.9256	20.8621	20.7927	19.9471	22.1745	20.4024	21.6251	21.5877	21.9046	21.3456	22.1126	21.43	21.7058	21.6294	3	3	0.770185	0.996534	-0.0764095	21.6676	TRUE	FALSE	sp|P00899|TRPE_YEAST	P00899	TRPE_YEAST	507	Saccharomyces cerevisiae (strain ATCC 204508 / S288c) OX=559292	1:Experimental evidence at protein level	0.999
P06208	P06208	LEU4	2-isopropylmalate synthase	sp|P06208|LEU1_YEAST 2-isopropylmalate synthase OS=Saccharomyces cerevisiae (strain ATCC 204508 / S288c) OX=559292 GN=LEU4 PE=1 SV=1	68.37	3	4.2	1	1	1	1	2	1	1	22.4147	21.8261	21.6362	21.8263	22.3305	21.4842	21.0573	20.0903	19.9102	20.1603	20.6246	19.7804	21.2303	21.2257	21.2123	21.1894	21.0595	21.0352	21.2228	21.0947	3	3	0.439821	0.996534	-0.128056	21.1587	TRUE	FALSE	sp|P06208|LEU1_YEAST	P06208	LEU1_YEAST	619	Saccharomyces cerevisiae (strain ATCC 204508 / S288c) OX=559292	1:Experimental evidence at protein level	0.9948
P19881	P19881	PHO13	4-nitrophenylphosphatase	sp|P19881|PNPP_YEAST 4-nitrophenylphosphatase OS=Saccharomyces cerevisiae (strain ATCC 204508 / S288c) OX=559292 GN=PHO13 PE=1 SV=2	34.6	1	2.9	0.9314	1	1	1	1	1	2	21.2198	20.4358	-	-	21.1182	-	20.5214	19.3589	-	-	20.0712	-	-	-	-	-	-	-	-	-	0	0	-	-	-	-	FALSE	FALSE	sp|P19881|PNPP_YEAST	P19881	PNPP_YEAST	312	Saccharomyces cerevisiae (strain ATCC 204508 / S288c) OX=559292	1:Experimental evidence at protein level	0.9981
P21243	P21243	SCL1	Proteasome subunit alpha type-1	sp|P21243|PSA1_YEAST Proteasome subunit alpha type-1 OS=Saccharomyces cerevisiae (strain ATCC 204508 / S288c) OX=559292 GN=SCL1 PE=1 SV=1	27.98	3	11.5	1	1	1	1	3	0	1	22.7654	22.2178	21.8594	22.2574	22.6604	21.9018	22.0669	21.1409	20.7924	21.2503	21.6134	20.8569	22.1924	21.9997	21.8297	22.1008	21.8001	22.0496	22.0073	21.9835	3	3	0.889998	0.996534	-0.0237589	21.9954	TRUE	FALSE	sp|P21243|PSA1_YEAST	P21243	PSA1_YEAST	252	Saccharomyces cerevisiae (strain ATCC 204508 / S288c) OX=559292	1:Experimental evidence at protein level	0.999
P22137	P22137	CHC1	Clathrin heavy chain	sp|P22137|CLH_YEAST Clathrin heavy chain OS=Saccharomyces cerevisiae (strain ATCC 204508 / S288c) OX=559292 GN=CHC1 PE=1 SV=1	187.12	4	2.3	1	1	1	1	1	1	2	23.237	22.7757	22.7393	22.2476	23.2267	22.4045	20.2473	19.4075	19.3811	18.9493	19.8885	19.0684	21.9017	22.0813	22.0664	21.8885	21.8885	21.9806	22.0165	21.9192	3	3	0.484792	0.996534	-0.0973002	21.9678	TRUE	FALSE	sp|P22137|CLH_YEAST	P22137	CLH_YEAST	1653	Saccharomyces cerevisiae (strain ATCC 204508 / S288c) OX=559292	1:Experimental evidence at protein level	0.999
P23542	P23542	AAT2	Aspartate aminotransferase, cytoplasmic	sp|P23542|AATC_YEAST Aspartate aminotransferase, cytoplasmic OS=Saccharomyces cerevisiae (strain ATCC 204508 / S288c) OX=559292 GN=AAT2 PE=1 SV=3	46.03	2	5	1	1	2	1	1	1	1	22.6846	21.8966	21.6215	22.0666	22.5038	21.6257	21.7746	20.6082	20.3429	20.848	21.2453	20.3693	-	-	-	-	-	-	-	-	0	0	-	-	-	-	FALSE	FALSE	sp|P23542|AATC_YEAST	P23542	AATC_YEAST	418	Saccharomyces cerevisiae (strain ATCC 204508 / S288c) OX=559292	1:Experimental evidence at protein level	0.9988
P32468	P32468	CDC12	Cell division control protein 12	sp|P32468|CDC12_YEAST Cell division control protein 12 OS=Saccharomyces cerevisiae (strain ATCC 204508 / S288c) OX=559292 GN=CDC12 PE=1 SV=1	46.64	3	9.6	1	2	1	1	1	1	1	23.3082	23.2411	22.0427	22.9715	23.0186	22.3792	22.2138	21.7682	20.5798	21.5685	21.5757	20.9385	21.9007	22.4425	21.4687	22.2557	21.6904	21.8116	21.9373	21.9192	3	3	0.95316	0.996534	-0.0180585	21.9283	TRUE	FALSE	sp|P32468|CDC12_YEAST	P32468	CDC12_YEAST	407	Saccharomyces cerevisiae (strain ATCC 204508 / S288c) OX=559292	1:Experimental evidence at protein level	0.999
P33330	P33330	SER1	Phosphoserine aminotransferase	sp|P33330|SERC_YEAST Phosphoserine aminotransferase OS=Saccharomyces cerevisiae (strain ATCC 204508 / S288c) OX=559292 GN=SER1 PE=1 SV=1	43.39	1	3.5	1	2	1	1	1	1	1	20.997	20.0103	19.9636	19.9498	20.3293	20.2533	20.4591	19.0939	19.057	19.1032	19.4428	19.3689	19.8928	19.4992	19.4727	19.3608	19.1386	19.9029	19.6215	19.4674	3	3	-	-	-0.1541	19.5445	FALSE	FALSE	sp|P33330|SERC_YEAST	P33330	SERC_YEAST	395	Saccharomyces cerevisiae (strain ATCC 204508 / S288c) OX=559292	1:Experimental evidence at protein level	0.999
P38115	P38115	ARA1	D-arabinose dehydrogenase [NAD(P)+] heavy chain	sp|P38115|ARA1_YEAST D-arabinose dehydrogenase [NAD(P)+] heavy chain OS=Saccharomyces cerevisiae (strain ATCC 204508 / S288c) OX=559292 GN=ARA1 PE=1 SV=1	38.86	2	2.6	0.9997	1	1	0	2	2	1	21.3314	19.9402	19.7376	19.9995	20.4852	20.8048	20.4886	18.7189	18.5261	18.848	19.2938	19.6156	-	-	-	-	-	-	-	-	0	0	-	-	-	-	FALSE	FALSE	sp|P38115|ARA1_YEAST	P38115	ARA1_YEAST	344	Saccharomyces cerevisiae (strain ATCC 204508 / S288c) OX=559292	1:Experimental evidence at protein level	0.9937
P38968	P38968	SEC31	Protein transport protein SEC31	sp|P38968|SEC31_YEAST Protein transport protein SEC31 OS=Saccharomyces cerevisiae (strain ATCC 204508 / S288c) OX=559292 GN=SEC31 PE=1 SV=3	138.63	2	1.3	0.9999	1	1	1	1	2	1	23.3374	21.715	22.3115	21.5195	22.2578	22.2502	21.395	19.3942	20.0005	19.2685	19.9669	19.9615	22.0272	18.5621	21.8264	19.7403	20.0096	21.7392	20.8052	20.4964	2	1	0.781314	0.996534	-0.308836	20.6508	TRUE	FALSE	sp|P38968|SEC31_YEAST	P38968	SEC31_YEAST	1273	Saccharomyces cerevisiae (strain ATCC 204508 / S288c) OX=559292	1:Experimental evidence at protein level	0.9965
P38972	P38972	ADE6	Phosphoribosylformylglycinamidine synthase	sp|P38972|PUR4_YEAST Phosphoribosylformylglycinamidine synthase OS=Saccharomyces cerevisiae (strain ATCC 204508 / S288c) OX=559292 GN=ADE6 PE=1 SV=2	148.81	2	1.5	1	2	1	1	1	2	0	22.3348	21.8554	21.8881	22.5129	22.6434	21.8509	19.7968	18.939	18.9815	19.6662	19.7569	18.9665	21.2171	21.3073	21.4498	22.0083	21.4582	21.4865	21.3247	21.651	3	3	0.16536	0.996534	0.326289	21.4879	TRUE	FALSE	sp|P38972|PUR4_YEAST	P38972	PUR4_YEAST	1358	Saccharomyces cerevisiae (strain ATCC 204508 / S288c) OX=559292	1:Experimental evidence at protein level	0.999
P40364	P40364	MPM1	Mitochondrial peculiar membrane protein 1	sp|P40364|MPM1_YEAST Mitochondrial peculiar membrane protein 1 OS=Saccharomyces cerevisiae (strain ATCC 204508 / S288c) OX=559292 GN=MPM1 PE=1 SV=1	28.45	4	15.1	1	0	1	2	1	3	0	22.2398	21.4819	22.4018	22.4064	23.0198	20.4882	22.0889	20.9525	21.8823	21.9468	22.5203	19.9909	21.2204	20.9492	22.0574	21.9521	21.857	19.4172	21.409	21.0754	3	2	0.669457	0.996534	-0.333606	21.2422	TRUE	FALSE	sp|P40364|MPM1_YEAST	P40364	MPM1_YEAST	252	Saccharomyces cerevisiae (strain ATCC 204508 / S288c) OX=559292	1:Experimental evidence at protein level	0.999
P40531	P40531	GVP36	Protein GVP36	sp|P40531|GVP36_YEAST Protein GVP36 OS=Saccharomyces cerevisiae (strain ATCC 204508 / S288c) OX=559292 GN=GVP36 PE=1 SV=1	36.65	4	12.3	1	2	1	0	1	2	1	23.753	23.3269	22.9132	23.5102	23.9398	22.8557	23.1325	22.328	21.9242	22.5812	22.9708	21.8889	22.4944	22.6916	22.4136	22.8137	22.7169	22.4212	22.5332	22.6506	3	3	0.484641	0.996534	0.117413	22.5919	TRUE	FALSE	sp|P40531|GVP36_YEAST	P40531	GVP36_YEAST	326	Saccharomyces cerevisiae (strain ATCC 204508 / S288c) OX=559292	1:Experimental evidence at protein level	0.9989
P40991	P40991	NOP2	25S rRNA (cytosine(2870)-C(5))-methyltransferase	sp|P40991|NOP2_YEAST 25S rRNA (cytosine(2870)-C(5))-methyltransferase OS=Saccharomyces cerevisiae (strain ATCC 204508 / S288c) OX=559292 GN=NOP2 PE=1 SV=1	69.77	3	4.2	1	1	1	1	1	0	3	23.4252	23.5769	22.9105	22.8589	22.8865	23.5603	22.2198	21.993	21.3365	21.3449	21.3326	22.0085	21.9463	22.4301	21.6839	22.3501	20.9156	22.6789	22.0201	21.9815	3	3	0.939888	0.996534	-0.0385775	22.0008	TRUE	FALSE	sp|P40991|NOP2_YEAST	P40991	NOP2_YEAST	618	Saccharomyces cerevisiae (strain ATCC 204508 / S288c) OX=559292	1:Experimental evidence at protein level	0.9989
P41810	P41810	SEC26	Coatomer subunit beta	sp|P41810|COPB_YEAST Coatomer subunit beta OS=Saccharomyces cerevisiae (strain ATCC 204508 / S288c) OX=559292 GN=SEC26 PE=1 SV=2	108.95	4	3.3	1	2	2	0	1	1	1	23.6632	22.8669	20.8872	22.5982	22.848	22.362	21.6581	20.4834	18.5135	20.2845	20.4944	20.0105	22.3346	22.184	18.5552	22.1386	21.518	22.0457	21.0246	21.9008	2	3	0.427118	0.996534	0.876197	21.4627	TRUE	FALSE	sp|P41810|COPB_YEAST	P41810	COPB_YEAST	973	Saccharomyces cerevisiae (strain ATCC 204508 / S288c) OX=559292	1:Experimental evidence at protein level	0.9947
Q03558	Q03558	OYE2	NADPH dehydrogenase 2	sp|Q03558|OYE2_YEAST NADPH dehydrogenase 2 OS=Saccharomyces cerevisiae (strain ATCC 204508 / S288c) OX=559292 GN=OYE2 PE=1 SV=3	44.98	4	7.2	1	3	1	0	1	2	0	24.6237	23.9772	23.2416	23.9648	24.3474	23.8279	24.0033	22.9783	22.2526	23.0357	23.3784	22.861	23.445	23.2616	22.7574	23.3121	22.9266	23.3144	23.1547	23.1843	3	3	0.897343	0.996534	0.0296705	23.1695	TRUE	FALSE	sp|Q03558|OYE2_YEAST	Q03558	OYE2_YEAST	400	Saccharomyces cerevisiae (strain ATCC 204508 / S288c) OX=559292	1:Experimental evidence at protein level	0.9988
Q12109	Q12109	WRS1	Tryptophan--tRNA ligase, cytoplasmic	sp|Q12109|SYWC_YEAST Tryptophan--tRNA ligase, cytoplasmic OS=Saccharomyces cerevisiae (strain ATCC 204508 / S288c) OX=559292 GN=WRS1 PE=1 SV=1	49.32	3	8.6	1	0	1	2	1	2	1	22.1948	20.815	21.8956	21.5246	22.0682	20.6319	20.9894	19.2311	20.3216	20.0106	20.5142	19.0802	21.328	19.7807	21.9931	20.2588	21.01	19.4724	21.0339	20.2471	2	1	0.28449	0.996534	-0.786838	20.6405	TRUE	FALSE	sp|Q12109|SYWC_YEAST	Q12109	SYWC_YEAST	432	Saccharomyces cerevisiae (strain ATCC 204508 / S288c) OX=559292	1:Experimental evidence at protein level	0.9979
P01123	P01123	YPT1	GTP-binding protein YPT1	sp|P01123|YPT1_YEAST GTP-binding protein YPT1 OS=Saccharomyces cerevisiae (strain ATCC 204508 / S288c) OX=559292 GN=YPT1 PE=1 SV=2	23.2	1	4.4	0.866	1	1	1	1	1	1	22.3091	21.5495	21.5435	21.5718	21.8883	21.4775	22.0513	20.9132	20.917	21.0053	21.2819	20.8733	-	-	-	-	-	-	-	-	0	0	-	-	-	-	FALSE	FALSE	sp|P01123|YPT1_YEAST	P01123	YPT1_YEAST	206	Saccharomyces cerevisiae (strain ATCC 204508 / S288c) OX=559292	1:Experimental evidence at protein level	0.9959
P05745	P05745	RPL36A	60S ribosomal protein L36-A	sp|P05745|RL36A_YEAST 60S ribosomal protein L36-A OS=Saccharomyces cerevisiae (strain ATCC 204508 / S288c) OX=559292 GN=RPL36A PE=1 SV=3	11.12	8	10	1	3	0	1	0	2	0	21.9774	20.0821	19.3524	20.2394	21.3052	19.9981	23.5269	21.2531	20.5333	21.4803	22.5061	21.2012	20.1457	19.7333	19.4208	19.5929	19.662	19.8052	19.7666	19.6867	2	3	0.804159	0.996534	-0.0799313	19.7266	TRUE	FALSE	sp|P05745|RL36A_YEAST	P05745	RL36A_YEAST	100	Saccharomyces cerevisiae (strain ATCC 204508 / S288c) OX=559292	1:Experimental evidence at protein level	0.9984
P06780	P06780	RHO1	GTP-binding protein RHO1	sp|P06780|RHO1_YEAST GTP-binding protein RHO1 OS=Saccharomyces cerevisiae (strain ATCC 204508 / S288c) OX=559292 GN=RHO1 PE=1 SV=3	23.14	2	9.6	1	1	2	0	1	1	1	22.3342	21.6337	20.976	21.6777	22.1666	21.2576	22.5617	21.4828	20.835	21.5966	22.0457	21.1388	-	-	-	-	-	-	-	-	0	0	-	-	-	-	FALSE	FALSE	sp|P06780|RHO1_YEAST	P06780	RHO1_YEAST	209	Saccharomyces cerevisiae (strain ATCC 204508 / S288c) OX=559292	1:Experimental evidence at protein level	0.9986
P07246	P07246	ADH3	Alcohol dehydrogenase 3, mitochondrial	sp|P07246|ADH3_YEAST Alcohol dehydrogenase 3, mitochondrial OS=Saccharomyces cerevisiae (strain ATCC 204508 / S288c) OX=559292 GN=ADH3 PE=1 SV=2	40.34	5	9.6	1	2	1	0	2	1	0	24.9641	24.3634	24.2008	24.4461	25.1125	23.9926	24.0541	23.075	22.9223	23.2275	23.854	22.7362	23.4384	23.447	23.3564	23.4995	23.6136	23.1803	23.4139	23.4311	3	3	0.908761	0.996534	0.0172089	23.4225	TRUE	FALSE	sp|P07246|ADH3_YEAST	P07246	ADH3_YEAST	375	Saccharomyces cerevisiae (strain ATCC 204508 / S288c) OX=559292	1:Experimental evidence at protein level	0.9973
P07264	P07264	LEU1	3-isopropylmalate dehydratase	sp|P07264|LEUC_YEAST 3-isopropylmalate dehydratase OS=Saccharomyces cerevisiae (strain ATCC 204508 / S288c) OX=559292 GN=LEU1 PE=1 SV=3	85.74	2	1.9	0.9999	1	2	1	0	1	1	22.961	22.1432	21.9301	22.3791	22.6456	21.6408	21.1885	19.9923	19.789	20.298	20.5246	19.5219	22.345	22.0117	22.2054	22.0342	22.0742	19.5416	22.1874	21.2167	3	2	0.214446	0.996534	-0.970722	21.702	TRUE	FALSE	sp|P07264|LEUC_YEAST	P07264	LEUC_YEAST	779	Saccharomyces cerevisiae (strain ATCC 204508 / S288c) OX=559292	1:Experimental evidence at protein level	0.9931
P09064	P09064	SUI3	Eukaryotic translation initiation factor 2 subunit beta	sp|P09064|IF2B_YEAST Eukaryotic translation initiation factor 2 subunit beta OS=Saccharomyces cerevisiae (strain ATCC 204508 / S288c) OX=559292 GN=SUI3 PE=1 SV=2	31.55	3	9.8	1	1	0	2	1	2	0	23.3339	22.4803	22.8112	23.0019	22.7282	22.372	22.7959	21.5638	21.9047	22.1553	21.8417	21.4876	21.7178	21.8838	21.9836	22.045	21.4816	21.938	21.8618	21.8216	3	3	0.845477	0.996534	-0.0401975	21.8417	TRUE	FALSE	sp|P09064|IF2B_YEAST	P09064	IF2B_YEAST	285	Saccharomyces cerevisiae (strain ATCC 204508 / S288c) OX=559292	1:Experimental evidence at protein level	0.9988
P0C0X0	P0C0X0;Q3E7X9	RPS28B	40S ribosomal protein S28-B	sp|P0C0X0|RS28B_YEAST 40S ribosomal protein S28-B OS=Saccharomyces cerevisiae (strain ATCC 204508 / S288c) OX=559292 GN=RPS28B PE=1 SV=1	7.56	1	13.4	0.9277	1	1	1	1	1	1	23.8796	23.3604	22.531	23.425	23.5913	22.9972	25.4291	24.5315	23.7119	24.6659	24.7922	24.2003	-	-	-	-	-	-	-	-	0	0	-	-	-	-	FALSE	FALSE	sp|P0C0X0|RS28B_YEAST	P0C0X0	RS28B_YEAST	67	Saccharomyces cerevisiae (strain ATCC 204508 / S288c) OX=559292	1:Experimental evidence at protein level	0.9979
P0CH08	P0CH08;P0CH09	RPL40A	Ubiquitin-60S ribosomal protein L40	sp|P0CH08|RL40A_YEAST Ubiquitin-60S ribosomal protein L40 OS=Saccharomyces cerevisiae (strain ATCC 204508 / S288c) OX=559292 GN=RPL40A PE=1 SV=1	14.54	4	7.8	1	2	1	1	1	1	0	20.5917	19.3619	19.5335	19.0417	19.8427	18.5238	21.5562	19.948	20.1294	19.6976	20.4587	19.1419	19.6172	18.9143	19.3058	18.4723	18.7239	18.1464	19.2791	18.4475	3	3	0.092477	0.996534	-0.831592	18.8633	TRUE	FALSE	sp|P0CH08|RL40A_YEAST	P0CH08	RL40A_YEAST	128	Saccharomyces cerevisiae (strain ATCC 204508 / S288c) OX=559292	1:Experimental evidence at protein level	0.9982
P14120	P14120	RPL30	60S ribosomal protein L30	sp|P14120|RL30_YEAST 60S ribosomal protein L30 OS=Saccharomyces cerevisiae (strain ATCC 204508 / S288c) OX=559292 GN=RPL30 PE=1 SV=3	11.41	1	16.2	0.9635	1	1	1	1	1	1	23.0791	23.1749	22.1551	22.4794	23.4827	22.8309	24.3067	24.024	23.014	23.3983	24.3618	23.7121	-	-	-	-	-	-	-	-	0	0	-	-	-	-	FALSE	FALSE	sp|P14120|RL30_YEAST	P14120	RL30_YEAST	105	Saccharomyces cerevisiae (strain ATCC 204508 / S288c) OX=559292	1:Experimental evidence at protein level	0.999
P14742	P14742	GFA1	Glutamine--fructose-6-phosphate aminotransferase [isomerizing]	sp|P14742|GFA1_YEAST Glutamine--fructose-6-phosphate aminotransferase [isomerizing] OS=Saccharomyces cerevisiae (strain ATCC 204508 / S288c) OX=559292 GN=GFA1 PE=1 SV=4	80	1	1.3	0.9203	1	1	1	1	1	1	21.6613	20.6097	21.402	20.9005	22.3948	20.6522	19.9253	18.4953	19.2974	18.856	20.3103	18.5699	-	-	-	-	-	-	-	-	0	0	-	-	-	-	FALSE	FALSE	sp|P14742|GFA1_YEAST	P14742	GFA1_YEAST	717	Saccharomyces cerevisiae (strain ATCC 204508 / S288c) OX=559292	1:Experimental evidence at protein level	0.9977
P15624	P15624	FRS1	Phenylalanine--tRNA ligase beta subunit	sp|P15624|SYFB_YEAST Phenylalanine--tRNA ligase beta subunit OS=Saccharomyces cerevisiae (strain ATCC 204508 / S288c) OX=559292 GN=FRS1 PE=1 SV=3	67.32	2	4	1	1	1	1	1	2	0	22.4757	21.8129	21.7803	21.9945	23.0685	21.9199	21.0252	19.984	19.9612	20.2354	21.2695	20.123	21.2192	21.1615	21.2961	21.3237	21.7064	21.3868	21.2256	21.4723	3	3	0.206064	0.996534	0.246693	21.349	TRUE	FALSE	sp|P15624|SYFB_YEAST	P15624	SYFB_YEAST	595	Saccharomyces cerevisiae (strain ATCC 204508 / S288c) OX=559292	1:Experimental evidence at protein level	0.999
P16550	P16550	APA1	Protein APA1	sp|P16550|APA1_YEAST Protein APA1 OS=Saccharomyces cerevisiae (strain ATCC 204508 / S288c) OX=559292 GN=APA1 PE=1 SV=4	36.47	2	5	1	1	1	1	1	2	0	22.1468	21.7228	21.5164	21.5147	22.2777	21.3455	21.5263	20.7239	20.5273	20.5856	21.3087	20.3787	20.9055	21.1017	21.0631	20.8859	21.0578	20.8968	21.0234	20.9469	3	3	0.671591	0.996534	-0.0765626	20.9851	TRUE	FALSE	sp|P16550|APA1_YEAST	P16550	APA1_YEAST	321	Saccharomyces cerevisiae (strain ATCC 204508 / S288c) OX=559292	1:Experimental evidence at protein level	0.9981
P16603	P16603	NCP1	NADPH--cytochrome P450 reductase	sp|P16603|NCPR_YEAST NADPH--cytochrome P450 reductase OS=Saccharomyces cerevisiae (strain ATCC 204508 / S288c) OX=559292 GN=NCP1 PE=1 SV=3	76.72	1	1.7	0.961	1	1	1	1	1	1	-	-	-	-	-	-	-	-	-	-	-	-	-	-	-	-	-	-	-	-	0	0	-	-	-	-	FALSE	FALSE	sp|P16603|NCPR_YEAST	P16603	NCPR_YEAST	691	Saccharomyces cerevisiae (strain ATCC 204508 / S288c) OX=559292	1:Experimental evidence at protein level	0.9989
P28274	P28274	URA7	CTP synthase 1	sp|P28274|URA7_YEAST CTP synthase 1 OS=Saccharomyces cerevisiae (strain ATCC 204508 / S288c) OX=559292 GN=URA7 PE=1 SV=2	64.67	3	4.8	1	1	1	1	1	2	0	22.8121	22.5861	22.3261	22.4454	23.445	22.1775	21.4547	20.8503	20.6001	20.7794	21.7391	20.4737	21.8252	22.0558	22.0579	21.9507	22.362	21.9165	21.9796	22.0764	3	3	0.604957	0.996534	0.0967763	22.028	TRUE	FALSE	sp|P28274|URA7_YEAST	P28274	URA7_YEAST	579	Saccharomyces cerevisiae (strain ATCC 204508 / S288c) OX=559292	1:Experimental evidence at protein level	0.9988
P32381	P32381	ARP2	Actin-related protein 2	sp|P32381|ARP2_YEAST Actin-related protein 2 OS=Saccharomyces cerevisiae (strain ATCC 204508 / S288c) OX=559292 GN=ARP2 PE=1 SV=1	44.05	2	5.1	1	1	1	1	1	2	0	22.4564	21.644	22.4021	22.3869	23.1531	21.3098	21.8359	20.6451	21.4131	21.4578	22.1841	20.3429	18.1496	18.556	22.2861	22.0884	22.4093	19.2627	19.6639	21.2535	1	2	0.287206	0.996534	1.58958	20.4587	TRUE	FALSE	sp|P32381|ARP2_YEAST	P32381	ARP2_YEAST	391	Saccharomyces cerevisiae (strain ATCC 204508 / S288c) OX=559292	1:Experimental evidence at protein level	0.999
P32449	P32449	ARO4	Phospho-2-dehydro-3-deoxyheptonate aldolase, tyrosine-inhibited	sp|P32449|AROG_YEAST Phospho-2-dehydro-3-deoxyheptonate aldolase, tyrosine-inhibited OS=Saccharomyces cerevisiae (strain ATCC 204508 / S288c) OX=559292 GN=ARO4 PE=1 SV=2	39.72	1	2.7	0.9619	1	1	1	1	1	1	22.2785	21.4274	21.1201	21.1438	21.2502	21.1698	21.9211	20.6916	20.3941	20.4777	20.5442	20.466	-	-	-	-	-	-	-	-	0	0	-	-	-	-	FALSE	FALSE	sp|P32449|AROG_YEAST	P32449	AROG_YEAST	370	Saccharomyces cerevisiae (strain ATCC 204508 / S288c) OX=559292	1:Experimental evidence at protein level	0.999
P32478	P32478;Q03178	HSP150	Cell wall mannoprotein HSP150	sp|P32478|HS150_YEAST Cell wall mannoprotein HSP150 OS=Saccharomyces cerevisiae (strain ATCC 204508 / S288c) OX=559292 GN=HSP150 PE=1 SV=2	41.03	2	3.9	0.9998	1	1	1	1	2	0	22.6275	21.4154	21.7356	21.8696	23.3203	21.0959	22.4765	20.886	21.216	21.41	22.8209	20.5986	21.7573	21.0443	19.6463	21.487	22.4298	18.2032	20.816	20.7067	2	2	0.928818	0.996534	-0.109277	20.7613	TRUE	FALSE	sp|P32478|HS150_YEAST	P32478	HS150_YEAST	413	Saccharomyces cerevisiae (strain ATCC 204508 / S288c) OX=559292	1:Experimental evidence at protein level	0.9931
P32771	P32771	SFA1	S-(hydroxymethyl)glutathione dehydrogenase	sp|P32771|FADH_YEAST S-(hydroxymethyl)glutathione dehydrogenase OS=Saccharomyces cerevisiae (strain ATCC 204508 / S288c) OX=559292 GN=SFA1 PE=1 SV=1	41.02	1	2.6	0.9617	1	1	1	1	1	1	23.2545	22.705	22.7445	22.7576	23.0848	22.1294	22.482	21.5541	21.6035	21.6765	21.9639	21.0105	-	-	-	-	-	-	-	-	0	0	-	-	-	-	FALSE	FALSE	sp|P32771|FADH_YEAST	P32771	FADH_YEAST	386	Saccharomyces cerevisiae (strain ATCC 204508 / S288c) OX=559292	1:Experimental evidence at protein level	0.9989
P32939	P32939	YPT7	Ypt/Rab-type GTPase YPT7	sp|P32939|YPT7_YEAST Ypt/Rab-type GTPase YPT7 OS=Saccharomyces cerevisiae (strain ATCC 204508 / S288c) OX=559292 GN=YPT7 PE=1 SV=1	23.03	1	5.3	0.9621	1	1	1	1	1	1	21.9113	21.6224	20.7488	21.5542	22.4272	21.2015	21.7604	21.093	20.2293	21.0946	21.9277	20.7041	-	-	-	-	-	-	-	-	0	0	-	-	-	-	FALSE	FALSE	sp|P32939|YPT7_YEAST	P32939	YPT7_YEAST	208	Saccharomyces cerevisiae (strain ATCC 204508 / S288c) OX=559292	1:Experimental evidence at protein level	0.999
P35842	P35842;P38693	PHO11	Acid phosphatase PHO11	sp|P35842|PPAB_YEAST Acid phosphatase PHO11 OS=Saccharomyces cerevisiae (strain ATCC 204508 / S288c) OX=559292 GN=PHO11 PE=1 SV=1	52.72	2	4.1	0.9997	2	1	0	1	1	1	23.4326	22.7935	22.2025	21.8952	22.1277	21.5867	22.5227	21.5051	20.9239	20.6766	20.8693	20.3304	23.0725	22.7522	22.1272	19.2652	18.2686	18.2037	22.6506	18.5792	3	0	5.36247e-05	0.0100278	-4.07143	20.6149	TRUE	FALSE	sp|P35842|PPAB_YEAST	P35842	PPAB_YEAST	467	Saccharomyces cerevisiae (strain ATCC 204508 / S288c) OX=559292	1:Experimental evidence at protein level	0.9946
P38431	P38431	TIF5	Eukaryotic translation initiation factor 5	sp|P38431|IF5_YEAST Eukaryotic translation initiation factor 5 OS=Saccharomyces cerevisiae (strain ATCC 204508 / S288c) OX=559292 GN=TIF5 PE=1 SV=1	45.23	1	1.7	0.8297	1	1	1	1	1	1	22.0298	21.524	21.6539	21.6429	22.5305	21.5745	20.8244	19.9401	20.0799	20.1289	20.9766	20.0227	-	-	-	-	-	-	-	-	0	0	-	-	-	-	FALSE	FALSE	sp|P38431|IF5_YEAST	P38431	IF5_YEAST	405	Saccharomyces cerevisiae (strain ATCC 204508 / S288c) OX=559292	1:Experimental evidence at protein level	0.9946
P39990	P39990	SNU13	13 kDa ribonucleoprotein-associated protein	sp|P39990|SNU13_YEAST 13 kDa ribonucleoprotein-associated protein OS=Saccharomyces cerevisiae (strain ATCC 204508 / S288c) OX=559292 GN=SNU13 PE=1 SV=1	13.56	1	5.6	0.8464	1	1	1	1	1	1	22.6941	21.7545	21.9751	22.0539	22.7234	21.3378	23.4362	22.1182	22.3487	22.4874	23.117	21.7335	-	-	-	-	-	-	-	-	0	0	-	-	-	-	FALSE	FALSE	sp|P39990|SNU13_YEAST	P39990	SNU13_YEAST	126	Saccharomyces cerevisiae (strain ATCC 204508 / S288c) OX=559292	1:Experimental evidence at protein level	0.9952
P40106	P40106	GPP2	Glycerol-1-phosphate phosphohydrolase 2	sp|P40106|GPP2_YEAST Glycerol-1-phosphate phosphohydrolase 2 OS=Saccharomyces cerevisiae (strain ATCC 204508 / S288c) OX=559292 GN=GPP2 PE=1 SV=1	27.8	7	6.4	1	0	2	1	1	1	1	23.8898	23.6066	23.5922	24.1733	24.3516	23.3954	23.4393	22.7776	22.7731	23.4141	23.5526	22.5985	23.5785	23.6629	23.4864	24.1712	23.541	23.4747	23.5759	23.729	3	3	0.488946	0.996534	0.153089	23.6525	TRUE	FALSE	sp|P40106|GPP2_YEAST	P40106	GPP2_YEAST	250	Saccharomyces cerevisiae (strain ATCC 204508 / S288c) OX=559292	1:Experimental evidence at protein level	0.9934
P40482	P40482	SEC24	Protein transport protein SEC24	sp|P40482|SEC24_YEAST Protein transport protein SEC24 OS=Saccharomyces cerevisiae (strain ATCC 204508 / S288c) OX=559292 GN=SEC24 PE=1 SV=1	103.57	1	1	0.8908	1	1	1	1	1	1	20.0913	19.3941	19.6395	19.1544	20.2325	19.384	18.3554	17.2797	17.535	17.1099	18.148	17.3017	-	-	-	-	-	-	-	-	0	0	-	-	-	-	FALSE	FALSE	sp|P40482|SEC24_YEAST	P40482	SEC24_YEAST	926	Saccharomyces cerevisiae (strain ATCC 204508 / S288c) OX=559292	1:Experimental evidence at protein level	0.9968
P40525	P40525;P87262	RPL34B	60S ribosomal protein L34-B	sp|P40525|RL34B_YEAST 60S ribosomal protein L34-B OS=Saccharomyces cerevisiae (strain ATCC 204508 / S288c) OX=559292 GN=RPL34B PE=1 SV=1	13.63	1	6.6	0.9244	1	1	1	1	1	1	26.4337	25.9356	25.659	25.6859	26.6806	25.7643	27.6612	26.7846	26.518	26.6048	27.5596	26.6455	-	-	-	-	-	-	-	-	0	0	-	-	-	-	FALSE	FALSE	sp|P40525|RL34B_YEAST	P40525	RL34B_YEAST	121	Saccharomyces cerevisiae (strain ATCC 204508 / S288c) OX=559292	1:Experimental evidence at protein level	0.9978
P41920	P41920	YRB1	Ran-specific GTPase-activating protein 1	sp|P41920|YRB1_YEAST Ran-specific GTPase-activating protein 1 OS=Saccharomyces cerevisiae (strain ATCC 204508 / S288c) OX=559292 GN=YRB1 PE=1 SV=1	22.94	1	3.5	0.7468	1	1	1	1	1	1	23.0902	22.4817	21.7352	22.1331	22.0707	21.9858	24.0548	23.0677	22.3311	22.789	22.6867	22.6039	-	-	-	-	-	-	-	-	0	0	-	-	-	-	FALSE	FALSE	sp|P41920|YRB1_YEAST	P41920	YRB1_YEAST	201	Saccharomyces cerevisiae (strain ATCC 204508 / S288c) OX=559292	1:Experimental evidence at protein level	0.9911
P43601	P43601	ATG18	Autophagy-related protein 18	sp|P43601|ATG18_YEAST Autophagy-related protein 18 OS=Saccharomyces cerevisiae (strain ATCC 204508 / S288c) OX=559292 GN=ATG18 PE=1 SV=1	55.07	4	10.2	1	2	0	0	4	0	0	23.2176	22.6025	-	23.8888	-	-	22.4451	21.4516	-	22.8077	-	-	21.3375	21.3275	18.8789	22.5828	18.644	20.1824	20.5146	20.4698	2	1	0.970495	0.996534	-0.0448625	20.4922	TRUE	FALSE	sp|P43601|ATG18_YEAST	P43601	ATG18_YEAST	500	Saccharomyces cerevisiae (strain ATCC 204508 / S288c) OX=559292	1:Experimental evidence at protein level	0.999
P46969	P46969	RPE1	Ribulose-phosphate 3-epimerase	sp|P46969|RPE_YEAST Ribulose-phosphate 3-epimerase OS=Saccharomyces cerevisiae (strain ATCC 204508 / S288c) OX=559292 GN=RPE1 PE=1 SV=1	25.95	2	8.4	1	2	1	1	1	1	0	22.2717	21.5203	21.2242	21.5954	22.0647	21.1916	22.8212	21.6914	21.4051	21.8362	22.2656	21.3947	21.3017	21.0198	20.9325	21.1234	20.867	20.9257	21.0847	20.972	3	3	0.577702	0.996534	-0.112649	21.0283	TRUE	FALSE	sp|P46969|RPE_YEAST	P46969	RPE_YEAST	238	Saccharomyces cerevisiae (strain ATCC 204508 / S288c) OX=559292	1:Experimental evidence at protein level	0.9988
P47089	P47089	TMA22	Translation machinery-associated protein 22	sp|P47089|DENR_YEAST Translation machinery-associated protein 22 OS=Saccharomyces cerevisiae (strain ATCC 204508 / S288c) OX=559292 GN=TMA22 PE=1 SV=1	22.48	2	15.2	1	1	1	1	1	1	1	22.7998	22.3536	22.4479	22.5361	22.9887	22.3053	23.1793	22.3547	22.4588	22.607	23.0198	22.3384	22.0014	22.0474	22.2669	22.255	22.0356	22.0847	22.1053	22.1251	3	3	0.894877	0.996534	0.0198433	22.1152	TRUE	FALSE	sp|P47089|DENR_YEAST	P47089	DENR_YEAST	198	Saccharomyces cerevisiae (strain ATCC 204508 / S288c) OX=559292	1:Experimental evidence at protein level	0.999
P53733	P53733	RSM19	37S ribosomal protein S19, mitochondrial	sp|P53733|RT19_YEAST 37S ribosomal protein S19, mitochondrial OS=Saccharomyces cerevisiae (strain ATCC 204508 / S288c) OX=559292 GN=RSM19 PE=1 SV=1	10.27	1	8.8	0.9166	1	1	1	1	1	1	27.6565	26.8754	26.6374	27.0278	27.0202	26.9214	28.6211	27.4615	27.2333	27.6837	27.6362	27.5396	-	-	-	-	-	-	-	-	0	0	-	-	-	-	FALSE	FALSE	sp|P53733|RT19_YEAST	P53733	RT19_YEAST	91	Saccharomyces cerevisiae (strain ATCC 204508 / S288c) OX=559292	1:Experimental evidence at protein level	0.9976
Q01560	Q01560	NPL3	Nucleolar protein 3	sp|Q01560|NOP3_YEAST Nucleolar protein 3 OS=Saccharomyces cerevisiae (strain ATCC 204508 / S288c) OX=559292 GN=NPL3 PE=1 SV=1	45.38	1	1.9	0.8098	1	1	1	1	1	1	19.903	18.2401	18.1802	18.4937	18.3988	18.1605	18.9289	16.8875	16.8376	17.211	17.0762	16.84	-	-	-	-	-	-	-	-	0	0	-	-	-	-	FALSE	FALSE	sp|Q01560|NOP3_YEAST	Q01560	NOP3_YEAST	414	Saccharomyces cerevisiae (strain ATCC 204508 / S288c) OX=559292	1:Experimental evidence at protein level	0.9938
Q01939	Q01939	RPT6	26S proteasome regulatory subunit 8 homolog	sp|Q01939|PRS8_YEAST 26S proteasome regulatory subunit 8 homolog OS=Saccharomyces cerevisiae (strain ATCC 204508 / S288c) OX=559292 GN=RPT6 PE=1 SV=4	45.24	2	2.7	1	0	0	2	1	2	1	20.0373	19.4606	20.5126	21.7525	21.5204	21.7156	19.0019	18.0467	19.1085	20.4084	20.1364	20.3337	17.8986	18.5499	19.4935	21.531	20.5451	21.4865	18.6473	21.1875	0	2	0.00262209	0.196132	2.54019	19.9174	TRUE	FALSE	sp|Q01939|PRS8_YEAST	Q01939	PRS8_YEAST	405	Saccharomyces cerevisiae (strain ATCC 204508 / S288c) OX=559292	1:Experimental evidence at protein level	0.9985
Q03940	Q03940	RVB1	RuvB-like protein 1	sp|Q03940|RUVB1_YEAST RuvB-like protein 1 OS=Saccharomyces cerevisiae (strain ATCC 204508 / S288c) OX=559292 GN=RVB1 PE=1 SV=1	50.42	3	7.3	1	1	0	1	1	3	0	23.6373	23.1059	23.0036	23.3506	23.9323	22.8811	22.6018	21.692	21.5996	22.0065	22.5483	21.4992	22.2341	22.2759	22.3402	22.4894	22.5116	22.2136	22.2834	22.4049	3	3	0.410227	0.996534	0.121474	22.3441	TRUE	FALSE	sp|Q03940|RUVB1_YEAST	Q03940	RUVB1_YEAST	463	Saccharomyces cerevisiae (strain ATCC 204508 / S288c) OX=559292	1:Experimental evidence at protein level	0.999
Q04307	Q04307	RPC11	DNA-directed RNA polymerase III subunit RPC10	sp|Q04307|RPC10_YEAST DNA-directed RNA polymerase III subunit RPC10 OS=Saccharomyces cerevisiae (strain ATCC 204508 / S288c) OX=559292 GN=RPC11 PE=1 SV=1	12.5	2	25.5	1	0	2	1	1	1	1	22.2468	22.416	21.8596	22.0922	22.2727	21.6391	23.2113	23.0021	22.4556	22.7481	22.8887	22.2572	20.9871	21.812	21.4464	21.5133	21.0996	21.2336	21.4152	21.2822	3	3	0.627465	0.996534	-0.133014	21.3487	TRUE	FALSE	sp|Q04307|RPC10_YEAST	Q04307	RPC10_YEAST	110	Saccharomyces cerevisiae (strain ATCC 204508 / S288c) OX=559292	1:Experimental evidence at protein level	0.999
Q04344	Q04344	HNT1	Adenosine 5'-monophosphoramidase HNT1	sp|Q04344|HNT1_YEAST Adenosine 5'-monophosphoramidase HNT1 OS=Saccharomyces cerevisiae (strain ATCC 204508 / S288c) OX=559292 GN=HNT1 PE=1 SV=2	17.67	1	4.4	0.7694	1	1	1	1	1	1	24.3105	23.9885	22.921	23.4647	23.1205	24.0166	24.86	24.1595	23.1019	23.7056	23.3215	24.2197	-	-	-	-	-	-	-	-	0	0	-	-	-	-	FALSE	FALSE	sp|Q04344|HNT1_YEAST	Q04344	HNT1_YEAST	158	Saccharomyces cerevisiae (strain ATCC 204508 / S288c) OX=559292	1:Experimental evidence at protein level	0.9921
Q04894	Q04894	ADH6	NADP-dependent alcohol dehydrogenase 6	sp|Q04894|ADH6_YEAST NADP-dependent alcohol dehydrogenase 6 OS=Saccharomyces cerevisiae (strain ATCC 204508 / S288c) OX=559292 GN=ADH6 PE=1 SV=1	39.59	1	2.2	0.9471	1	1	1	1	1	1	23.3476	23.1739	22.3296	22.8296	22.9367	22.6337	22.8096	22.2574	21.423	21.9829	22.0502	21.7493	-	-	-	-	-	-	-	-	0	0	-	-	-	-	FALSE	FALSE	sp|Q04894|ADH6_YEAST	Q04894	ADH6_YEAST	360	Saccharomyces cerevisiae (strain ATCC 204508 / S288c) OX=559292	1:Experimental evidence at protein level	0.9985
Q06178	Q06178	NMA1	Nicotinamide/nicotinic acid mononucleotide adenylyltransferase 1	sp|Q06178|NMA1_YEAST Nicotinamide/nicotinic acid mononucleotide adenylyltransferase 1 OS=Saccharomyces cerevisiae (strain ATCC 204508 / S288c) OX=559292 GN=NMA1 PE=1 SV=1	45.83	3	7.2	1	2	1	0	0	2	1	22.5126	21.6448	21.5199	21.0641	21.7264	21.4496	21.8141	20.5679	20.4529	20.057	20.6794	20.4047	20.99	20.7563	20.7762	20.1053	20.2092	20.6799	20.8408	20.3315	3	3	0.0777715	0.996534	-0.509373	20.5861	TRUE	FALSE	sp|Q06178|NMA1_YEAST	Q06178	NMA1_YEAST	401	Saccharomyces cerevisiae (strain ATCC 204508 / S288c) OX=559292	1:Experimental evidence at protein level	0.999
Q12213	Q12213	RPL7B	60S ribosomal protein L7-B	sp|Q12213|RL7B_YEAST 60S ribosomal protein L7-B OS=Saccharomyces cerevisiae (strain ATCC 204508 / S288c) OX=559292 GN=RPL7B PE=1 SV=3	27.68	7	3.7	0.9998	1	1	1	1	1	1	22.2081	21.6252	21.6671	21.7222	22.5445	21.6445	22.1726	21.2113	21.263	21.3781	22.1605	21.2626	-	-	-	-	-	-	-	-	0	0	-	-	-	-	FALSE	FALSE	sp|Q12213|RL7B_YEAST	Q12213	RL7B_YEAST	244	Saccharomyces cerevisiae (strain ATCC 204508 / S288c) OX=559292	1:Experimental evidence at protein level	0.9981
contam_P01826	contam_P01826		Ig heavy chain V-A1 region BS-5	sp|contam_P01826|HV1A_RABIT Ig heavy chain V-A1 region BS-5 OS=Oryctolagus cuniculus PE=1 SV=1	18.47	1	4	0.7366	1	1	1	1	1	1	21.7388	21.017	20.9288	20.741	20.431	21.3594	22.1183	21.0181	20.9398	20.8119	20.462	21.3926	-	-	-	-	-	-	-	-	0	0	-	-	-	-	FALSE	TRUE	sp|contam_P01826|HV1A_RABIT	contam_P01826	HV1A_RABIT	173	Oryctolagus cuniculus	1:Experimental evidence at protein level	0.9906
P05318	P05318	RPP1A	60S acidic ribosomal protein P1-alpha	sp|P05318|RLA1_YEAST 60S acidic ribosomal protein P1-alpha OS=Saccharomyces cerevisiae (strain ATCC 204508 / S288c) OX=559292 GN=RPP1A PE=1 SV=4	10.9	1	7.5	0.9243	1	1	1	1	1	0	23.7032	22.825	22.891	22.8858	23.9597	22.6442	25.2527	23.996	24.0719	24.1267	25.1607	23.8473	-	-	-	-	-	-	-	-	0	0	-	-	-	-	FALSE	FALSE	sp|P05318|RLA1_YEAST	P05318	RLA1_YEAST	106	Saccharomyces cerevisiae (strain ATCC 204508 / S288c) OX=559292	1:Experimental evidence at protein level	0.9978
P05749	P05749	RPL22A	60S ribosomal protein L22-A	sp|P05749|RL22A_YEAST 60S ribosomal protein L22-A OS=Saccharomyces cerevisiae (strain ATCC 204508 / S288c) OX=559292 GN=RPL22A PE=1 SV=3	13.68	2	19.8	1	2	2	0	0	0	1	23.126	22.4844	20.9875	21.7825	21.8379	22.6784	24.3535	23.3335	21.8465	22.7014	22.717	23.5595	21.8413	21.839	19.9314	19.5769	18.9986	22.1808	21.2039	20.2521	2	1	0.363224	0.996534	-0.951808	20.728	TRUE	FALSE	sp|P05749|RL22A_YEAST	P05749	RL22A_YEAST	121	Saccharomyces cerevisiae (strain ATCC 204508 / S288c) OX=559292	1:Experimental evidence at protein level	0.999
P10964	P10964	RPA190	DNA-directed RNA polymerase I subunit RPA190	sp|P10964|RPA1_YEAST DNA-directed RNA polymerase I subunit RPA190 OS=Saccharomyces cerevisiae (strain ATCC 204508 / S288c) OX=559292 GN=RPA190 PE=1 SV=2	186.31	3	1.9	1	2	1	0	1	1	0	22.4079	22.1736	21.6591	21.9519	22.6977	21.7384	19.4028	18.79	18.2854	18.6382	19.344	18.3869	21.1347	21.7121	21.1851	21.2235	21.1407	21.0956	21.344	21.1533	3	3	0.40236	0.996534	-0.190699	21.2486	TRUE	FALSE	sp|P10964|RPA1_YEAST	P10964	RPA1_YEAST	1664	Saccharomyces cerevisiae (strain ATCC 204508 / S288c) OX=559292	1:Experimental evidence at protein level	0.9987
P12612	P12612	TCP1	T-complex protein 1 subunit alpha	sp|P12612|TCPA_YEAST T-complex protein 1 subunit alpha OS=Saccharomyces cerevisiae (strain ATCC 204508 / S288c) OX=559292 GN=TCP1 PE=1 SV=2	60.44	3	4.8	1	0	1	2	1	1	0	21.5766	20.9072	21.324	21.1765	22.3921	21.0851	20.1719	19.124	19.5507	19.4632	20.6389	19.334	20.422	20.3593	20.9118	20.6129	21.0341	20.6026	20.5643	20.7498	3	3	0.494636	0.996534	0.18549	20.6571	TRUE	FALSE	sp|P12612|TCPA_YEAST	P12612	TCPA_YEAST	559	Saccharomyces cerevisiae (strain ATCC 204508 / S288c) OX=559292	1:Experimental evidence at protein level	0.9987
P15454	P15454	GUK1	Guanylate kinase	sp|P15454|KGUA_YEAST Guanylate kinase OS=Saccharomyces cerevisiae (strain ATCC 204508 / S288c) OX=559292 GN=GUK1 PE=1 SV=2	20.62	2	10.2	1	1	2	0	1	0	1	22.3076	21.4218	21.109	21.3732	22.2543	21.6382	22.2721	21.0079	20.7049	21.0291	21.8703	21.2563	21.6138	21.291	21.0014	18.8021	21.4062	21.6793	21.3021	20.6292	3	2	0.420354	0.996534	-0.672908	20.9656	TRUE	FALSE	sp|P15454|KGUA_YEAST	P15454	KGUA_YEAST	187	Saccharomyces cerevisiae (strain ATCC 204508 / S288c) OX=559292	1:Experimental evidence at protein level	0.9985
P17555	P17555	SRV2	Adenylyl cyclase-associated protein	sp|P17555|CAP_YEAST Adenylyl cyclase-associated protein OS=Saccharomyces cerevisiae (strain ATCC 204508 / S288c) OX=559292 GN=SRV2 PE=1 SV=1	57.49	1	1.5	0.9274	0	1	1	1	1	1	22.4911	21.7719	22.1064	22.0809	22.7248	21.821	21.4556	20.3579	20.7023	20.7368	21.3408	20.4391	-	-	-	-	-	-	-	-	0	0	-	-	-	-	FALSE	FALSE	sp|P17555|CAP_YEAST	P17555	CAP_YEAST	526	Saccharomyces cerevisiae (strain ATCC 204508 / S288c) OX=559292	1:Experimental evidence at protein level	0.9979
P17695	P17695	GRX2	Glutaredoxin-2	sp|P17695|GLRX2_YEAST Glutaredoxin-2 OS=Saccharomyces cerevisiae (strain ATCC 204508 / S288c) OX=559292 GN=GRX2 PE=1 SV=3	15.85	1	4.9	0.8762	0	1	1	1	1	1	22.0392	20.8827	21.1182	21.0592	21.6472	21.0817	22.5887	21.0538	21.2991	21.3001	21.8481	21.2848	-	-	-	-	-	-	-	-	0	0	-	-	-	-	FALSE	FALSE	sp|P17695|GLRX2_YEAST	P17695	GLRX2_YEAST	143	Saccharomyces cerevisiae (strain ATCC 204508 / S288c) OX=559292	1:Experimental evidence at protein level	0.9963
P25719	P25719	CPR3	Peptidyl-prolyl cis-trans isomerase C, mitochondrial	sp|P25719|CYPC_YEAST Peptidyl-prolyl cis-trans isomerase C, mitochondrial OS=Saccharomyces cerevisiae (strain ATCC 204508 / S288c) OX=559292 GN=CPR3 PE=1 SV=1	19.91	2	9.3	1	2	1	0	0	2	0	23.5934	21.4484	20.7677	22.8469	22.8102	21.2297	23.821	21.2975	20.6267	22.7658	22.6892	21.1109	22.4207	-	-	22.3065	-	-	22.4207	22.3065	1	1	-	-	-0.114246	22.3636	FALSE	FALSE	sp|P25719|CYPC_YEAST	P25719	CYPC_YEAST	182	Saccharomyces cerevisiae (strain ATCC 204508 / S288c) OX=559292	1:Experimental evidence at protein level	0.9989
P27692	P27692	SPT5	Transcription elongation factor SPT5	sp|P27692|SPT5_YEAST Transcription elongation factor SPT5 OS=Saccharomyces cerevisiae (strain ATCC 204508 / S288c) OX=559292 GN=SPT5 PE=1 SV=1	115.58	3	3.7	1	1	0	2	0	2	0	22.4395	22.0577	22.1916	21.9513	22.3945	20.82	20.3743	19.614	19.7578	19.5774	19.9808	18.4084	20.8464	21.1135	21.4032	20.9297	20.844	20.0053	21.121	20.593	3	3	0.149872	0.996534	-0.528039	20.857	TRUE	FALSE	sp|P27692|SPT5_YEAST	P27692	SPT5_YEAST	1063	Saccharomyces cerevisiae (strain ATCC 204508 / S288c) OX=559292	1:Experimental evidence at protein level	0.999
P32379	P32379	PUP2	Proteasome subunit alpha type-5	sp|P32379|PSA5_YEAST Proteasome subunit alpha type-5 OS=Saccharomyces cerevisiae (strain ATCC 204508 / S288c) OX=559292 GN=PUP2 PE=1 SV=2	28.6	2	6.5	1	1	1	0	1	2	0	22.9626	22.7446	22.6947	22.8804	23.745	22.1425	22.7047	22.1083	22.0682	22.3139	23.1386	21.5383	21.5793	21.9658	22.0877	22.0727	22.343	21.5167	21.8776	21.9775	3	3	0.717941	0.996534	0.0998444	21.9275	TRUE	FALSE	sp|P32379|PSA5_YEAST	P32379	PSA5_YEAST	260	Saccharomyces cerevisiae (strain ATCC 204508 / S288c) OX=559292	1:Experimental evidence at protein level	0.9983
P32561	P32561	RPD3	Histone deacetylase RPD3	sp|P32561|RPD3_YEAST Histone deacetylase RPD3 OS=Saccharomyces cerevisiae (strain ATCC 204508 / S288c) OX=559292 GN=RPD3 PE=1 SV=1	48.87	4	13.2	1	0	0	2	0	3	0	20.2195	19.9736	21.3373	21.2008	22.4783	19.6425	19.0686	18.4442	19.8177	19.7412	20.9788	18.1452	18.6861	19.3806	20.8518	20.5038	21.0304	19.2788	19.6395	20.271	1	2	0.407511	0.996534	0.631503	19.9553	TRUE	FALSE	sp|P32561|RPD3_YEAST	P32561	RPD3_YEAST	433	Saccharomyces cerevisiae (strain ATCC 204508 / S288c) OX=559292	1:Experimental evidence at protein level	0.999
P32623	P32623	UTR2	Probable glycosidase CRH2	sp|P32623|CRH2_YEAST Probable glycosidase CRH2 OS=Saccharomyces cerevisiae (strain ATCC 204508 / S288c) OX=559292 GN=UTR2 PE=1 SV=3	49.88	1	2.4	0.963	1	1	0	1	1	1	22.2114	21.1982	20.379	21.3444	21.2526	20.872	21.9536	20.5619	19.7526	20.7779	20.6462	20.2678	-	-	-	-	-	-	-	-	0	0	-	-	-	-	FALSE	FALSE	sp|P32623|CRH2_YEAST	P32623	CRH2_YEAST	467	Saccharomyces cerevisiae (strain ATCC 204508 / S288c) OX=559292	1:Experimental evidence at protein level	0.999
P33299	P33299	RPT1	26S proteasome regulatory subunit 7 homolog	sp|P33299|PRS7_YEAST 26S proteasome regulatory subunit 7 homolog OS=Saccharomyces cerevisiae (strain ATCC 204508 / S288c) OX=559292 GN=RPT1 PE=1 SV=1	51.95	1	1.7	0.8039	1	1	1	1	1	0	21.1428	20.654	21.9283	21.5481	22.9387	20.4484	19.9919	19.1246	20.4087	20.0885	21.4392	18.951	-	-	-	-	-	-	-	-	0	0	-	-	-	-	FALSE	FALSE	sp|P33299|PRS7_YEAST	P33299	PRS7_YEAST	467	Saccharomyces cerevisiae (strain ATCC 204508 / S288c) OX=559292	1:Experimental evidence at protein level	0.9936
P35179	P35179	SSS1	Protein transport protein SSS1	sp|P35179|SC61G_YEAST Protein transport protein SSS1 OS=Saccharomyces cerevisiae (strain ATCC 204508 / S288c) OX=559292 GN=SSS1 PE=1 SV=2	8.94	1	12.5	0.9624	1	1	1	1	1	0	23.5336	22.9315	22.0204	22.9492	23.5098	22.4776	24.7611	23.7806	22.8794	23.8681	24.3888	23.3588	-	-	-	-	-	-	-	-	0	0	-	-	-	-	FALSE	FALSE	sp|P35179|SC61G_YEAST	P35179	SC61G_YEAST	80	Saccharomyces cerevisiae (strain ATCC 204508 / S288c) OX=559292	1:Experimental evidence at protein level	0.999
P36048	P36048	SNU114	Pre-mRNA-splicing factor SNU114	sp|P36048|SN114_YEAST Pre-mRNA-splicing factor SNU114 OS=Saccharomyces cerevisiae (strain ATCC 204508 / S288c) OX=559292 GN=SNU114 PE=1 SV=1	113.97	1	0.9	0.5331	0	1	1	1	1	1	22.1336	20.5091	21.1603	21.0734	20.9282	22.1165	19.8251	17.8222	18.4832	18.4563	18.2712	19.4616	-	-	-	-	-	-	-	-	0	0	-	-	-	-	FALSE	FALSE	sp|P36048|SN114_YEAST	P36048	SN114_YEAST	1008	Saccharomyces cerevisiae (strain ATCC 204508 / S288c) OX=559292	1:Experimental evidence at protein level	0.9774
P38077	P38077	ATP3	ATP synthase subunit gamma, mitochondrial	sp|P38077|ATPG_YEAST ATP synthase subunit gamma, mitochondrial OS=Saccharomyces cerevisiae (strain ATCC 204508 / S288c) OX=559292 GN=ATP3 PE=1 SV=1	34.33	1	4.2	0.9597	0	1	1	1	1	1	-	-	-	22.8158	-	-	-	-	-	21.8868	-	-	-	-	-	-	-	-	-	-	0	0	-	-	-	-	FALSE	FALSE	sp|P38077|ATPG_YEAST	P38077	ATPG_YEAST	311	Saccharomyces cerevisiae (strain ATCC 204508 / S288c) OX=559292	1:Experimental evidence at protein level	0.9989
P38248	P38248	ECM33	Cell wall protein ECM33	sp|P38248|ECM33_YEAST Cell wall protein ECM33 OS=Saccharomyces cerevisiae (strain ATCC 204508 / S288c) OX=559292 GN=ECM33 PE=1 SV=3	43.74	2	5.1	1	0	1	1	0	2	1	23.5291	23.3447	23.0772	23.229	24.5615	23.0753	23.7567	23.1938	22.9362	23.1479	24.4405	22.9565	18.2019	23.0441	22.6747	19.3466	23.63	23.0383	21.3069	22.005	2	2	0.692198	0.996534	0.698046	21.6559	TRUE	FALSE	sp|P38248|ECM33_YEAST	P38248	ECM33_YEAST	429	Saccharomyces cerevisiae (strain ATCC 204508 / S288c) OX=559292	1:Experimental evidence at protein level	0.999
P38707	P38707	DED81	Asparagine--tRNA ligase, cytoplasmic	sp|P38707|SYNC_YEAST Asparagine--tRNA ligase, cytoplasmic OS=Saccharomyces cerevisiae (strain ATCC 204508 / S288c) OX=559292 GN=DED81 PE=1 SV=1	62.17	1	2.5	0.9635	0	1	1	1	1	1	23.4042	23.0692	22.3772	22.9458	23.6392	22.7305	22.1463	21.4329	20.7507	21.3793	22.0328	21.1262	-	-	-	-	-	-	-	-	0	0	-	-	-	-	FALSE	FALSE	sp|P38707|SYNC_YEAST	P38707	SYNC_YEAST	554	Saccharomyces cerevisiae (strain ATCC 204508 / S288c) OX=559292	1:Experimental evidence at protein level	0.999
P39727	P39727	ERV46	ER-derived vesicles protein ERV46	sp|P39727|ERV46_YEAST ER-derived vesicles protein ERV46 OS=Saccharomyces cerevisiae (strain ATCC 204508 / S288c) OX=559292 GN=ERV46 PE=1 SV=2	46.21	1	3.1	0.9634	1	0	1	1	1	1	22.776	-	21.118	22.1277	21.4537	21.1348	22.0775	-	20.0509	21.1206	20.4067	20.09	-	-	-	-	-	-	-	-	0	0	-	-	-	-	FALSE	FALSE	sp|P39727|ERV46_YEAST	P39727	ERV46_YEAST	415	Saccharomyces cerevisiae (strain ATCC 204508 / S288c) OX=559292	1:Experimental evidence at protein level	0.999
P40037	P40037	HMF1	Protein HMF1	sp|P40037|HMF1_YEAST Protein HMF1 OS=Saccharomyces cerevisiae (strain ATCC 204508 / S288c) OX=559292 GN=HMF1 PE=1 SV=1	13.9	2	16.3	1	1	1	1	1	1	0	22.2946	22.0723	21.1334	22.0832	23.1269	21.8227	23.0368	22.436	21.5069	22.5167	23.5206	22.2184	21.9225	21.9898	21.4572	22.1114	22.0339	21.9256	21.7898	22.0236	3	3	0.259524	0.996534	0.233793	21.9067	TRUE	FALSE	sp|P40037|HMF1_YEAST	P40037	HMF1_YEAST	129	Saccharomyces cerevisiae (strain ATCC 204508 / S288c) OX=559292	1:Experimental evidence at protein level	0.9988
P40150	P40150	SSB2	Ribosome-associated molecular chaperone SSB2	sp|P40150|SSB2_YEAST Ribosome-associated molecular chaperone SSB2 OS=Saccharomyces cerevisiae (strain ATCC 204508 / S288c) OX=559292 GN=SSB2 PE=1 SV=2	66.55	24	2.1	1	1	0	1	1	2	0	24.1665	23.503	23.7167	23.8874	24.4997	23.2299	22.8091	21.7671	21.9907	22.2214	22.7938	21.5261	-	-	-	-	-	-	-	-	0	0	-	-	-	-	FALSE	FALSE	sp|P40150|SSB2_YEAST	P40150	SSB2_YEAST	613	Saccharomyces cerevisiae (strain ATCC 204508 / S288c) OX=559292	1:Experimental evidence at protein level	0.999
P46367	P46367	ALD4	Potassium-activated aldehyde dehydrogenase, mitochondrial	sp|P46367|ALDH4_YEAST Potassium-activated aldehyde dehydrogenase, mitochondrial OS=Saccharomyces cerevisiae (strain ATCC 204508 / S288c) OX=559292 GN=ALD4 PE=1 SV=2	56.69	3	5.2	1	0	0	3	1	1	0	21.7103	20.948	22.1136	21.5861	22.1592	20.578	20.3529	19.2121	20.3876	19.92	20.4532	18.8742	20.5849	20.5924	21.4953	20.8442	20.7863	20.2171	20.8908	20.6159	3	3	0.451603	0.996534	-0.274978	20.7534	TRUE	FALSE	sp|P46367|ALDH4_YEAST	P46367	ALDH4_YEAST	519	Saccharomyces cerevisiae (strain ATCC 204508 / S288c) OX=559292	1:Experimental evidence at protein level	0.9986
P46989	P46989	ATG27	Autophagy-related protein 27	sp|P46989|ATG27_YEAST Autophagy-related protein 27 OS=Saccharomyces cerevisiae (strain ATCC 204508 / S288c) OX=559292 GN=ATG27 PE=1 SV=2	30.18	3	9.6	1	0	0	0	0	5	0	21.5858	21.4299	20.7731	23.0298	27.1396	22.9143	21.1352	20.6009	19.954	22.2706	26.3405	22.1173	20.3182	20.5523	20.8881	22.7808	25.4429	22.8474	20.5862	23.6904	2	3	0.00556731	0.347029	3.10418	22.1383	TRUE	FALSE	sp|P46989|ATG27_YEAST	P46989	ATG27_YEAST	271	Saccharomyces cerevisiae (strain ATCC 204508 / S288c) OX=559292	1:Experimental evidence at protein level	0.999
P47044	P47044	YJL055W	LOG family protein YJL055W	sp|P47044|YJF5_YEAST LOG family protein YJL055W OS=Saccharomyces cerevisiae (strain ATCC 204508 / S288c) OX=559292 GN=YJL055W PE=1 SV=1	26.85	1	4.9	0.8997	1	0	1	1	1	1	18.9183	18.7812	18.5558	18.1697	18.9369	17.9404	18.8829	18.3672	18.1517	17.8256	18.5529	17.5585	-	-	-	-	-	-	-	-	0	0	-	-	-	-	FALSE	FALSE	sp|P47044|YJF5_YEAST	P47044	YJF5_YEAST	245	Saccharomyces cerevisiae (strain ATCC 204508 / S288c) OX=559292	1:Experimental evidence at protein level	0.9971
P53622	P53622	COP1	Coatomer subunit alpha	sp|P53622|COPA_YEAST Coatomer subunit alpha OS=Saccharomyces cerevisiae (strain ATCC 204508 / S288c) OX=559292 GN=COP1 PE=1 SV=2	135.52	2	1.5	1	1	0	1	0	2	1	22.199	21.4186	21.6086	22	22.3395	21.3019	19.8415	18.6828	18.8826	19.334	19.6336	18.5981	18.7615	19.8347	20.793	21.6376	21.6694	18.9841	19.7964	20.7637	0	2	0.320125	0.996534	0.967299	20.28	TRUE	FALSE	sp|P53622|COPA_YEAST	P53622	COPA_YEAST	1201	Saccharomyces cerevisiae (strain ATCC 204508 / S288c) OX=559292	1:Experimental evidence at protein level	0.9986
P54785	P54785	MOT3	Transcriptional activator/repressor MOT3	sp|P54785|MOT3_YEAST Transcriptional activator/repressor MOT3 OS=Saccharomyces cerevisiae (strain ATCC 204508 / S288c) OX=559292 GN=MOT3 PE=1 SV=1	54.35	1	2.9	1	1	0	1	1	1	1	23.356	23.0228	23.0929	22.8851	24.1042	22.8771	23.5836	22.8719	22.9519	22.804	23.9832	22.7583	22.6179	22.78	22.9678	22.6467	23.2806	22.6687	22.7886	22.8653	3	3	-	-	0.0767416	22.827	FALSE	FALSE	sp|P54785|MOT3_YEAST	P54785	MOT3_YEAST	490	Saccharomyces cerevisiae (strain ATCC 204508 / S288c) OX=559292	1:Experimental evidence at protein level	0.999
Q01532	Q01532	LAP3	Cysteine proteinase 1, mitochondrial	sp|Q01532|BLH1_YEAST Cysteine proteinase 1, mitochondrial OS=Saccharomyces cerevisiae (strain ATCC 204508 / S288c) OX=559292 GN=LAP3 PE=1 SV=3	55.45	1	1.9	0.9367	0	1	1	1	1	1	22.3428	21.8627	21.9083	22.0628	22.6033	21.6225	21.1919	20.3333	20.3888	20.6032	21.1038	20.1251	-	-	-	-	-	-	-	-	0	0	-	-	-	-	FALSE	FALSE	sp|Q01532|BLH1_YEAST	Q01532	BLH1_YEAST	483	Saccharomyces cerevisiae (strain ATCC 204508 / S288c) OX=559292	1:Experimental evidence at protein level	0.9982
Q04409	Q04409	EMI2	Putative glucokinase-2	sp|Q04409|EMI2_YEAST Putative glucokinase-2 OS=Saccharomyces cerevisiae (strain ATCC 204508 / S288c) OX=559292 GN=EMI2 PE=1 SV=1	55.89	2	4.2	1	1	1	1	0	2	0	21.469	20.8208	20.6151	20.0057	21.3723	20.3245	20.1605	19.1339	18.938	18.3885	19.7152	18.6696	20.6995	20.5284	20.2068	19.4133	20.5296	19.0497	20.4782	19.6642	2	1	0.114045	0.996534	-0.814057	20.0712	TRUE	FALSE	sp|Q04409|EMI2_YEAST	Q04409	EMI2_YEAST	500	Saccharomyces cerevisiae (strain ATCC 204508 / S288c) OX=559292	1:Experimental evidence at protein level	0.9985
Q04869	Q04869	YMR315W	Uncharacterized protein YMR315W	sp|Q04869|YM94_YEAST Uncharacterized protein YMR315W OS=Saccharomyces cerevisiae (strain ATCC 204508 / S288c) OX=559292 GN=YMR315W PE=1 SV=1	38.19	1	2	0.8962	1	1	1	1	1	0	22.3792	21.5603	21.3043	21.7556	22.1369	21.4042	22.0218	20.8244	20.5783	21.0896	21.431	20.7004	-	-	-	-	-	-	-	-	0	0	-	-	-	-	FALSE	FALSE	sp|Q04869|YM94_YEAST	Q04869	YM94_YEAST	349	Saccharomyces cerevisiae (strain ATCC 204508 / S288c) OX=559292	1:Experimental evidence at protein level	0.997
Q05506	Q05506	YDR341C	Arginine--tRNA ligase, cytoplasmic	sp|Q05506|SYRC_YEAST Arginine--tRNA ligase, cytoplasmic OS=Saccharomyces cerevisiae (strain ATCC 204508 / S288c) OX=559292 GN=YDR341C PE=1 SV=1	69.48	3	6.4	1	1	0	0	2	2	0	22.5003	22.031	21.9621	21.7755	22.7896	21.8243	20.6575	19.8098	19.7506	19.6241	20.5982	19.6351	21.4055	21.1452	21.2199	21.2928	20.9046	21.158	21.2568	21.1184	3	3	0.48506	0.996534	-0.138397	21.1876	TRUE	FALSE	sp|Q05506|SYRC_YEAST	Q05506	SYRC_YEAST	607	Saccharomyces cerevisiae (strain ATCC 204508 / S288c) OX=559292	1:Experimental evidence at protein level	0.999
Q12154	Q12154	GET3	ATPase GET3	sp|Q12154|GET3_YEAST ATPase GET3 OS=Saccharomyces cerevisiae (strain ATCC 204508 / S288c) OX=559292 GN=GET3 PE=1 SV=1	39.33	2	4.5	1	1	0	1	1	2	0	22.4902	21.545	22.3244	22.0791	23.5028	21.7399	21.8698	20.5461	21.3354	21.15	22.5339	20.7731	21.6625	21.2305	22.1698	21.7816	22.2787	21.6429	21.6876	21.9011	3	3	0.501878	0.996534	0.213495	21.7943	TRUE	FALSE	sp|Q12154|GET3_YEAST	Q12154	GET3_YEAST	354	Saccharomyces cerevisiae (strain ATCC 204508 / S288c) OX=559292	1:Experimental evidence at protein level	0.9988
contam_Q6IFX2	contam_Q6IFX2	Krt42	Keratin, type I cytoskeletal 42	sp|contam_Q6IFX2|K1C42_MOUSE Keratin, type I cytoskeletal 42 OS=Mus musculus GN=Krt42 PE=1 SV=1	50.1	12	4.2	0.9918	1	1	0	1	0	2	20.1659	19.5619	20.6993	20.8953	-	21.535	18.8574	17.8749	19.0222	19.2782	-	19.8801	-	-	-	-	-	-	-	-	0	0	-	-	-	-	FALSE	TRUE	sp|contam_Q6IFX2|K1C42_MOUSE	contam_Q6IFX2	K1C42_MOUSE	452	Mus musculus	1:Experimental evidence at protein level	0.9969
P00830	P00830	ATP2	ATP synthase subunit beta, mitochondrial	sp|P00830|ATPB_YEAST ATP synthase subunit beta, mitochondrial OS=Saccharomyces cerevisiae (strain ATCC 204508 / S288c) OX=559292 GN=ATP2 PE=1 SV=2	54.76	2	4.9	1	1	0	0	0	2	1	23.1545	22.7185	22.5377	22.9	23.8316	22.2202	21.9491	21.1346	20.9637	21.386	22.2777	20.6684	21.9911	22.1645	22.1454	22.3403	22.6463	21.8083	22.1004	22.265	3	3	0.508227	0.996534	0.164633	22.1827	TRUE	FALSE	sp|P00830|ATPB_YEAST	P00830	ATPB_YEAST	511	Saccharomyces cerevisiae (strain ATCC 204508 / S288c) OX=559292	1:Experimental evidence at protein level	0.999
P00958	P00958	MES1	Methionine--tRNA ligase, cytoplasmic	sp|P00958|SYMC_YEAST Methionine--tRNA ligase, cytoplasmic OS=Saccharomyces cerevisiae (strain ATCC 204508 / S288c) OX=559292 GN=MES1 PE=1 SV=4	85.62	2	2.3	1	2	0	0	0	1	1	22.7599	22.0701	21.8045	21.7008	22.6415	21.9327	20.7548	19.6865	19.4308	19.3871	20.2878	19.5813	21.4415	21.5101	21.365	21.1011	21.4581	21.4889	21.4389	21.3494	3	3	0.628783	0.996534	-0.089491	21.3941	TRUE	FALSE	sp|P00958|SYMC_YEAST	P00958	SYMC_YEAST	751	Saccharomyces cerevisiae (strain ATCC 204508 / S288c) OX=559292	1:Experimental evidence at protein level	0.9881
P01119	P01119;P01120	RAS1	Ras-like protein 1	sp|P01119|RAS1_YEAST Ras-like protein 1 OS=Saccharomyces cerevisiae (strain ATCC 204508 / S288c) OX=559292 GN=RAS1 PE=1 SV=2	34.33	1	3.6	0.9598	0	1	1	1	1	0	22.2947	21.5439	21.3273	21.805	22.4027	21.5138	21.4519	20.3226	20.1159	20.6535	21.2113	20.3246	-	-	-	-	-	-	-	-	0	0	-	-	-	-	FALSE	FALSE	sp|P01119|RAS1_YEAST	P01119	RAS1_YEAST	309	Saccharomyces cerevisiae (strain ATCC 204508 / S288c) OX=559292	1:Experimental evidence at protein level	0.9989
P02992	P02992	TUF1	Elongation factor Tu, mitochondrial	sp|P02992|EFTU_YEAST Elongation factor Tu, mitochondrial OS=Saccharomyces cerevisiae (strain ATCC 204508 / S288c) OX=559292 GN=TUF1 PE=1 SV=1	47.94	1	2.1	0.9055	0	1	1	1	0	1	24.1673	23.3755	22.6715	23.3008	23.2537	22.923	23.1318	21.9616	21.2674	21.9567	21.8697	21.5411	-	-	-	-	-	-	-	-	0	0	-	-	-	-	FALSE	FALSE	sp|P02992|EFTU_YEAST	P02992	EFTU_YEAST	437	Saccharomyces cerevisiae (strain ATCC 204508 / S288c) OX=559292	1:Experimental evidence at protein level	0.9973
P05747	P05747	RPL29	60S ribosomal protein L29	sp|P05747|RL29_YEAST 60S ribosomal protein L29 OS=Saccharomyces cerevisiae (strain ATCC 204508 / S288c) OX=559292 GN=RPL29 PE=1 SV=3	6.66	1	13.6	0.9126	1	1	0	1	0	1	26.1746	25.6838	24.3417	24.6335	23.0895	25.2328	28.7241	27.8549	26.5226	26.8743	25.2904	27.4359	-	-	-	-	-	-	-	-	0	0	-	-	-	-	FALSE	FALSE	sp|P05747|RL29_YEAST	P05747	RL29_YEAST	59	Saccharomyces cerevisiae (strain ATCC 204508 / S288c) OX=559292	1:Experimental evidence at protein level	0.9975
P07703	P07703	RPC40	DNA-directed RNA polymerases I and III subunit RPAC1	sp|P07703|RPAC1_YEAST DNA-directed RNA polymerases I and III subunit RPAC1 OS=Saccharomyces cerevisiae (strain ATCC 204508 / S288c) OX=559292 GN=RPC40 PE=1 SV=1	37.66	1	4.2	0.9629	1	1	1	1	0	0	21.5217	20.484	21.0261	20.8301	22.041	20.5048	20.9837	19.5675	20.1196	19.9834	21.1545	19.6205	-	-	-	-	-	-	-	-	0	0	-	-	-	-	FALSE	FALSE	sp|P07703|RPAC1_YEAST	P07703	RPAC1_YEAST	335	Saccharomyces cerevisiae (strain ATCC 204508 / S288c) OX=559292	1:Experimental evidence at protein level	0.999
P10080	P10080	SBP1	Single-stranded nucleic acid-binding protein	sp|P10080|SSBP1_YEAST Single-stranded nucleic acid-binding protein OS=Saccharomyces cerevisiae (strain ATCC 204508 / S288c) OX=559292 GN=SBP1 PE=1 SV=2	32.97	1	3.1	0.6105	1	1	1	0	1	0	-	-	-	-	-	-	-	-	-	-	-	-	-	-	-	-	-	-	-	-	0	0	-	-	-	-	FALSE	FALSE	sp|P10080|SSBP1_YEAST	P10080	SSBP1_YEAST	294	Saccharomyces cerevisiae (strain ATCC 204508 / S288c) OX=559292	1:Experimental evidence at protein level	0.9834
P17423	P17423	THR1	Homoserine kinase	sp|P17423|KHSE_YEAST Homoserine kinase OS=Saccharomyces cerevisiae (strain ATCC 204508 / S288c) OX=559292 GN=THR1 PE=1 SV=4	38.69	2	4.2	0.9997	1	1	1	1	0	0	20.8723	20.6585	20.584	21.4057	21.3708	20.2057	20.5149	19.9226	19.858	20.7396	20.6649	19.5019	-	-	-	-	-	-	-	-	0	0	-	-	-	-	FALSE	FALSE	sp|P17423|KHSE_YEAST	P17423	KHSE_YEAST	357	Saccharomyces cerevisiae (strain ATCC 204508 / S288c) OX=559292	1:Experimental evidence at protein level	0.9985
P17649	P17649	UGA1	4-aminobutyrate aminotransferase	sp|P17649|GABAT_YEAST 4-aminobutyrate aminotransferase OS=Saccharomyces cerevisiae (strain ATCC 204508 / S288c) OX=559292 GN=UGA1 PE=1 SV=2	52.91	2	3.8	0.9999	0	0	1	1	2	0	22.5302	21.7117	21.8241	22.105	22.5101	21.385	21.3792	20.1823	20.3045	20.6455	21.0106	19.8877	22.0295	21.6808	21.8058	21.9654	21.7708	21.3708	21.8387	21.7023	3	3	0.535399	0.996534	-0.136341	21.7705	TRUE	FALSE	sp|P17649|GABAT_YEAST	P17649	GABAT_YEAST	471	Saccharomyces cerevisiae (strain ATCC 204508 / S288c) OX=559292	1:Experimental evidence at protein level	0.9971
P21524	P21524	RNR1	Ribonucleoside-diphosphate reductase large chain 1	sp|P21524|RIR1_YEAST Ribonucleoside-diphosphate reductase large chain 1 OS=Saccharomyces cerevisiae (strain ATCC 204508 / S288c) OX=559292 GN=RNR1 PE=1 SV=2	99.5	1	1.8	0.9635	0	0	1	1	1	1	21.6709	21.8343	22.143	21.5862	22.6589	21.5335	19.7285	19.5134	19.832	19.3352	20.368	19.2447	-	-	-	-	-	-	-	-	0	0	-	-	-	-	FALSE	FALSE	sp|P21524|RIR1_YEAST	P21524	RIR1_YEAST	888	Saccharomyces cerevisiae (strain ATCC 204508 / S288c) OX=559292	1:Experimental evidence at protein level	0.999
P21576	P21576	VPS1	Vacuolar protein sorting-associated protein 1	sp|P21576|VPS1_YEAST Vacuolar protein sorting-associated protein 1 OS=Saccharomyces cerevisiae (strain ATCC 204508 / S288c) OX=559292 GN=VPS1 PE=1 SV=2	78.69	3	5.1	1	1	0	1	0	2	0	22.3541	21.4868	21.1101	21.8505	22.011	21.1923	20.4441	19.1984	18.8315	19.6319	19.7525	18.9359	21.7829	21.3771	21.1819	21.3963	21.3648	21.2792	21.4473	21.3468	3	3	0.637462	0.996534	-0.100505	21.397	TRUE	FALSE	sp|P21576|VPS1_YEAST	P21576	VPS1_YEAST	704	Saccharomyces cerevisiae (strain ATCC 204508 / S288c) OX=559292	1:Experimental evidence at protein level	0.9985
P23180	P23180	AIM17	Probable oxidoreductase AIM17	sp|P23180|AIM17_YEAST Probable oxidoreductase AIM17 OS=Saccharomyces cerevisiae (strain ATCC 204508 / S288c) OX=559292 GN=AIM17 PE=1 SV=2	53.1	1	3	0.9631	1	0	1	1	1	0	21.574	21.1986	20.9598	21.1277	21.6479	20.8838	20.7312	19.9773	19.7484	19.9763	20.4566	19.6946	-	-	-	-	-	-	-	-	0	0	-	-	-	-	FALSE	FALSE	sp|P23180|AIM17_YEAST	P23180	AIM17_YEAST	465	Saccharomyces cerevisiae (strain ATCC 204508 / S288c) OX=559292	1:Experimental evidence at protein level	0.999
P23638	P23638	PRE9	Proteasome subunit alpha type-3	sp|P23638|PSA3_YEAST Proteasome subunit alpha type-3 OS=Saccharomyces cerevisiae (strain ATCC 204508 / S288c) OX=559292 GN=PRE9 PE=1 SV=1	28.7	1	5.4	0.9635	0	1	1	0	1	1	22.3462	21.6101	21.1045	21.842	22.1087	21.28	22.0883	20.9738	20.478	21.2755	21.5023	20.6757	-	-	-	-	-	-	-	-	0	0	-	-	-	-	FALSE	FALSE	sp|P23638|PSA3_YEAST	P23638	PSA3_YEAST	258	Saccharomyces cerevisiae (strain ATCC 204508 / S288c) OX=559292	1:Experimental evidence at protein level	0.999
P23644	P23644	TOM40	Mitochondrial import receptor subunit TOM40	sp|P23644|TOM40_YEAST Mitochondrial import receptor subunit TOM40 OS=Saccharomyces cerevisiae (strain ATCC 204508 / S288c) OX=559292 GN=TOM40 PE=1 SV=1	42.01	2	6.5	1	0	0	2	0	1	1	22.3105	21.8961	22.025	21.705	22.685	21.6488	21.9531	21.1602	21.299	21.039	21.9791	20.945	21.1323	21.5103	21.8156	20.813	21.6849	21.4141	21.4861	21.304	3	3	0.565154	0.996534	-0.182068	21.395	TRUE	FALSE	sp|P23644|TOM40_YEAST	P23644	TOM40_YEAST	387	Saccharomyces cerevisiae (strain ATCC 204508 / S288c) OX=559292	1:Experimental evidence at protein level	0.998
P25294	P25294	SIS1	Protein SIS1	sp|P25294|SIS1_YEAST Protein SIS1 OS=Saccharomyces cerevisiae (strain ATCC 204508 / S288c) OX=559292 GN=SIS1 PE=1 SV=1	37.57	2	5.7	0.9987	1	1	0	1	1	0	21.0716	20.8965	19.6313	20.8089	21.2568	20.2457	20.8137	20.2602	19.0049	20.2424	20.6504	19.6415	-	-	-	-	-	-	-	-	0	0	-	-	-	-	FALSE	FALSE	sp|P25294|SIS1_YEAST	P25294	SIS1_YEAST	352	Saccharomyces cerevisiae (strain ATCC 204508 / S288c) OX=559292	1:Experimental evidence at protein level	0.9954
P25340	P25340	ERG4	Delta(24(24(1)))-sterol reductase ERG4	sp|P25340|ERG4_YEAST Delta(24(24(1)))-sterol reductase ERG4 OS=Saccharomyces cerevisiae (strain ATCC 204508 / S288c) OX=559292 GN=ERG4 PE=1 SV=2	56	1	1.7	0.9101	1	1	0	0	1	1	21.2094	19.8482	19.734	-	20.3972	19.6376	20.589	18.8493	18.7449	-	19.4282	18.6708	-	-	-	-	-	-	-	-	0	0	-	-	-	-	FALSE	FALSE	sp|P25340|ERG4_YEAST	P25340	ERG4_YEAST	473	Saccharomyces cerevisiae (strain ATCC 204508 / S288c) OX=559292	1:Experimental evidence at protein level	0.9974
P26755	P26755	RFA3	Replication factor A protein 3	sp|P26755|RFA3_YEAST Replication factor A protein 3 OS=Saccharomyces cerevisiae (strain ATCC 204508 / S288c) OX=559292 GN=RFA3 PE=1 SV=1	13.81	1	14.8	0.9635	1	0	0	1	1	1	21.8734	21.6852	20.4259	21.8167	21.6922	20.7797	22.6155	22.0488	20.7994	22.2502	22.0858	21.1755	-	-	-	-	-	-	-	-	0	0	-	-	-	-	FALSE	FALSE	sp|P26755|RFA3_YEAST	P26755	RFA3_YEAST	122	Saccharomyces cerevisiae (strain ATCC 204508 / S288c) OX=559292	1:Experimental evidence at protein level	0.999
P32473	P32473	PDB1	Pyruvate dehydrogenase E1 component subunit beta, mitochondrial	sp|P32473|ODPB_YEAST Pyruvate dehydrogenase E1 component subunit beta, mitochondrial OS=Saccharomyces cerevisiae (strain ATCC 204508 / S288c) OX=559292 GN=PDB1 PE=1 SV=2	40.03	3	10.4	1	0	0	0	0	3	1	23.6237	22.9871	23.0562	23.1956	24.4853	23.5778	23.1732	22.1582	22.2371	22.4364	23.6863	22.7809	22.4466	22.4291	22.6119	22.5576	22.9206	22.8579	22.4959	22.7787	3	3	0.101937	0.996534	0.282819	22.6373	TRUE	FALSE	sp|P32473|ODPB_YEAST	P32473	ODPB_YEAST	366	Saccharomyces cerevisiae (strain ATCC 204508 / S288c) OX=559292	1:Experimental evidence at protein level	0.999
P34232	P34232	MTR2	mRNA transport regulator MTR2	sp|P34232|MTR2_YEAST mRNA transport regulator MTR2 OS=Saccharomyces cerevisiae (strain ATCC 204508 / S288c) OX=559292 GN=MTR2 PE=1 SV=1	20.77	1	5.4	0.9998	2	0	0	0	1	1	20.8863	19.9479	18.9577	19.1679	19.2485	18.4616	21.6284	20.3116	19.3313	19.6014	19.6421	18.8573	19.6546	19.2741	-	-	-	-	19.4643	-	2	0	-	-	-	19.4643	FALSE	FALSE	sp|P34232|MTR2_YEAST	P34232	MTR2_YEAST	184	Saccharomyces cerevisiae (strain ATCC 204508 / S288c) OX=559292	1:Experimental evidence at protein level	0.9961
P35844	P35844	KES1	Oxysterol-binding protein homolog 4	sp|P35844|KES1_YEAST Oxysterol-binding protein homolog 4 OS=Saccharomyces cerevisiae (strain ATCC 204508 / S288c) OX=559292 GN=KES1 PE=1 SV=1	49.46	2	4.1	1	0	1	0	1	1	1	21.8335	21.4015	20.8247	21.1068	21.1894	20.7996	20.8595	20.049	19.4821	19.8241	19.8668	19.4791	-	-	-	-	-	-	-	-	0	0	-	-	-	-	FALSE	FALSE	sp|P35844|KES1_YEAST	P35844	KES1_YEAST	434	Saccharomyces cerevisiae (strain ATCC 204508 / S288c) OX=559292	1:Experimental evidence at protein level	0.998
P36114	P36114	YKR018C	IML2-like protein YKR018C	sp|P36114|YKR18_YEAST IML2-like protein YKR018C OS=Saccharomyces cerevisiae (strain ATCC 204508 / S288c) OX=559292 GN=YKR018C PE=1 SV=1	81.7	1	1.8	0.9558	0	1	1	1	0	1	-	-	-	-	-	-	-	-	-	-	-	-	-	-	-	-	-	-	-	-	0	0	-	-	-	-	FALSE	FALSE	sp|P36114|YKR18_YEAST	P36114	YKR18_YEAST	725	Saccharomyces cerevisiae (strain ATCC 204508 / S288c) OX=559292	1:Experimental evidence at protein level	0.9988
P39016	P39016	MPT5	Suppressor protein MPT5	sp|P39016|MPT5_YEAST Suppressor protein MPT5 OS=Saccharomyces cerevisiae (strain ATCC 204508 / S288c) OX=559292 GN=MPT5 PE=1 SV=2	95.36	1	0.8	0.9941	1	0	2	0	1	0	26.7708	25.822	25.8723	26.0045	26.6185	25.2668	25.3203	23.993	24.0532	24.2454	24.8195	23.4699	-	-	-	-	-	-	-	-	0	0	-	-	-	-	FALSE	FALSE	sp|P39016|MPT5_YEAST	P39016	MPT5_YEAST	859	Saccharomyces cerevisiae (strain ATCC 204508 / S288c) OX=559292	1:Experimental evidence at protein level	0.9859
P39976	P39976	DLD3	D-2-hydroxyglutarate--pyruvate transhydrogenase DLD3	sp|P39976|DLD3_YEAST D-2-hydroxyglutarate--pyruvate transhydrogenase DLD3 OS=Saccharomyces cerevisiae (strain ATCC 204508 / S288c) OX=559292 GN=DLD3 PE=1 SV=1	55.19	2	4.8	1	1	0	1	2	0	0	22.6031	22.343	22.6326	22.4598	23.3173	21.4144	21.5087	20.8702	21.1696	21.0568	21.8744	19.9736	21.3244	21.6746	22.1492	21.7558	22.036	19.4062	21.7161	21.066	3	2	0.401989	0.996534	-0.650092	21.391	TRUE	FALSE	sp|P39976|DLD3_YEAST	P39976	DLD3_YEAST	496	Saccharomyces cerevisiae (strain ATCC 204508 / S288c) OX=559292	1:Experimental evidence at protein level	0.9986
P39986	P39986	SPF1	Endoplasmic reticulum transmembrane helix translocase	sp|P39986|SPF1_YEAST Endoplasmic reticulum transmembrane helix translocase OS=Saccharomyces cerevisiae (strain ATCC 204508 / S288c) OX=559292 GN=SPF1 PE=1 SV=1	135.18	2	1.4	0.9996	1	1	0	0	1	1	21.6818	20.9256	20.1527	20.9596	21.3448	20.8783	19.3005	18.1659	17.4028	18.2697	18.6151	18.1507	-	-	-	-	-	-	-	-	0	0	-	-	-	-	FALSE	FALSE	sp|P39986|SPF1_YEAST	P39986	SPF1_YEAST	1215	Saccharomyces cerevisiae (strain ATCC 204508 / S288c) OX=559292	1:Experimental evidence at protein level	0.9971
P40029	P40029	MXR1	Peptide methionine sulfoxide reductase	sp|P40029|MSRA_YEAST Peptide methionine sulfoxide reductase OS=Saccharomyces cerevisiae (strain ATCC 204508 / S288c) OX=559292 GN=MXR1 PE=1 SV=1	21.13	1	4.9	0.9101	1	1	0	1	1	0	22.2535	21.9774	21.9683	22.1843	22.7733	21.252	22.3436	21.689	21.6898	21.9658	22.5149	20.9957	-	-	-	-	-	-	-	-	0	0	-	-	-	-	FALSE	FALSE	sp|P40029|MSRA_YEAST	P40029	MSRA_YEAST	184	Saccharomyces cerevisiae (strain ATCC 204508 / S288c) OX=559292	1:Experimental evidence at protein level	0.9974
P40302	P40302	PRE5	Proteasome subunit alpha type-6	sp|P40302|PSA6_YEAST Proteasome subunit alpha type-6 OS=Saccharomyces cerevisiae (strain ATCC 204508 / S288c) OX=559292 GN=PRE5 PE=1 SV=1	25.59	3	12.8	1	0	0	1	0	3	0	21.8716	21.0335	20.6533	22.0562	22.8054	19.9448	21.3336	20.1171	19.7468	21.2096	21.9189	19.0604	20.4444	20.3211	18.8841	21.3202	21.3058	18.9251	19.8832	20.517	2	2	0.455679	0.996534	0.633811	20.2001	TRUE	FALSE	sp|P40302|PSA6_YEAST	P40302	PSA6_YEAST	234	Saccharomyces cerevisiae (strain ATCC 204508 / S288c) OX=559292	1:Experimental evidence at protein level	0.999
P43621	P43621	RET2	Coatomer subunit delta	sp|P43621|COPD_YEAST Coatomer subunit delta OS=Saccharomyces cerevisiae (strain ATCC 204508 / S288c) OX=559292 GN=RET2 PE=1 SV=3	60.59	2	3.5	0.9999	1	1	1	1	0	0	20.9972	19.7218	19.0489	19.3969	19.6059	18.9985	20.2988	18.6449	17.9819	18.3898	18.5589	17.9536	-	-	-	-	-	-	-	-	0	0	-	-	-	-	FALSE	FALSE	sp|P43621|COPD_YEAST	P43621	COPD_YEAST	546	Saccharomyces cerevisiae (strain ATCC 204508 / S288c) OX=559292	1:Experimental evidence at protein level	0.9988
P49626	P49626	RPL4B	60S ribosomal protein L4-B	sp|P49626|RL4B_YEAST 60S ribosomal protein L4-B OS=Saccharomyces cerevisiae (strain ATCC 204508 / S288c) OX=559292 GN=RPL4B PE=1 SV=2	39.04	11	4.4	1	0	0	1	1	2	0	22.6619	22.6042	22.7847	22.5165	23.9117	22.6629	22.0415	21.6053	21.7956	21.5874	22.9427	21.6961	21.321	21.8844	22.2313	21.7663	22.5702	22.0926	21.8122	22.143	3	3	0.329596	0.996534	0.330769	21.9776	TRUE	FALSE	sp|P49626|RL4B_YEAST	P49626	RL4B_YEAST	362	Saccharomyces cerevisiae (strain ATCC 204508 / S288c) OX=559292	1:Experimental evidence at protein level	0.999
P53090	P53090	ARO8	Aromatic/aminoadipate aminotransferase 1	sp|P53090|ARO8_YEAST Aromatic/aminoadipate aminotransferase 1 OS=Saccharomyces cerevisiae (strain ATCC 204508 / S288c) OX=559292 GN=ARO8 PE=1 SV=1	56.14	1	2	0.9433	1	0	1	1	1	0	21.8057	21.1447	20.8102	21.0834	21.7326	21.0182	20.7702	19.7307	19.4061	19.7392	20.3486	19.6363	-	-	-	-	-	-	-	-	0	0	-	-	-	-	FALSE	FALSE	sp|P53090|ARO8_YEAST	P53090	ARO8_YEAST	500	Saccharomyces cerevisiae (strain ATCC 204508 / S288c) OX=559292	1:Experimental evidence at protein level	0.9984
P53834	P53834	HCH1	Hsp90 co-chaperone HCH1	sp|P53834|HCH1_YEAST Hsp90 co-chaperone HCH1 OS=Saccharomyces cerevisiae (strain ATCC 204508 / S288c) OX=559292 GN=HCH1 PE=1 SV=1	17.24	2	9.2	0.9999	1	1	1	0	1	0	22.4516	22.1749	21.7998	22.2752	22.7876	21.923	22.6792	22.024	21.6588	22.1942	22.6666	21.8041	21.2485	21.6119	21.4127	21.7073	21.6082	21.4874	21.4244	21.6009	3	3	0.333133	0.996534	0.176579	21.5127	TRUE	FALSE	sp|P53834|HCH1_YEAST	P53834	HCH1_YEAST	153	Saccharomyces cerevisiae (strain ATCC 204508 / S288c) OX=559292	1:Experimental evidence at protein level	0.9941
P54885	P54885	PRO2	Gamma-glutamyl phosphate reductase	sp|P54885|PROA_YEAST Gamma-glutamyl phosphate reductase OS=Saccharomyces cerevisiae (strain ATCC 204508 / S288c) OX=559292 GN=PRO2 PE=1 SV=1	49.71	2	4.4	1	0	0	1	1	2	0	22.5167	21.8028	21.3007	21.7343	22.3594	21.553	21.3658	20.2733	19.7812	20.2747	20.8599	20.0557	21.2379	21.139	20.7827	21.0549	20.9905	21.0431	21.0532	21.0295	3	3	0.906132	0.996534	-0.0237064	21.0414	TRUE	FALSE	sp|P54885|PROA_YEAST	P54885	PROA_YEAST	456	Saccharomyces cerevisiae (strain ATCC 204508 / S288c) OX=559292	1:Experimental evidence at protein level	0.999
P61830	P61830	HHT2	Histone H3	sp|P61830|H3_YEAST Histone H3 OS=Saccharomyces cerevisiae (strain ATCC 204508 / S288c) OX=559292 GN=HHT2 PE=1 SV=2	15.35	1	5.1	0.5007	1	1	0	0	1	1	22.8724	22.4142	22.0681	21.9896	24.0177	22.5701	24.4219	23.5853	23.249	23.2304	25.2186	23.7731	-	-	-	-	-	-	-	-	0	0	-	-	-	-	FALSE	FALSE	sp|P61830|H3_YEAST	P61830	H3_YEAST	136	Saccharomyces cerevisiae (strain ATCC 204508 / S288c) OX=559292	1:Experimental evidence at protein level	0.9743
Q02725	Q02725	VTC3	Vacuolar transporter chaperone 3	sp|Q02725|VTC3_YEAST Vacuolar transporter chaperone 3 OS=Saccharomyces cerevisiae (strain ATCC 204508 / S288c) OX=559292 GN=VTC3 PE=1 SV=1	96.49	3	3	1	0	1	1	1	1	0	21.9938	21.4014	20.5108	21.3506	22.0254	21.1858	20.0197	19.0489	18.1681	19.0679	19.7028	18.8654	20.6835	20.7118	19.9897	20.6444	20.6798	20.6452	20.4617	20.6565	3	3	0.491745	0.996534	0.194807	20.5591	TRUE	FALSE	sp|Q02725|VTC3_YEAST	Q02725	VTC3_YEAST	835	Saccharomyces cerevisiae (strain ATCC 204508 / S288c) OX=559292	1:Experimental evidence at protein level	0.9983
Q03640	Q03640	TCB3	Tricalbin-3	sp|Q03640|TCB3_YEAST Tricalbin-3 OS=Saccharomyces cerevisiae (strain ATCC 204508 / S288c) OX=559292 GN=TCB3 PE=1 SV=1	170.97	1	1	0.9627	0	1	1	1	1	0	21.3314	21.8814	21.3046	21.5742	22.115	22.0741	18.7723	18.9439	18.377	18.7065	19.2074	19.1687	-	-	-	-	-	-	-	-	0	0	-	-	-	-	FALSE	FALSE	sp|Q03640|TCB3_YEAST	Q03640	TCB3_YEAST	1545	Saccharomyces cerevisiae (strain ATCC 204508 / S288c) OX=559292	1:Experimental evidence at protein level	0.999
Q12464	Q12464	RVB2	RuvB-like protein 2	sp|Q12464|RUVB2_YEAST RuvB-like protein 2 OS=Saccharomyces cerevisiae (strain ATCC 204508 / S288c) OX=559292 GN=RVB2 PE=1 SV=1	51.58	2	5.3	0.9999	0	1	1	0	1	1	20.9274	-	21.1181	20.5491	22.1089	20.7688	19.57	-	19.3921	18.8831	20.403	19.065	-	-	-	-	-	-	-	-	0	0	-	-	-	-	FALSE	FALSE	sp|Q12464|RUVB2_YEAST	Q12464	RUVB2_YEAST	471	Saccharomyces cerevisiae (strain ATCC 204508 / S288c) OX=559292	1:Experimental evidence at protein level	0.999
Q6Q547	Q6Q547	NOP10	H/ACA ribonucleoprotein complex subunit NOP10	sp|Q6Q547|NOP10_YEAST H/ACA ribonucleoprotein complex subunit NOP10 OS=Saccharomyces cerevisiae (strain ATCC 204508 / S288c) OX=559292 GN=NOP10 PE=1 SV=1	6.63	1	17.2	0.9549	1	0	1	0	1	1	20.4629	19.0588	20.2989	19.1113	20.4459	19.3237	22.4275	20.6449	21.8948	20.7672	22.0619	20.9418	-	-	-	-	-	-	-	-	0	0	-	-	-	-	FALSE	FALSE	sp|Q6Q547|NOP10_YEAST	Q6Q547	NOP10_YEAST	58	Saccharomyces cerevisiae (strain ATCC 204508 / S288c) OX=559292	1:Experimental evidence at protein level	0.9988
contam_P02538	contam_P02538	KRT6A	Keratin, type II cytoskeletal 6A	sp|contam_P02538|K2C6A_HUMAN Keratin, type II cytoskeletal 6A OS=Homo sapiens GN=KRT6A PE=1 SV=3	60.01	20	1.8	0.9999	0	0	1	1	1	1	22.0977	21.9698	24.5731	24.7119	25.0439	24.1073	20.7403	20.2339	22.8471	23.0459	23.3379	22.4035	-	-	-	-	-	-	-	-	0	0	-	-	-	-	FALSE	TRUE	sp|contam_P02538|K2C6A_HUMAN	contam_P02538	K2C6A_HUMAN	564	Homo sapiens	1:Experimental evidence at protein level	0.999
P00447	P00447	SOD2	Superoxide dismutase [Mn], mitochondrial	sp|P00447|SODM_YEAST Superoxide dismutase [Mn], mitochondrial OS=Saccharomyces cerevisiae (strain ATCC 204508 / S288c) OX=559292 GN=SOD2 PE=1 SV=1	25.76	1	3	0.7956	1	1	0	1	0	0	21.0453	20.3957	19.6193	20.2179	20.5603	20.1916	21.1353	20.1073	19.3408	19.9993	20.3018	19.9353	-	-	-	-	-	-	-	-	0	0	-	-	-	-	FALSE	FALSE	sp|P00447|SODM_YEAST	P00447	SODM_YEAST	233	Saccharomyces cerevisiae (strain ATCC 204508 / S288c) OX=559292	1:Experimental evidence at protein level	0.9933
P02309	P02309	HHF2	Histone H4	sp|P02309|H4_YEAST Histone H4 OS=Saccharomyces cerevisiae (strain ATCC 204508 / S288c) OX=559292 GN=HHF2 PE=1 SV=2	11.36	2	16.5	1	0	0	1	0	2	0	23.0395	22.4804	18.6593	22.9382	24.404	23.0425	24.004	23.0664	19.2552	23.5941	25.02	23.6606	22.8982	22.6794	19.3894	22.8943	23.1995	23.1251	21.6557	23.073	2	3	0.180301	0.996534	1.4173	22.3643	TRUE	FALSE	sp|P02309|H4_YEAST	P02309	H4_YEAST	103	Saccharomyces cerevisiae (strain ATCC 204508 / S288c) OX=559292	1:Experimental evidence at protein level	0.998
P05453	P05453	SUP35	Eukaryotic peptide chain release factor GTP-binding subunit	sp|P05453|ERF3_YEAST Eukaryotic peptide chain release factor GTP-binding subunit OS=Saccharomyces cerevisiae (strain ATCC 204508 / S288c) OX=559292 GN=SUP35 PE=1 SV=1	76.5	1	1.2	0.8011	1	0	1	1	0	0	21.2554	19.5419	19.9531	20.0126	20.3736	-	19.898	17.806	18.2271	18.3466	18.6677	-	-	-	-	-	-	-	-	-	0	0	-	-	-	-	FALSE	FALSE	sp|P05453|ERF3_YEAST	P05453	ERF3_YEAST	685	Saccharomyces cerevisiae (strain ATCC 204508 / S288c) OX=559292	1:Experimental evidence at protein level	0.9935
P07213	P07213	TOM70	Mitochondrial import receptor subunit TOM70	sp|P07213|TOM70_YEAST Mitochondrial import receptor subunit TOM70 OS=Saccharomyces cerevisiae (strain ATCC 204508 / S288c) OX=559292 GN=TOM70 PE=1 SV=2	70.08	2	3.1	1	0	0	1	0	2	0	20.8821	20.6983	20.6953	20.708	21.7534	20.7533	19.3872	18.8249	18.8318	18.9045	19.91	18.912	20.1386	19.698	20.6089	20.3656	20.6704	20.5869	20.1485	20.5409	2	3	0.240626	0.996534	0.392397	20.3447	TRUE	FALSE	sp|P07213|TOM70_YEAST	P07213	TOM70_YEAST	617	Saccharomyces cerevisiae (strain ATCC 204508 / S288c) OX=559292	1:Experimental evidence at protein level	0.9986
P08417	P08417	FUM1	Fumarate hydratase, mitochondrial	sp|P08417|FUMH_YEAST Fumarate hydratase, mitochondrial OS=Saccharomyces cerevisiae (strain ATCC 204508 / S288c) OX=559292 GN=FUM1 PE=1 SV=2	53.12	1	1.4	0.7191	1	0	1	0	1	0	21.2444	20.0471	20.3472	20.1372	20.697	20.2893	20.2089	18.6331	18.9431	18.7931	19.313	18.9074	-	-	-	-	-	-	-	-	0	0	-	-	-	-	FALSE	FALSE	sp|P08417|FUMH_YEAST	P08417	FUMH_YEAST	488	Saccharomyces cerevisiae (strain ATCC 204508 / S288c) OX=559292	1:Experimental evidence at protein level	0.9898
P08678	P08678	CYR1	Adenylate cyclase	sp|P08678|CYAA_YEAST Adenylate cyclase OS=Saccharomyces cerevisiae (strain ATCC 204508 / S288c) OX=559292 GN=CYR1 PE=1 SV=2	227.69	1	0.5	0.9539	1	1	0	0	0	1	22.5803	21.3427	20.3811	20.9574	19.7027	21.5845	19.4433	17.8272	16.8755	17.5117	16.2172	18.1011	-	-	-	-	-	-	-	-	0	0	-	-	-	-	FALSE	FALSE	sp|P08678|CYAA_YEAST	P08678	CYAA_YEAST	2026	Saccharomyces cerevisiae (strain ATCC 204508 / S288c) OX=559292	1:Experimental evidence at protein level	0.9987
P11353	P11353	HEM13	Oxygen-dependent coproporphyrinogen-III oxidase	sp|P11353|HEM6_YEAST Oxygen-dependent coproporphyrinogen-III oxidase OS=Saccharomyces cerevisiae (strain ATCC 204508 / S288c) OX=559292 GN=HEM13 PE=1 SV=2	37.69	1	3	0.8553	0	0	1	1	1	0	22.2425	21.5384	21.5075	21.5928	21.9644	21.3639	21.6221	20.5395	20.5185	20.6637	20.9954	20.3971	-	-	-	-	-	-	-	-	0	0	-	-	-	-	FALSE	FALSE	sp|P11353|HEM6_YEAST	P11353	HEM6_YEAST	328	Saccharomyces cerevisiae (strain ATCC 204508 / S288c) OX=559292	1:Experimental evidence at protein level	0.9956
P11412	P11412	ZWF1	Glucose-6-phosphate 1-dehydrogenase	sp|P11412|G6PD_YEAST Glucose-6-phosphate 1-dehydrogenase OS=Saccharomyces cerevisiae (strain ATCC 204508 / S288c) OX=559292 GN=ZWF1 PE=1 SV=4	57.49	3	9.1	1	0	1	0	0	1	1	20.7357	-	20.3827	20.6059	22.3275	21.3082	19.331	-	18.6094	18.8926	20.5743	19.5571	20.1369	19.4788	20.1892	20.3732	21.0443	20.8282	19.935	20.7486	0	2	0.0422383	0.996534	0.813608	20.3418	TRUE	FALSE	sp|P11412|G6PD_YEAST	P11412	G6PD_YEAST	505	Saccharomyces cerevisiae (strain ATCC 204508 / S288c) OX=559292	1:Experimental evidence at protein level	0.999
P15303	P15303	SEC23	Protein transport protein SEC23	sp|P15303|SEC23_YEAST Protein transport protein SEC23 OS=Saccharomyces cerevisiae (strain ATCC 204508 / S288c) OX=559292 GN=SEC23 PE=1 SV=1	85.33	2	3.3	1	0	1	1	0	1	0	22.3639	21.5989	21.4859	21.9313	22.2938	21.8955	20.7841	19.6406	19.5375	20.0428	20.3655	19.9693	21.052	20.9186	20.9775	21.2326	20.9957	21.3352	20.9827	21.1878	3	3	0.289729	0.996534	0.205109	21.0853	TRUE	FALSE	sp|P15303|SEC23_YEAST	P15303	SEC23_YEAST	768	Saccharomyces cerevisiae (strain ATCC 204508 / S288c) OX=559292	1:Experimental evidence at protein level	0.9989
P21242	P21242	PRE10	Probable proteasome subunit alpha type-7	sp|P21242|PSA7_YEAST Probable proteasome subunit alpha type-7 OS=Saccharomyces cerevisiae (strain ATCC 204508 / S288c) OX=559292 GN=PRE10 PE=1 SV=2	31.52	2	7.3	0.9996	0	0	1	0	2	0	21.1065	20.2641	21.2694	21.0146	22.1336	20.5839	20.8486	19.6277	20.643	20.4481	21.5272	19.9796	20.5868	19.1184	21.2823	20.8098	21.2406	20.4788	20.3292	20.8431	2	3	0.409345	0.996534	0.513913	20.5861	TRUE	FALSE	sp|P21242|PSA7_YEAST	P21242	PSA7_YEAST	288	Saccharomyces cerevisiae (strain ATCC 204508 / S288c) OX=559292	1:Experimental evidence at protein level	0.9989
P21826	P21826	DAL7	Malate synthase 2	sp|P21826|MLS2_YEAST Malate synthase 2 OS=Saccharomyces cerevisiae (strain ATCC 204508 / S288c) OX=559292 GN=DAL7 PE=1 SV=2	62.75	1	1.3	0.4738	0	1	0	1	0	1	-	-	-	-	-	-	-	-	-	-	-	-	-	-	-	-	-	-	-	-	0	0	-	-	-	-	FALSE	FALSE	sp|P21826|MLS2_YEAST	P21826	MLS2_YEAST	554	Saccharomyces cerevisiae (strain ATCC 204508 / S288c) OX=559292	1:Experimental evidence at protein level	0.9715
P25043	P25043	PUP1	Proteasome subunit beta type-2	sp|P25043|PSB2_YEAST Proteasome subunit beta type-2 OS=Saccharomyces cerevisiae (strain ATCC 204508 / S288c) OX=559292 GN=PUP1 PE=1 SV=1	28.25	1	3.8	0.9264	0	1	1	0	1	0	21.1177	19.9302	20.3793	20.0417	20.8899	19.9433	21.3452	19.7793	20.2382	19.9606	20.769	19.8244	-	-	-	-	-	-	-	-	0	0	-	-	-	-	FALSE	FALSE	sp|P25043|PSB2_YEAST	P25043	PSB2_YEAST	261	Saccharomyces cerevisiae (strain ATCC 204508 / S288c) OX=559292	1:Experimental evidence at protein level	0.9979
P25623	P25623	SYP1	Suppressor of yeast profilin deletion	sp|P25623|SYP1_YEAST Suppressor of yeast profilin deletion OS=Saccharomyces cerevisiae (strain ATCC 204508 / S288c) OX=559292 GN=SYP1 PE=1 SV=3	96.08	2	2.5	0.9998	0	0	1	1	1	0	-	-	-	-	19.3585	-	-	-	-	-	17.1672	-	-	-	-	-	-	-	-	-	0	0	-	-	-	-	FALSE	FALSE	sp|P25623|SYP1_YEAST	P25623	SYP1_YEAST	870	Saccharomyces cerevisiae (strain ATCC 204508 / S288c) OX=559292	1:Experimental evidence at protein level	0.9988
P29952	P29952	PMI40	Mannose-6-phosphate isomerase	sp|P29952|MPI_YEAST Mannose-6-phosphate isomerase OS=Saccharomyces cerevisiae (strain ATCC 204508 / S288c) OX=559292 GN=PMI40 PE=1 SV=4	48.16	2	4	1	1	0	0	1	1	0	22.567	21.4593	20.6985	21.4264	21.3972	21.0745	21.4726	19.9865	19.2356	20.0234	19.9543	19.6337	21.3398	20.8186	20.2658	20.7679	20.1549	20.5892	20.8081	20.504	3	3	0.408986	0.996534	-0.304063	20.656	TRUE	FALSE	sp|P29952|MPI_YEAST	P29952	MPI_YEAST	429	Saccharomyces cerevisiae (strain ATCC 204508 / S288c) OX=559292	1:Experimental evidence at protein level	0.997
P32497	P32497	NIP1	Eukaryotic translation initiation factor 3 subunit C	sp|P32497|EIF3C_YEAST Eukaryotic translation initiation factor 3 subunit C OS=Saccharomyces cerevisiae (strain ATCC 204508 / S288c) OX=559292 GN=NIP1 PE=1 SV=2	93.15	2	3.4	1	1	1	0	0	1	0	19.859	20.0075	18.8214	-	21.0619	19.2909	17.8849	17.6549	16.4787	-	18.7393	16.9705	-	19.3587	-	-	19.8712	-	19.3587	19.8712	1	1	-	-	0.512451	19.615	FALSE	FALSE	sp|P32497|EIF3C_YEAST	P32497	EIF3C_YEAST	812	Saccharomyces cerevisiae (strain ATCC 204508 / S288c) OX=559292	1:Experimental evidence at protein level	0.9989
P32528	P32528	DUR1,2	Urea amidolyase	sp|P32528|DUR1_YEAST Urea amidolyase OS=Saccharomyces cerevisiae (strain ATCC 204508 / S288c) OX=559292 GN=DUR1,2 PE=1 SV=2	201.71	2	0.9	0.9868	1	2	0	0	0	0	19.5288	18.4097	-	-	18.8019	18.3207	16.4784	14.9808	-	-	15.403	14.9238	-	-	-	-	-	-	-	-	0	0	-	-	-	-	FALSE	FALSE	sp|P32528|DUR1_YEAST	P32528	DUR1_YEAST	1835	Saccharomyces cerevisiae (strain ATCC 204508 / S288c) OX=559292	1:Experimental evidence at protein level	0.9605
P32565	P32565	RPN2	26S proteasome regulatory subunit RPN2	sp|P32565|RPN2_YEAST 26S proteasome regulatory subunit RPN2 OS=Saccharomyces cerevisiae (strain ATCC 204508 / S288c) OX=559292 GN=RPN2 PE=1 SV=4	104.17	1	1.1	0.945	0	1	1	0	1	0	21.4247	21.3664	20.8615	21.1559	21.9053	21.1977	19.2192	18.7825	18.2875	18.6418	19.3514	18.6459	-	-	-	-	-	-	-	-	0	0	-	-	-	-	FALSE	FALSE	sp|P32565|RPN2_YEAST	P32565	RPN2_YEAST	945	Saccharomyces cerevisiae (strain ATCC 204508 / S288c) OX=559292	1:Experimental evidence at protein level	0.9985
P33734	P33734	HIS7	Imidazole glycerol phosphate synthase hisHF	sp|P33734|HIS5_YEAST Imidazole glycerol phosphate synthase hisHF OS=Saccharomyces cerevisiae (strain ATCC 204508 / S288c) OX=559292 GN=HIS7 PE=1 SV=2	61.03	1	2	0.9382	1	1	0	0	1	0	19.2844	18.5442	18.4336	18.1394	19.0747	-	17.664	16.5453	16.4445	16.2103	17.1057	-	-	-	-	-	-	-	-	-	0	0	-	-	-	-	FALSE	FALSE	sp|P33734|HIS5_YEAST	P33734	HIS5_YEAST	552	Saccharomyces cerevisiae (strain ATCC 204508 / S288c) OX=559292	1:Experimental evidence at protein level	0.9983
P35189	P35189	TAF14	Transcription initiation factor TFIID subunit 14	sp|P35189|TAF14_YEAST Transcription initiation factor TFIID subunit 14 OS=Saccharomyces cerevisiae (strain ATCC 204508 / S288c) OX=559292 GN=TAF14 PE=1 SV=1	27.42	1	2.9	0.8483	1	1	0	0	1	0	20.0889	19.104	18.3411	19.4131	20.1517	18.9041	19.6384	18.275	17.522	18.6539	19.3526	18.1072	-	-	-	-	-	-	-	-	0	0	-	-	-	-	FALSE	FALSE	sp|P35189|TAF14_YEAST	P35189	TAF14_YEAST	244	Saccharomyces cerevisiae (strain ATCC 204508 / S288c) OX=559292	1:Experimental evidence at protein level	0.9953
P36094	P36094	SPC42	Spindle pole body component SPC42	sp|P36094|SPC42_YEAST Spindle pole body component SPC42 OS=Saccharomyces cerevisiae (strain ATCC 204508 / S288c) OX=559292 GN=SPC42 PE=1 SV=1	42.25	1	2.2	0.5419	1	1	0	0	0	1	22.6073	21.8789	19.4454	-	20.9847	22.5035	21.6973	20.5905	18.1668	-	19.7262	21.2472	-	-	-	-	-	-	-	-	0	0	-	-	-	-	FALSE	FALSE	sp|P36094|SPC42_YEAST	P36094	SPC42_YEAST	363	Saccharomyces cerevisiae (strain ATCC 204508 / S288c) OX=559292	1:Experimental evidence at protein level	0.9782
P38063	P38063;P38620	PRS4	Ribose-phosphate pyrophosphokinase 4	sp|P38063|KPR4_YEAST Ribose-phosphate pyrophosphokinase 4 OS=Saccharomyces cerevisiae (strain ATCC 204508 / S288c) OX=559292 GN=PRS4 PE=1 SV=3	35.7	2	2.8	0.9961	1	0	0	1	0	1	-	-	-	-	-	-	-	-	-	-	-	-	-	-	-	-	-	-	-	-	0	0	-	-	-	-	FALSE	FALSE	sp|P38063|KPR4_YEAST	P38063	KPR4_YEAST	326	Saccharomyces cerevisiae (strain ATCC 204508 / S288c) OX=559292	1:Experimental evidence at protein level	0.9962
P38202	P38202;P38854	YBL028C	UPF0642 protein YBL028C	sp|P38202|YBC8_YEAST UPF0642 protein YBL028C OS=Saccharomyces cerevisiae (strain ATCC 204508 / S288c) OX=559292 GN=YBL028C PE=1 SV=1	12.39	1	6.6	0.6513	1	1	1	0	0	0	20.2728	19.6831	19.5415	18.9189	19.3603	-	21.8222	20.8542	20.7224	20.1598	20.5613	-	-	-	-	-	-	-	-	-	0	0	-	-	-	-	FALSE	FALSE	sp|P38202|YBC8_YEAST	P38202	YBC8_YEAST	106	Saccharomyces cerevisiae (strain ATCC 204508 / S288c) OX=559292	1:Experimental evidence at protein level	0.9861
P38205	P38205	NCL1	Multisite-specific tRNA:(cytosine-C(5))-methyltransferase	sp|P38205|NCL1_YEAST Multisite-specific tRNA:(cytosine-C(5))-methyltransferase OS=Saccharomyces cerevisiae (strain ATCC 204508 / S288c) OX=559292 GN=NCL1 PE=1 SV=1	77.83	2	2.5	0.9996	1	0	0	1	1	0	21.0709	20.7384	20.7294	20.9088	21.4481	20.7987	19.2628	18.5519	18.5527	18.7921	19.2915	18.6442	-	-	-	-	-	-	-	-	0	0	-	-	-	-	FALSE	FALSE	sp|P38205|NCL1_YEAST	P38205	NCL1_YEAST	684	Saccharomyces cerevisiae (strain ATCC 204508 / S288c) OX=559292	1:Experimental evidence at protein level	0.9953
P38811	P38811	TRA1	Transcription-associated protein 1	sp|P38811|TRA1_YEAST Transcription-associated protein 1 OS=Saccharomyces cerevisiae (strain ATCC 204508 / S288c) OX=559292 GN=TRA1 PE=1 SV=1	432.91	2	0.6	0.9919	0	1	0	0	1	1	24.8322	23.7728	23.1423	23.7342	24.0394	23.1524	20.6335	19.1957	18.575	19.2269	19.4921	18.6073	23.8315	23.3177	22.8196	23.2225	23.0221	22.5268	23.3229	22.9238	3	3	0.242325	0.996534	-0.399114	23.1234	TRUE	FALSE	sp|P38811|TRA1_YEAST	P38811	TRA1_YEAST	3744	Saccharomyces cerevisiae (strain ATCC 204508 / S288c) OX=559292	1:Experimental evidence at protein level	0.9751
P38902	P38902	RPB11	DNA-directed RNA polymerase II subunit RPB11	sp|P38902|RPB11_YEAST DNA-directed RNA polymerase II subunit RPB11 OS=Saccharomyces cerevisiae (strain ATCC 204508 / S288c) OX=559292 GN=RPB11 PE=1 SV=1	13.61	1	6.7	0.5637	1	0	1	0	0	1	20.0211	-	-	-	-	-	20.4007	-	-	-	-	-	-	-	-	-	-	-	-	-	0	0	-	-	-	-	FALSE	FALSE	sp|P38902|RPB11_YEAST	P38902	RPB11_YEAST	120	Saccharomyces cerevisiae (strain ATCC 204508 / S288c) OX=559292	1:Experimental evidence at protein level	0.98
P38986	P38986	ASP1	L-asparaginase 1	sp|P38986|ASPG1_YEAST L-asparaginase 1 OS=Saccharomyces cerevisiae (strain ATCC 204508 / S288c) OX=559292 GN=ASP1 PE=1 SV=1	41.37	1	2.9	0.9564	0	0	1	1	1	0	22.2321	21.1629	21.7277	21.8222	22.5169	21.0464	21.7816	20.334	20.9085	21.0631	21.7179	20.2495	-	-	-	-	-	-	-	-	0	0	-	-	-	-	FALSE	FALSE	sp|P38986|ASPG1_YEAST	P38986	ASPG1_YEAST	381	Saccharomyces cerevisiae (strain ATCC 204508 / S288c) OX=559292	1:Experimental evidence at protein level	0.9988
P39713	P39713	BDH2	Probable diacetyl reductase [(R)-acetoin forming] 2	sp|P39713|BDH2_YEAST Probable diacetyl reductase [(R)-acetoin forming] 2 OS=Saccharomyces cerevisiae (strain ATCC 204508 / S288c) OX=559292 GN=BDH2 PE=1 SV=1	46.07	3	6	1	0	1	1	0	1	0	21.8881	20.7874	21.4257	21.4454	21.9343	20.1782	21.2677	19.7885	20.4367	20.5163	20.9653	19.2113	20.6464	20.464	21.0266	20.6591	20.696	19.8815	20.7123	20.4122	3	2	0.376409	0.996534	-0.300096	20.5623	TRUE	FALSE	sp|P39713|BDH2_YEAST	P39713	BDH2_YEAST	417	Saccharomyces cerevisiae (strain ATCC 204508 / S288c) OX=559292	1:Experimental evidence at protein level	0.9952
P41056	P41056	RPL33B	60S ribosomal protein L33-B	sp|P41056|RL33B_YEAST 60S ribosomal protein L33-B OS=Saccharomyces cerevisiae (strain ATCC 204508 / S288c) OX=559292 GN=RPL33B PE=1 SV=2	12.16	3	15	0.9996	1	0	1	0	1	0	21.2028	20.2359	21.2182	19.8906	22.2554	21.9794	22.4304	21.085	22.0772	20.8095	23.1344	22.8606	-	-	-	-	-	-	-	-	0	0	-	-	-	-	FALSE	FALSE	sp|P41056|RL33B_YEAST	P41056	RL33B_YEAST	107	Saccharomyces cerevisiae (strain ATCC 204508 / S288c) OX=559292	1:Experimental evidence at protein level	0.999
P46988	P46988	PFD1	Prefoldin subunit 1	sp|P46988|PFD1_YEAST Prefoldin subunit 1 OS=Saccharomyces cerevisiae (strain ATCC 204508 / S288c) OX=559292 GN=PFD1 PE=1 SV=2	12.77	1	6.4	0.466	0	0	1	1	1	0	22.3018	21.6474	21.7709	22.1478	22.7792	21.1059	23.2663	22.2334	22.3668	22.8037	23.3952	21.724	-	-	-	-	-	-	-	-	0	0	-	-	-	-	FALSE	FALSE	sp|P46988|PFD1_YEAST	P46988	PFD1_YEAST	109	Saccharomyces cerevisiae (strain ATCC 204508 / S288c) OX=559292	1:Experimental evidence at protein level	0.9706
P46990	P46990	RPL17B	60S ribosomal protein L17-B	sp|P46990|RL17B_YEAST 60S ribosomal protein L17-B OS=Saccharomyces cerevisiae (strain ATCC 204508 / S288c) OX=559292 GN=RPL17B PE=1 SV=2	20.54	8	5.4	0.9998	0	0	1	0	1	1	22.2884	21.7467	21.5378	21.7258	23.1851	21.4285	23.0306	22.1104	21.9114	22.1593	23.5788	21.8243	-	-	-	-	-	-	-	-	0	0	-	-	-	-	FALSE	FALSE	sp|P46990|RL17B_YEAST	P46990	RL17B_YEAST	184	Saccharomyces cerevisiae (strain ATCC 204508 / S288c) OX=559292	1:Experimental evidence at protein level	0.9985
P47043	P47043	ZAP1	Zinc-responsive transcriptional regulator ZAP1	sp|P47043|ZAP1_YEAST Zinc-responsive transcriptional regulator ZAP1 OS=Saccharomyces cerevisiae (strain ATCC 204508 / S288c) OX=559292 GN=ZAP1 PE=1 SV=1	98.8	1	0.8	0.7604	0	0	1	0	1	1	25.03	24.5241	24.803	24.6308	24.646	24.7184	23.6253	22.741	23.0297	22.9174	22.8927	22.9673	-	-	-	-	-	-	-	-	0	0	-	-	-	-	FALSE	FALSE	sp|P47043|ZAP1_YEAST	P47043	ZAP1_YEAST	880	Saccharomyces cerevisiae (strain ATCC 204508 / S288c) OX=559292	1:Experimental evidence at protein level	0.9917
P50107	P50107	GLO1	Glyoxalase I	sp|P50107|LGUL_YEAST Glyoxalase I OS=Saccharomyces cerevisiae (strain ATCC 204508 / S288c) OX=559292 GN=GLO1 PE=1 SV=1	37.19	2	7.4	0.9995	1	0	1	0	1	0	-	-	-	-	-	-	-	-	-	-	-	-	-	-	-	-	-	-	-	-	0	0	-	-	-	-	FALSE	FALSE	sp|P50107|LGUL_YEAST	P50107	LGUL_YEAST	326	Saccharomyces cerevisiae (strain ATCC 204508 / S288c) OX=559292	1:Experimental evidence at protein level	0.9984
P53278	P53278	YGR130C	Uncharacterized protein YGR130C	sp|P53278|YG3A_YEAST Uncharacterized protein YGR130C OS=Saccharomyces cerevisiae (strain ATCC 204508 / S288c) OX=559292 GN=YGR130C PE=1 SV=1	92.64	2	3.9	1	0	0	1	0	2	0	18.9239	17.5146	20.7788	-	21.6304	-	17.1158	15.3281	18.6022	-	19.4738	-	-	-	20.8105	-	20.5751	-	20.8105	20.5751	1	1	-	-	-0.235392	20.6928	FALSE	FALSE	sp|P53278|YG3A_YEAST	P53278	YG3A_YEAST	816	Saccharomyces cerevisiae (strain ATCC 204508 / S288c) OX=559292	1:Experimental evidence at protein level	0.999
P53912	P53912	YNL134C	Uncharacterized protein YNL134C	sp|P53912|YNN4_YEAST Uncharacterized protein YNL134C OS=Saccharomyces cerevisiae (strain ATCC 204508 / S288c) OX=559292 GN=YNL134C PE=1 SV=1	41.14	1	4.8	0.8772	1	1	0	0	1	0	22.1821	20.9614	20.7831	21.2227	21.5678	-	21.6441	20.045	19.8765	20.3761	20.6813	-	-	-	-	-	-	-	-	-	0	0	-	-	-	-	FALSE	FALSE	sp|P53912|YNN4_YEAST	P53912	YNN4_YEAST	376	Saccharomyces cerevisiae (strain ATCC 204508 / S288c) OX=559292	1:Experimental evidence at protein level	0.9963
P53981	P53981	PYP1	Polyol phosphate phosphatase PYP1	sp|P53981|PYP1_YEAST Polyol phosphate phosphatase PYP1 OS=Saccharomyces cerevisiae (strain ATCC 204508 / S288c) OX=559292 GN=PYP1 PE=1 SV=1	27.46	2	6.6	1	1	1	1	0	0	0	22.0514	21.2545	20.7452	21.1063	21.6544	21.1243	21.7935	20.6182	20.1188	20.5398	21.048	20.5201	21.2577	20.8812	20.1495	20.7434	20.6175	21.0039	20.7628	20.7883	2	3	0.940696	0.996534	0.0254805	20.7755	TRUE	FALSE	sp|P53981|PYP1_YEAST	P53981	PYP1_YEAST	241	Saccharomyces cerevisiae (strain ATCC 204508 / S288c) OX=559292	1:Experimental evidence at protein level	0.9976
Q04371	Q04371	YMR027W	Damage-control phosphatase YMR027W	sp|Q04371|ARMT1_YEAST Damage-control phosphatase YMR027W OS=Saccharomyces cerevisiae (strain ATCC 204508 / S288c) OX=559292 GN=YMR027W PE=1 SV=1	54.09	1	3	0.9573	1	1	0	0	1	0	20.2343	21.0863	20.1644	20.434	21.011	19.6148	19.0834	19.5568	18.6448	18.9745	19.5115	18.1174	-	-	-	-	-	-	-	-	0	0	-	-	-	-	FALSE	FALSE	sp|Q04371|ARMT1_YEAST	Q04371	ARMT1_YEAST	470	Saccharomyces cerevisiae (strain ATCC 204508 / S288c) OX=559292	1:Experimental evidence at protein level	0.9988
Q04491	Q04491	SEC13	Protein transport protein SEC13	sp|Q04491|SEC13_YEAST Protein transport protein SEC13 OS=Saccharomyces cerevisiae (strain ATCC 204508 / S288c) OX=559292 GN=SEC13 PE=1 SV=1	33.02	1	3.7	0.9567	1	0	1	1	0	0	22.854	22.427	22.099	22.1215	22.4188	21.8402	22.4966	21.6911	21.373	21.4554	21.7129	21.1364	-	-	-	-	-	-	-	-	0	0	-	-	-	-	FALSE	FALSE	sp|Q04491|SEC13_YEAST	Q04491	SEC13_YEAST	297	Saccharomyces cerevisiae (strain ATCC 204508 / S288c) OX=559292	1:Experimental evidence at protein level	0.9988
Q04697	Q04697	GSF2	Glucose-signaling factor 2	sp|Q04697|GSF2_YEAST Glucose-signaling factor 2 OS=Saccharomyces cerevisiae (strain ATCC 204508 / S288c) OX=559292 GN=GSF2 PE=1 SV=1	45.84	2	5	1	0	0	1	0	2	0	22.7579	22.0537	22.0152	22.5384	22.8385	22.2528	21.9854	20.9028	20.8741	21.4574	21.7175	21.134	21.4559	21.3472	21.4558	21.8167	21.5081	21.7044	21.4196	21.6764	3	3	0.148758	0.996534	0.256763	21.548	TRUE	FALSE	sp|Q04697|GSF2_YEAST	Q04697	GSF2_YEAST	403	Saccharomyces cerevisiae (strain ATCC 204508 / S288c) OX=559292	1:Experimental evidence at protein level	0.9989
Q06103	Q06103	RPN7	26S proteasome regulatory subunit RPN7	sp|Q06103|RPN7_YEAST 26S proteasome regulatory subunit RPN7 OS=Saccharomyces cerevisiae (strain ATCC 204508 / S288c) OX=559292 GN=RPN7 PE=1 SV=3	48.93	2	7.2	1	0	2	1	0	0	0	21.9162	21.911	21.9671	21.8123	22.6466	22.0121	21.0062	20.6226	20.6886	20.5938	21.3881	20.7558	20.7865	21.4054	21.6279	21.292	21.5247	21.573	21.2733	21.4633	3	3	0.490215	0.996534	0.189979	21.3683	TRUE	FALSE	sp|Q06103|RPN7_YEAST	Q06103	RPN7_YEAST	429	Saccharomyces cerevisiae (strain ATCC 204508 / S288c) OX=559292	1:Experimental evidence at protein level	0.999
Q12159	Q12159	YRA1	RNA annealing protein YRA1	sp|Q12159|YRA1_YEAST RNA annealing protein YRA1 OS=Saccharomyces cerevisiae (strain ATCC 204508 / S288c) OX=559292 GN=YRA1 PE=1 SV=2	24.94	2	7.5	1	0	0	1	0	2	0	21.8241	21.2736	21.8513	21.7206	23.2989	21.2616	21.9141	20.9852	21.5728	21.502	23.0404	21.0053	20.5513	20.5962	21.3597	21.0319	21.9885	20.7202	20.8358	21.2469	3	3	0.352939	0.996534	0.411095	21.0413	TRUE	FALSE	sp|Q12159|YRA1_YEAST	Q12159	YRA1_YEAST	226	Saccharomyces cerevisiae (strain ATCC 204508 / S288c) OX=559292	1:Experimental evidence at protein level	0.9989
contam_P38507	contam_P38507	spa	Immunoglobulin G-binding protein A	sp|contam_P38507|SPA_STAAU Immunoglobulin G-binding protein A OS=Staphylococcus aureus GN=spa PE=1 SV=1	55.41	1	1.8	0.9992	1	1	0	1	0	0	20.0389	18.525	-	19.7075	-	-	18.8335	16.9411	-	18.1935	-	-	-	-	-	-	-	-	-	-	0	0	-	-	-	-	FALSE	TRUE	sp|contam_P38507|SPA_STAAU	contam_P38507	SPA_STAAU	508	Staphylococcus aureus	1:Experimental evidence at protein level	0.9983
contam_Q6KB66	contam_Q6KB66	KRT80	Keratin, type II cytoskeletal 80	sp|contam_Q6KB66|K2C80_HUMAN Keratin, type II cytoskeletal 80 OS=Homo sapiens GN=KRT80 PE=1 SV=2	50.49	2	4	1	1	0	0	2	0	0	21.0127	19.6909	20.1726	20.6022	19.5174	20.4315	19.5177	17.8176	18.3091	18.7986	17.674	18.5902	-	-	-	-	-	-	-	-	0	0	-	-	-	-	FALSE	TRUE	sp|contam_Q6KB66|K2C80_HUMAN	contam_Q6KB66	K2C80_HUMAN	452	Homo sapiens	1:Experimental evidence at protein level	0.9958
P00812	P00812	CAR1	Arginase	sp|P00812|ARGI_YEAST Arginase OS=Saccharomyces cerevisiae (strain ATCC 204508 / S288c) OX=559292 GN=CAR1 PE=1 SV=1	35.64	1	3	0.909	1	1	0	0	0	0	-	-	-	-	-	-	-	-	-	-	-	-	-	-	-	-	-	-	-	-	0	0	-	-	-	-	FALSE	FALSE	sp|P00812|ARGI_YEAST	P00812	ARGI_YEAST	333	Saccharomyces cerevisiae (strain ATCC 204508 / S288c) OX=559292	1:Experimental evidence at protein level	0.9974
P07170	P07170	ADK1	Adenylate kinase	sp|P07170|KAD2_YEAST Adenylate kinase OS=Saccharomyces cerevisiae (strain ATCC 204508 / S288c) OX=559292 GN=ADK1 PE=1 SV=2	24.24	2	7.2	0.9997	2	0	0	0	0	0	20.8161	19.3997	18.5727	19.3158	19.1959	19.063	20.3656	18.5707	17.7536	18.5567	18.3969	18.2661	-	-	-	-	-	-	-	-	0	0	-	-	-	-	FALSE	FALSE	sp|P07170|KAD2_YEAST	P07170	KAD2_YEAST	222	Saccharomyces cerevisiae (strain ATCC 204508 / S288c) OX=559292	1:Experimental evidence at protein level	0.9856
P07273	P07273	DST1	Transcription elongation factor S-II	sp|P07273|TFS2_YEAST Transcription elongation factor S-II OS=Saccharomyces cerevisiae (strain ATCC 204508 / S288c) OX=559292 GN=DST1 PE=1 SV=4	34.82	1	2.6	0.6361	1	1	0	0	0	0	19.5629	-	-	18.8617	18.3301	-	18.9425	-	-	17.9326	17.3611	-	-	-	-	-	-	-	-	-	0	0	-	-	-	-	FALSE	FALSE	sp|P07273|TFS2_YEAST	P07273	TFS2_YEAST	309	Saccharomyces cerevisiae (strain ATCC 204508 / S288c) OX=559292	1:Experimental evidence at protein level	0.9851
P07991	P07991	CAR2	Ornithine aminotransferase	sp|P07991|OAT_YEAST Ornithine aminotransferase OS=Saccharomyces cerevisiae (strain ATCC 204508 / S288c) OX=559292 GN=CAR2 PE=1 SV=2	46.06	2	4.7	1	0	0	0	0	2	0	21.5652	21.3898	21.7704	21.4686	22.6094	21.1305	20.5297	19.9758	20.3664	20.1245	21.2254	19.7487	-	-	-	-	-	-	-	-	0	0	-	-	-	-	FALSE	FALSE	sp|P07991|OAT_YEAST	P07991	OAT_YEAST	424	Saccharomyces cerevisiae (strain ATCC 204508 / S288c) OX=559292	1:Experimental evidence at protein level	0.9988
P09624	P09624	LPD1	Dihydrolipoyl dehydrogenase, mitochondrial	sp|P09624|DLDH_YEAST Dihydrolipoyl dehydrogenase, mitochondrial OS=Saccharomyces cerevisiae (strain ATCC 204508 / S288c) OX=559292 GN=LPD1 PE=1 SV=1	53.98	1	2	0.9173	0	0	0	1	1	0	21.8085	20.5686	20.6379	21.5135	21.7285	19.9365	20.5506	18.9323	19.0115	19.947	20.1221	18.3322	-	-	-	-	-	-	-	-	0	0	-	-	-	-	FALSE	FALSE	sp|P09624|DLDH_YEAST	P09624	DLDH_YEAST	499	Saccharomyces cerevisiae (strain ATCC 204508 / S288c) OX=559292	1:Experimental evidence at protein level	0.9976
P13517	P13517	CAP2	F-actin-capping protein subunit beta	sp|P13517|CAPZB_YEAST F-actin-capping protein subunit beta OS=Saccharomyces cerevisiae (strain ATCC 204508 / S288c) OX=559292 GN=CAP2 PE=1 SV=3	32.61	1	2.8	0.5643	1	0	0	0	0	1	-	-	-	-	-	-	-	-	-	-	-	-	-	-	-	-	-	-	-	-	0	0	-	-	-	-	FALSE	FALSE	sp|P13517|CAPZB_YEAST	P13517	CAPZB_YEAST	287	Saccharomyces cerevisiae (strain ATCC 204508 / S288c) OX=559292	1:Experimental evidence at protein level	0.98
P15274	P15274	AMD1	AMP deaminase	sp|P15274|AMPD_YEAST AMP deaminase OS=Saccharomyces cerevisiae (strain ATCC 204508 / S288c) OX=559292 GN=AMD1 PE=1 SV=2	93.24	1	1.2	0.6422	1	0	0	1	0	0	21.7271	-	-	-	-	-	19.8171	-	-	-	-	-	-	-	-	-	-	-	-	-	0	0	-	-	-	-	FALSE	FALSE	sp|P15274|AMPD_YEAST	P15274	AMPD_YEAST	810	Saccharomyces cerevisiae (strain ATCC 204508 / S288c) OX=559292	1:Experimental evidence at protein level	0.9855
P16649	P16649	TUP1	General transcriptional corepressor TUP1	sp|P16649|TUP1_YEAST General transcriptional corepressor TUP1 OS=Saccharomyces cerevisiae (strain ATCC 204508 / S288c) OX=559292 GN=TUP1 PE=1 SV=2	78.26	1	1.3	0.3949	1	1	0	0	0	0	-	-	-	-	-	-	-	-	-	-	-	-	-	-	-	-	-	-	-	-	0	0	-	-	-	-	FALSE	FALSE	sp|P16649|TUP1_YEAST	P16649	TUP1_YEAST	713	Saccharomyces cerevisiae (strain ATCC 204508 / S288c) OX=559292	1:Experimental evidence at protein level	0.9611
P19073	P19073	CDC42	Cell division control protein 42	sp|P19073|CDC42_YEAST Cell division control protein 42 OS=Saccharomyces cerevisiae (strain ATCC 204508 / S288c) OX=559292 GN=CDC42 PE=1 SV=2	21.31	1	5.8	0.9542	0	0	1	0	1	0	21.1319	-	20.0674	-	20.3905	21.0188	22.0964	-	20.6633	-	21.0065	21.637	-	-	-	-	-	-	-	-	0	0	-	-	-	-	FALSE	FALSE	sp|P19073|CDC42_YEAST	P19073	CDC42_YEAST	191	Saccharomyces cerevisiae (strain ATCC 204508 / S288c) OX=559292	1:Experimental evidence at protein level	0.9987
P21954	P21954	IDP1	Isocitrate dehydrogenase [NADP], mitochondrial	sp|P21954|IDHP_YEAST Isocitrate dehydrogenase [NADP], mitochondrial OS=Saccharomyces cerevisiae (strain ATCC 204508 / S288c) OX=559292 GN=IDP1 PE=1 SV=1	48.16	1	1.6	0.9442	0	0	0	0	1	1	20.1381	-	19.2398	19.4647	19.5476	-	19.164	-	17.8972	18.1819	18.225	-	-	-	-	-	-	-	-	-	0	0	-	-	-	-	FALSE	FALSE	sp|P21954|IDHP_YEAST	P21954	IDHP_YEAST	428	Saccharomyces cerevisiae (strain ATCC 204508 / S288c) OX=559292	1:Experimental evidence at protein level	0.9984
P25339	P25339	PUF4	Pumilio homology domain family member 4	sp|P25339|PUF4_YEAST Pumilio homology domain family member 4 OS=Saccharomyces cerevisiae (strain ATCC 204508 / S288c) OX=559292 GN=PUF4 PE=1 SV=2	97.74	1	1.1	0.5702	1	0	0	1	0	0	-	-	-	-	-	-	-	-	-	-	-	-	-	-	-	-	-	-	-	-	0	0	-	-	-	-	FALSE	FALSE	sp|P25339|PUF4_YEAST	P25339	PUF4_YEAST	888	Saccharomyces cerevisiae (strain ATCC 204508 / S288c) OX=559292	1:Experimental evidence at protein level	0.9805
P25342	P25342	CDC10	Cell division control protein 10	sp|P25342|CDC10_YEAST Cell division control protein 10 OS=Saccharomyces cerevisiae (strain ATCC 204508 / S288c) OX=559292 GN=CDC10 PE=1 SV=1	37	1	2.8	0.6404	0	0	1	0	1	0	-	17.8742	18.4273	18.1759	18.9034	17.7368	-	16.9578	17.5207	17.3293	18.0169	16.8524	-	-	-	-	-	-	-	-	0	0	-	-	-	-	FALSE	FALSE	sp|P25342|CDC10_YEAST	P25342	CDC10_YEAST	322	Saccharomyces cerevisiae (strain ATCC 204508 / S288c) OX=559292	1:Experimental evidence at protein level	0.9854
P25343	P25343	RVS161	Reduced viability upon starvation protein 161	sp|P25343|RV161_YEAST Reduced viability upon starvation protein 161 OS=Saccharomyces cerevisiae (strain ATCC 204508 / S288c) OX=559292 GN=RVS161 PE=1 SV=1	30.23	1	3	0.4449	1	0	0	1	0	0	19.7958	18.5035	18.8813	19.2319	18.9953	18.7961	19.1754	17.5046	17.8923	18.3028	18.0263	17.8293	-	-	-	-	-	-	-	-	0	0	-	-	-	-	FALSE	FALSE	sp|P25343|RV161_YEAST	P25343	RV161_YEAST	265	Saccharomyces cerevisiae (strain ATCC 204508 / S288c) OX=559292	1:Experimental evidence at protein level	0.9681
P25349	P25349	YCP4	Flavoprotein-like protein YCP4	sp|P25349|YCP4_YEAST Flavoprotein-like protein YCP4 OS=Saccharomyces cerevisiae (strain ATCC 204508 / S288c) OX=559292 GN=YCP4 PE=1 SV=1	26.33	1	5.3	0.9582	0	1	0	0	1	0	18.5414	18.4232	17.7321	17.7968	18.791	-	18.0909	17.5942	16.913	17.0377	17.992	-	-	-	-	-	-	-	-	-	0	0	-	-	-	-	FALSE	FALSE	sp|P25349|YCP4_YEAST	P25349	YCP4_YEAST	247	Saccharomyces cerevisiae (strain ATCC 204508 / S288c) OX=559292	1:Experimental evidence at protein level	0.9988
P25566	P25566	MXR2	Peptide methionine sulfoxide reductase 2	sp|P25566|MXR2_YEAST Peptide methionine sulfoxide reductase 2 OS=Saccharomyces cerevisiae (strain ATCC 204508 / S288c) OX=559292 GN=MXR2 PE=1 SV=1	19.27	1	4.2	0.8573	0	0	0	1	1	0	20.8902	20.3791	20.411	20.5228	21.1441	20.1576	20.9802	20.0907	20.1325	20.3042	20.8856	19.9013	-	-	-	-	-	-	-	-	0	0	-	-	-	-	FALSE	FALSE	sp|P25566|MXR2_YEAST	P25566	MXR2_YEAST	168	Saccharomyces cerevisiae (strain ATCC 204508 / S288c) OX=559292	1:Experimental evidence at protein level	0.9956
P26754	P26754	RFA2	Replication factor A protein 2	sp|P26754|RFA2_YEAST Replication factor A protein 2 OS=Saccharomyces cerevisiae (strain ATCC 204508 / S288c) OX=559292 GN=RFA2 PE=1 SV=1	29.92	1	3.7	0.9565	0	0	0	1	1	0	21.5514	21.1176	20.8799	21.2059	21.6209	20.8657	21.2935	20.4813	20.2534	20.6394	21.0146	20.2615	-	-	-	-	-	-	-	-	0	0	-	-	-	-	FALSE	FALSE	sp|P26754|RFA2_YEAST	P26754	RFA2_YEAST	273	Saccharomyces cerevisiae (strain ATCC 204508 / S288c) OX=559292	1:Experimental evidence at protein level	0.9988
P27809	P27809	KRE2	Glycolipid 2-alpha-mannosyltransferase	sp|P27809|KRE2_YEAST Glycolipid 2-alpha-mannosyltransferase OS=Saccharomyces cerevisiae (strain ATCC 204508 / S288c) OX=559292 GN=KRE2 PE=1 SV=1	51.35	1	2.7	0.9621	0	0	1	0	1	0	20.9599	20.6452	21.1157	20.7765	21.8612	20.83	19.9858	19.2927	19.773	19.4938	20.5386	19.5095	-	-	-	-	-	-	-	-	0	0	-	-	-	-	FALSE	FALSE	sp|P27809|KRE2_YEAST	P27809	KRE2_YEAST	442	Saccharomyces cerevisiae (strain ATCC 204508 / S288c) OX=559292	1:Experimental evidence at protein level	0.999
P30665	P30665	MCM4	DNA replication licensing factor MCM4	sp|P30665|MCM4_YEAST DNA replication licensing factor MCM4 OS=Saccharomyces cerevisiae (strain ATCC 204508 / S288c) OX=559292 GN=MCM4 PE=1 SV=2	104.94	1	1	0.5717	0	0	1	0	1	0	-	-	-	-	-	-	-	-	-	-	-	-	-	-	-	-	-	-	-	-	0	0	-	-	-	-	FALSE	FALSE	sp|P30665|MCM4_YEAST	P30665	MCM4_YEAST	933	Saccharomyces cerevisiae (strain ATCC 204508 / S288c) OX=559292	1:Experimental evidence at protein level	0.9806
P32353	P32353	ERG3	Delta(7)-sterol 5(6)-desaturase ERG3	sp|P32353|ERG3_YEAST Delta(7)-sterol 5(6)-desaturase ERG3 OS=Saccharomyces cerevisiae (strain ATCC 204508 / S288c) OX=559292 GN=ERG3 PE=1 SV=1	42.7	2	4.1	0.9998	2	0	0	0	0	0	21.2785	20.8747	-	20.9378	20.96	-	21.0206	20.2384	-	20.3713	20.3536	-	-	-	-	-	-	-	-	-	0	0	-	-	-	-	FALSE	FALSE	sp|P32353|ERG3_YEAST	P32353	ERG3_YEAST	365	Saccharomyces cerevisiae (strain ATCC 204508 / S288c) OX=559292	1:Experimental evidence at protein level	0.9927
P33775	P33775	PMT1	Dolichyl-phosphate-mannose--protein mannosyltransferase 1	sp|P33775|PMT1_YEAST Dolichyl-phosphate-mannose--protein mannosyltransferase 1 OS=Saccharomyces cerevisiae (strain ATCC 204508 / S288c) OX=559292 GN=PMT1 PE=1 SV=1	92.62	1	1.2	0.9429	1	0	0	0	1	0	20.6952	19.5977	19.0671	19.0128	19.8277	19.6267	19.2905	17.8145	17.2938	17.2995	18.0745	17.8756	-	-	-	-	-	-	-	-	0	0	-	-	-	-	FALSE	FALSE	sp|P33775|PMT1_YEAST	P33775	PMT1_YEAST	817	Saccharomyces cerevisiae (strain ATCC 204508 / S288c) OX=559292	1:Experimental evidence at protein level	0.9984
P38075	P38075	PDX3	Pyridoxamine 5'-phosphate oxidase	sp|P38075|PDX3_YEAST Pyridoxamine 5'-phosphate oxidase OS=Saccharomyces cerevisiae (strain ATCC 204508 / S288c) OX=559292 GN=PDX3 PE=1 SV=1	26.89	1	4.8	0.9325	0	1	0	0	1	0	21.5433	20.9004	20.2513	20.6704	21.4116	20.6554	21.5078	20.4865	19.8472	20.3263	21.0276	20.2736	-	-	-	-	-	-	-	-	0	0	-	-	-	-	FALSE	FALSE	sp|P38075|PDX3_YEAST	P38075	PDX3_YEAST	228	Saccharomyces cerevisiae (strain ATCC 204508 / S288c) OX=559292	1:Experimental evidence at protein level	0.9981
P38427	P38427	TSL1	Trehalose synthase complex regulatory subunit TSL1	sp|P38427|TSL1_YEAST Trehalose synthase complex regulatory subunit TSL1 OS=Saccharomyces cerevisiae (strain ATCC 204508 / S288c) OX=559292 GN=TSL1 PE=1 SV=1	122.94	1	0.6	0.9903	1	0	0	0	1	0	25.1935	23.5056	23.2927	24.0146	24.7637	22.72	23.0991	21.0328	20.8297	21.6116	22.3208	20.2793	-	-	-	-	-	-	-	-	0	0	-	-	-	-	FALSE	FALSE	sp|P38427|TSL1_YEAST	P38427	TSL1_YEAST	1098	Saccharomyces cerevisiae (strain ATCC 204508 / S288c) OX=559292	1:Experimental evidence at protein level	0.9743
P38715	P38715	GRE3	NADPH-dependent aldose reductase GRE3	sp|P38715|GRE3_YEAST NADPH-dependent aldose reductase GRE3 OS=Saccharomyces cerevisiae (strain ATCC 204508 / S288c) OX=559292 GN=GRE3 PE=1 SV=1	37.1	1	2.1	0.3858	1	0	0	0	1	0	20.4924	19.6933	19.1599	-	20.5161	19.717	19.5183	18.3408	17.8172	-	19.1935	18.3965	-	-	-	-	-	-	-	-	0	0	-	-	-	-	FALSE	FALSE	sp|P38715|GRE3_YEAST	P38715	GRE3_YEAST	327	Saccharomyces cerevisiae (strain ATCC 204508 / S288c) OX=559292	1:Experimental evidence at protein level	0.9597
P39683	P39683	NPT1	Nicotinate phosphoribosyltransferase	sp|P39683|NPT1_YEAST Nicotinate phosphoribosyltransferase OS=Saccharomyces cerevisiae (strain ATCC 204508 / S288c) OX=559292 GN=NPT1 PE=1 SV=3	48.99	1	2.1	0.8484	0	1	1	0	0	0	20.9924	20.7346	20.6231	20.8138	21.7463	20.8243	19.4975	18.8612	18.7596	19.0102	19.9028	18.983	-	-	-	-	-	-	-	-	0	0	-	-	-	-	FALSE	FALSE	sp|P39683|NPT1_YEAST	P39683	NPT1_YEAST	429	Saccharomyces cerevisiae (strain ATCC 204508 / S288c) OX=559292	1:Experimental evidence at protein level	0.9953
P40053	P40053	AIM9	Altered inheritance of mitochondria protein 9, mitochondrial	sp|P40053|AIM9_YEAST Altered inheritance of mitochondria protein 9, mitochondrial OS=Saccharomyces cerevisiae (strain ATCC 204508 / S288c) OX=559292 GN=AIM9 PE=1 SV=1	72.37	1	1.6	0.9294	0	0	0	1	1	0	21.3101	21.053	21.3626	21.0903	22.0862	20.6827	19.4002	18.7646	19.0841	18.8717	19.8277	18.4264	-	-	-	-	-	-	-	-	0	0	-	-	-	-	FALSE	FALSE	sp|P40053|AIM9_YEAST	P40053	AIM9_YEAST	627	Saccharomyces cerevisiae (strain ATCC 204508 / S288c) OX=559292	1:Experimental evidence at protein level	0.998
P40413	P40413	CCT5	T-complex protein 1 subunit epsilon	sp|P40413|TCPE_YEAST T-complex protein 1 subunit epsilon OS=Saccharomyces cerevisiae (strain ATCC 204508 / S288c) OX=559292 GN=CCT5 PE=1 SV=3	61.88	2	2.7	0.9995	0	0	1	0	1	0	20.5425	19.8953	20.5924	19.5819	20.5316	20.0215	19.0476	18.0219	18.7289	17.7784	18.6882	18.1802	-	-	-	-	-	-	-	-	0	0	-	-	-	-	FALSE	FALSE	sp|P40413|TCPE_YEAST	P40413	TCPE_YEAST	562	Saccharomyces cerevisiae (strain ATCC 204508 / S288c) OX=559292	1:Experimental evidence at protein level	0.992
P40470	P40470	RRT14	Regulator of rDNA transcription protein 14	sp|P40470|RRT14_YEAST Regulator of rDNA transcription protein 14 OS=Saccharomyces cerevisiae (strain ATCC 204508 / S288c) OX=559292 GN=RRT14 PE=1 SV=1	23.83	1	3.9	0.8552	0	0	1	1	0	0	22.1182	21.3917	20.7506	21.2594	21.1476	21.919	22.4977	21.3928	20.7615	21.3304	21.1786	21.9522	-	-	-	-	-	-	-	-	0	0	-	-	-	-	FALSE	FALSE	sp|P40470|RRT14_YEAST	P40470	RRT14_YEAST	206	Saccharomyces cerevisiae (strain ATCC 204508 / S288c) OX=559292	1:Experimental evidence at protein level	0.9955
P50089	P50089	YGR237C	Uncharacterized protein YGR237C	sp|P50089|YG51_YEAST Uncharacterized protein YGR237C OS=Saccharomyces cerevisiae (strain ATCC 204508 / S288c) OX=559292 GN=YGR237C PE=1 SV=1	89.19	2	2.7	0.9997	2	0	0	0	0	0	20.4746	18.8193	17.6489	-	16.3512	-	18.7386	16.7049	15.5443	-	14.2668	-	-	-	-	-	-	-	-	-	0	0	-	-	-	-	FALSE	FALSE	sp|P50089|YG51_YEAST	P50089	YG51_YEAST	785	Saccharomyces cerevisiae (strain ATCC 204508 / S288c) OX=559292	1:Experimental evidence at protein level	0.9975
P53008	P53008	CWH41	Mannosyl-oligosaccharide glucosidase	sp|P53008|CWH41_YEAST Mannosyl-oligosaccharide glucosidase OS=Saccharomyces cerevisiae (strain ATCC 204508 / S288c) OX=559292 GN=CWH41 PE=1 SV=1	96.45	1	0.8	0.4293	1	0	0	0	1	0	-	-	-	-	-	-	-	-	-	-	-	-	-	-	-	-	-	-	-	-	0	0	-	-	-	-	FALSE	FALSE	sp|P53008|CWH41_YEAST	P53008	CWH41_YEAST	833	Saccharomyces cerevisiae (strain ATCC 204508 / S288c) OX=559292	1:Experimental evidence at protein level	0.9661
P53111	P53111	ARI1	NADPH-dependent aldehyde reductase ARI1	sp|P53111|ARI1_YEAST NADPH-dependent aldehyde reductase ARI1 OS=Saccharomyces cerevisiae (strain ATCC 204508 / S288c) OX=559292 GN=ARI1 PE=1 SV=1	38.06	1	4.3	0.9632	0	1	0	0	1	0	21.2311	20.6094	21.4682	20.7258	22.3087	20.3406	20.4587	19.4585	20.3272	19.6447	21.1877	19.2218	-	-	-	-	-	-	-	-	0	0	-	-	-	-	FALSE	FALSE	sp|P53111|ARI1_YEAST	P53111	ARI1_YEAST	347	Saccharomyces cerevisiae (strain ATCC 204508 / S288c) OX=559292	1:Experimental evidence at protein level	0.999
P53199	P53199	ERG26	Sterol-4-alpha-carboxylate 3-dehydrogenase ERG26, decarboxylating	sp|P53199|ERG26_YEAST Sterol-4-alpha-carboxylate 3-dehydrogenase ERG26, decarboxylating OS=Saccharomyces cerevisiae (strain ATCC 204508 / S288c) OX=559292 GN=ERG26 PE=1 SV=1	38.68	1	2.6	0.9532	0	0	1	1	0	0	22.0655	21.6044	21.6527	21.927	22.4604	21.3936	21.445	20.6055	20.6637	20.9979	21.4914	20.4268	-	-	-	-	-	-	-	-	0	0	-	-	-	-	FALSE	FALSE	sp|P53199|ERG26_YEAST	P53199	ERG26_YEAST	349	Saccharomyces cerevisiae (strain ATCC 204508 / S288c) OX=559292	1:Experimental evidence at protein level	0.9987
P53252	P53252	PIL1	Sphingolipid long chain base-responsive protein PIL1	sp|P53252|PIL1_YEAST Sphingolipid long chain base-responsive protein PIL1 OS=Saccharomyces cerevisiae (strain ATCC 204508 / S288c) OX=559292 GN=PIL1 PE=1 SV=1	38.33	2	5.9	0.9992	0	1	0	0	0	1	22.0748	21.0571	21.1468	20.8298	22.1264	21.2738	21.7174	20.3212	20.4208	20.1637	21.4205	20.57	20.8981	20.8768	21.1586	21.0525	21.0311	21.2582	20.9778	21.1139	3	2	0.482462	0.996534	0.136083	21.0459	TRUE	FALSE	sp|P53252|PIL1_YEAST	P53252	PIL1_YEAST	339	Saccharomyces cerevisiae (strain ATCC 204508 / S288c) OX=559292	1:Experimental evidence at protein level	0.9927
P53261	P53261	NOP7	Pescadillo homolog	sp|P53261|PESC_YEAST Pescadillo homolog OS=Saccharomyces cerevisiae (strain ATCC 204508 / S288c) OX=559292 GN=NOP7 PE=1 SV=1	69.83	1	1.7	0.6969	1	1	0	0	0	0	20.2107	19.9019	18.3022	18.2471	-	18.4228	18.8533	18.1661	16.5762	16.5811	-	16.719	-	-	-	-	-	-	-	-	0	0	-	-	-	-	FALSE	FALSE	sp|P53261|PESC_YEAST	P53261	PESC_YEAST	605	Saccharomyces cerevisiae (strain ATCC 204508 / S288c) OX=559292	1:Experimental evidence at protein level	0.9886
P53297	P53297	PBP1	PAB1-binding protein 1	sp|P53297|PBP1_YEAST PAB1-binding protein 1 OS=Saccharomyces cerevisiae (strain ATCC 204508 / S288c) OX=559292 GN=PBP1 PE=1 SV=1	78.73	1	1.7	0.9449	0	0	1	0	1	0	-	-	-	-	-	-	-	-	-	-	-	-	-	-	-	-	-	-	-	-	0	0	-	-	-	-	FALSE	FALSE	sp|P53297|PBP1_YEAST	P53297	PBP1_YEAST	722	Saccharomyces cerevisiae (strain ATCC 204508 / S288c) OX=559292	1:Experimental evidence at protein level	0.9985
P53852	P53852	YNL247W	Cysteine--tRNA ligase	sp|P53852|SYC_YEAST Cysteine--tRNA ligase OS=Saccharomyces cerevisiae (strain ATCC 204508 / S288c) OX=559292 GN=YNL247W PE=1 SV=1	87.48	2	2.6	0.9999	0	1	0	0	0	1	21.9082	21.0472	20.1033	20.9873	21.6642	20.4758	19.9658	18.7264	17.7923	18.7363	19.3733	18.187	20.693	20.5832	18.8712	20.2757	20.5479	19.5732	20.0491	20.1323	2	1	0.890464	0.996534	0.0831627	20.0907	TRUE	FALSE	sp|P53852|SYC_YEAST	P53852	SYC_YEAST	767	Saccharomyces cerevisiae (strain ATCC 204508 / S288c) OX=559292	1:Experimental evidence at protein level	0.9974
P80967	P80967	TOM5	Mitochondrial import receptor subunit TOM5	sp|P80967|TOM5_YEAST Mitochondrial import receptor subunit TOM5 OS=Saccharomyces cerevisiae (strain ATCC 204508 / S288c) OX=559292 GN=TOM5 PE=1 SV=1	5.98	1	28	0.9623	1	0	0	0	1	0	21.9724	21.0343	20.4677	21.4266	22.0581	21.3203	23.9369	22.6203	22.0636	23.0825	23.6741	22.9384	-	-	-	-	-	-	-	-	0	0	-	-	-	-	FALSE	FALSE	sp|P80967|TOM5_YEAST	P80967	TOM5_YEAST	50	Saccharomyces cerevisiae (strain ATCC 204508 / S288c) OX=559292	1:Experimental evidence at protein level	0.999
Q03102	Q03102	YML131W	Uncharacterized membrane protein YML131W	sp|Q03102|YMN1_YEAST Uncharacterized membrane protein YML131W OS=Saccharomyces cerevisiae (strain ATCC 204508 / S288c) OX=559292 GN=YML131W PE=1 SV=1	39.95	1	2.7	0.4479	1	1	0	0	0	0	22.0285	21.5321	20.7605	21.2548	21.7334	21.1327	21.578	20.7032	19.9414	20.4956	20.9344	20.3358	-	-	-	-	-	-	-	-	0	0	-	-	-	-	FALSE	FALSE	sp|Q03102|YMN1_YEAST	Q03102	YMN1_YEAST	365	Saccharomyces cerevisiae (strain ATCC 204508 / S288c) OX=559292	1:Experimental evidence at protein level	0.9685
Q03655	Q03655	GAS3	Probable 1,3-beta-glucanosyltransferase GAS3	sp|Q03655|GAS3_YEAST Probable 1,3-beta-glucanosyltransferase GAS3 OS=Saccharomyces cerevisiae (strain ATCC 204508 / S288c) OX=559292 GN=GAS3 PE=1 SV=1	56.76	1	2.9	0.9626	0	1	0	0	1	0	20.6466	20.6498	20.3197	20.0222	21.3107	20.13	19.4956	19.1204	18.8001	18.5626	19.8112	18.6327	-	-	-	-	-	-	-	-	0	0	-	-	-	-	FALSE	FALSE	sp|Q03655|GAS3_YEAST	Q03655	GAS3_YEAST	524	Saccharomyces cerevisiae (strain ATCC 204508 / S288c) OX=559292	1:Experimental evidence at protein level	0.999
Q05022	Q05022	RRP5	rRNA biogenesis protein RRP5	sp|Q05022|RRP5_YEAST rRNA biogenesis protein RRP5 OS=Saccharomyces cerevisiae (strain ATCC 204508 / S288c) OX=559292 GN=RRP5 PE=1 SV=1	193.02	2	1.3	1	1	0	0	0	0	1	22.4074	21.9619	21.3619	21.841	22.0909	21.4363	19.387	18.5631	17.9729	18.512	18.722	18.0695	21.4473	21.5351	21.3777	21.4441	21.3459	19.4984	21.4534	20.7628	3	2	0.247654	0.996534	-0.690542	21.1081	TRUE	FALSE	sp|Q05022|RRP5_YEAST	Q05022	RRP5_YEAST	1729	Saccharomyces cerevisiae (strain ATCC 204508 / S288c) OX=559292	1:Experimental evidence at protein level	0.9988
Q05911	Q05911	ADE13	Adenylosuccinate lyase	sp|Q05911|PUR8_YEAST Adenylosuccinate lyase OS=Saccharomyces cerevisiae (strain ATCC 204508 / S288c) OX=559292 GN=ADE13 PE=1 SV=1	54.48	1	1.7	0.9094	0	0	0	1	1	0	21.2219	20.4559	20.8076	20.742	21.5412	20.6889	20.0165	18.8721	19.2336	19.228	19.9872	19.1371	-	-	-	-	-	-	-	-	0	0	-	-	-	-	FALSE	FALSE	sp|Q05911|PUR8_YEAST	Q05911	PUR8_YEAST	482	Saccharomyces cerevisiae (strain ATCC 204508 / S288c) OX=559292	1:Experimental evidence at protein level	0.9974
Q06102	Q06102	YTH1	mRNA 3'-end-processing protein YTH1	sp|Q06102|YTH1_YEAST mRNA 3'-end-processing protein YTH1 OS=Saccharomyces cerevisiae (strain ATCC 204508 / S288c) OX=559292 GN=YTH1 PE=1 SV=1	24.54	1	4.3	0.959	0	0	0	1	1	0	22.2457	-	21.2389	22.4537	22.4856	-	22.2102	-	20.8348	22.1096	22.1016	-	-	-	-	-	-	-	-	-	0	0	-	-	-	-	FALSE	FALSE	sp|Q06102|YTH1_YEAST	Q06102	YTH1_YEAST	208	Saccharomyces cerevisiae (strain ATCC 204508 / S288c) OX=559292	1:Experimental evidence at protein level	0.9989
Q06252	Q06252	YLR179C	Uncharacterized protein YLR179C	sp|Q06252|YL179_YEAST Uncharacterized protein YLR179C OS=Saccharomyces cerevisiae (strain ATCC 204508 / S288c) OX=559292 GN=YLR179C PE=1 SV=1	22.14	1	8.5	0.9634	0	0	0	0	1	1	19.8459	20.1882	19.358	-	20.229	19.5672	19.936	19.8998	19.0794	-	19.9705	19.3109	-	-	-	-	-	-	-	-	0	0	-	-	-	-	FALSE	FALSE	sp|Q06252|YL179_YEAST	Q06252	YL179_YEAST	201	Saccharomyces cerevisiae (strain ATCC 204508 / S288c) OX=559292	1:Experimental evidence at protein level	0.999
Q08687	Q08687	TMA16	Translation machinery-associated protein 16	sp|Q08687|TMA16_YEAST Translation machinery-associated protein 16 OS=Saccharomyces cerevisiae (strain ATCC 204508 / S288c) OX=559292 GN=TMA16 PE=1 SV=2	20.83	1	3.9	0.5931	1	0	0	0	0	1	19.6186	18.4584	17.1225	17.104	-	18.1585	19.9982	18.4595	17.1335	17.1749	-	18.1916	-	-	-	-	-	-	-	-	0	0	-	-	-	-	FALSE	FALSE	sp|Q08687|TMA16_YEAST	Q08687	TMA16_YEAST	178	Saccharomyces cerevisiae (strain ATCC 204508 / S288c) OX=559292	1:Experimental evidence at protein level	0.9822
Q10740	Q10740	LAP2	Leucine aminopeptidase 2	sp|Q10740|LKHA4_YEAST Leucine aminopeptidase 2 OS=Saccharomyces cerevisiae (strain ATCC 204508 / S288c) OX=559292 GN=LAP2 PE=1 SV=1	77.3	1	1.9	0.5811	0	1	0	0	1	0	-	-	-	-	-	-	-	-	-	-	-	-	-	-	-	-	-	-	-	-	0	0	-	-	-	-	FALSE	FALSE	sp|Q10740|LKHA4_YEAST	Q10740	LKHA4_YEAST	671	Saccharomyces cerevisiae (strain ATCC 204508 / S288c) OX=559292	1:Experimental evidence at protein level	0.9813
Q12136	Q12136	SAS10	Something about silencing protein 10	sp|Q12136|SAS10_YEAST Something about silencing protein 10 OS=Saccharomyces cerevisiae (strain ATCC 204508 / S288c) OX=559292 GN=SAS10 PE=1 SV=1	70.22	1	2.5	0.962	0	1	0	0	0	1	-	-	-	-	-	-	-	-	-	-	-	-	-	-	-	-	-	-	-	-	0	0	-	-	-	-	FALSE	FALSE	sp|Q12136|SAS10_YEAST	Q12136	SAS10_YEAST	610	Saccharomyces cerevisiae (strain ATCC 204508 / S288c) OX=559292	1:Experimental evidence at protein level	0.999
Q12250	Q12250	RPN5	26S proteasome regulatory subunit RPN5	sp|Q12250|RPN5_YEAST 26S proteasome regulatory subunit RPN5 OS=Saccharomyces cerevisiae (strain ATCC 204508 / S288c) OX=559292 GN=RPN5 PE=1 SV=3	51.74	1	2.2	0.8853	0	0	1	0	1	0	20.29	19.681	19.5266	19.2859	19.5897	19.3229	19.1956	18.2082	18.0636	17.8829	18.1468	17.8821	-	-	-	-	-	-	-	-	0	0	-	-	-	-	FALSE	FALSE	sp|Q12250|RPN5_YEAST	Q12250	RPN5_YEAST	445	Saccharomyces cerevisiae (strain ATCC 204508 / S288c) OX=559292	1:Experimental evidence at protein level	0.9966
Q12285	Q12285	MDY2	Ubiquitin-like protein MDY2	sp|Q12285|MDY2_YEAST Ubiquitin-like protein MDY2 OS=Saccharomyces cerevisiae (strain ATCC 204508 / S288c) OX=559292 GN=MDY2 PE=1 SV=1	23.72	2	7.5	0.9988	1	1	0	0	0	0	20.9619	19.8796	-	18.6737	18.06	-	20.9264	19.4656	-	18.3296	17.676	-	19.7656	19.2385	19.1491	19.3582	20.1157	20.5777	19.3844	20.0172	2	0	0.179085	0.996534	0.632798	19.7008	TRUE	FALSE	sp|Q12285|MDY2_YEAST	Q12285	MDY2_YEAST	212	Saccharomyces cerevisiae (strain ATCC 204508 / S288c) OX=559292	1:Experimental evidence at protein level	0.9704
Q12329	Q12329	HSP42	Heat shock protein 42	sp|Q12329|HSP42_YEAST Heat shock protein 42 OS=Saccharomyces cerevisiae (strain ATCC 204508 / S288c) OX=559292 GN=HSP42 PE=1 SV=1	42.79	1	4	0.9629	0	0	1	0	1	0	18.001	17.8341	17.86	17.7689	18.8732	17.2749	17.7431	17.1977	17.2336	17.2024	18.2668	16.6706	-	-	-	-	-	-	-	-	0	0	-	-	-	-	FALSE	FALSE	sp|Q12329|HSP42_YEAST	Q12329	HSP42_YEAST	375	Saccharomyces cerevisiae (strain ATCC 204508 / S288c) OX=559292	1:Experimental evidence at protein level	0.999
Q12377	Q12377	RPN6	26S proteasome regulatory subunit RPN6	sp|Q12377|RPN6_YEAST 26S proteasome regulatory subunit RPN6 OS=Saccharomyces cerevisiae (strain ATCC 204508 / S288c) OX=559292 GN=RPN6 PE=1 SV=3	49.74	2	6.5	1	0	0	0	0	2	0	21.576	21.0374	20.0801	20.9059	21.7279	19.8931	20.7332	19.8161	18.8686	19.7544	20.5365	18.7039	20.6595	20.6894	19.7817	20.7043	20.8034	19.1799	20.3769	20.2292	2	2	0.7907	0.996534	-0.147665	20.303	TRUE	FALSE	sp|Q12377|RPN6_YEAST	Q12377	RPN6_YEAST	434	Saccharomyces cerevisiae (strain ATCC 204508 / S288c) OX=559292	1:Experimental evidence at protein level	0.999
Q12692	Q12692	HTZ1	Histone H2A.Z	sp|Q12692|H2AZ_YEAST Histone H2A.Z OS=Saccharomyces cerevisiae (strain ATCC 204508 / S288c) OX=559292 GN=HTZ1 PE=1 SV=3	14.27	2	11.9	0.9999	1	0	0	0	1	0	22.5948	21.885	21.5215	21.936	24.2142	21.8661	23.5593	22.471	22.1174	22.5919	24.8302	22.4842	21.5706	21.4862	21.2974	21.5462	22.8423	21.7055	21.4514	22.0313	3	3	0.16025	0.996534	0.579943	21.7414	TRUE	FALSE	sp|Q12692|H2AZ_YEAST	Q12692	H2AZ_YEAST	134	Saccharomyces cerevisiae (strain ATCC 204508 / S288c) OX=559292	1:Experimental evidence at protein level	0.9968
Q6Q560	Q6Q560	ISD11	Protein ISD11	sp|Q6Q560|ISD11_YEAST Protein ISD11 OS=Saccharomyces cerevisiae (strain ATCC 204508 / S288c) OX=559292 GN=ISD11 PE=1 SV=1	11.26	1	7.4	0.6216	0	0	1	0	1	0	20.451	20.3142	20.0018	19.9902	20.3757	20.2002	21.0005	20.4852	20.1827	20.2311	20.5767	20.4033	-	-	-	-	-	-	-	-	0	0	-	-	-	-	FALSE	FALSE	sp|Q6Q560|ISD11_YEAST	Q6Q560	ISD11_YEAST	94	Saccharomyces cerevisiae (strain ATCC 204508 / S288c) OX=559292	1:Experimental evidence at protein level	0.9842
Q99258	Q99258	RIB3	3,4-dihydroxy-2-butanone 4-phosphate synthase	sp|Q99258|RIB3_YEAST 3,4-dihydroxy-2-butanone 4-phosphate synthase OS=Saccharomyces cerevisiae (strain ATCC 204508 / S288c) OX=559292 GN=RIB3 PE=1 SV=1	22.55	1	4.8	0.7173	1	0	0	1	0	0	-	-	-	20.4787	-	-	-	-	-	19.9122	-	-	-	-	-	-	-	-	-	-	0	0	-	-	-	-	FALSE	FALSE	sp|Q99258|RIB3_YEAST	Q99258	RIB3_YEAST	208	Saccharomyces cerevisiae (strain ATCC 204508 / S288c) OX=559292	1:Experimental evidence at protein level	0.9897
Q99287	Q99287	SEY1	Protein SEY1	sp|Q99287|SEY1_YEAST Protein SEY1 OS=Saccharomyces cerevisiae (strain ATCC 204508 / S288c) OX=559292 GN=SEY1 PE=1 SV=1	89.38	1	1.7	0.963	0	0	1	0	1	0	20.9335	20.9174	20.5523	19.9238	21.2783	20.2565	19.0235	18.6289	18.2737	17.7052	19.0198	18.0001	-	-	-	-	-	-	-	-	0	0	-	-	-	-	FALSE	FALSE	sp|Q99287|SEY1_YEAST	Q99287	SEY1_YEAST	776	Saccharomyces cerevisiae (strain ATCC 204508 / S288c) OX=559292	1:Experimental evidence at protein level	0.999
contam_P08729	contam_P08729	KRT7	Keratin, type II cytoskeletal 7	sp|contam_P08729|K2C7_HUMAN Keratin, type II cytoskeletal 7 OS=Homo sapiens GN=KRT7 PE=1 SV=5	51.35	4	4.3	0.9573	0	1	0	1	0	0	-	-	-	-	-	-	-	-	-	-	-	-	-	-	-	-	-	-	-	-	0	0	-	-	-	-	FALSE	TRUE	sp|contam_P08729|K2C7_HUMAN	contam_P08729	K2C7_HUMAN	469	Homo sapiens	1:Experimental evidence at protein level	0.9579
contam_Q7Z3Y8	contam_Q7Z3Y8	KRT27	Keratin, type I cytoskeletal 27	sp|contam_Q7Z3Y8|K1C27_HUMAN Keratin, type I cytoskeletal 27 OS=Homo sapiens GN=KRT27 PE=1 SV=2	49.79	3	2.6	0.9988	0	0	1	0	1	0	-	-	-	-	-	-	-	-	-	-	-	-	-	-	-	-	-	-	-	-	0	0	-	-	-	-	FALSE	TRUE	sp|contam_Q7Z3Y8|K1C27_HUMAN	contam_Q7Z3Y8	K1C27_HUMAN	459	Homo sapiens	1:Experimental evidence at protein level	0.9988
contam_STAG1	contam_STAG1	STAG1	S-tag	xx|contam_STAG1|STAG1_SYNTHETIC S-tag OS=Synthetic OX=0000 GN=STAG1 PE=1 SV=1	1.75	1	66.7	1	0	2	0	0	0	0	17.7324	22.0221	-	-	-	-	-	-	-	-	-	-	-	-	-	-	-	-	-	-	0	0	-	-	-	-	FALSE	TRUE	xx|contam_STAG1|STAG1_SYNTHETIC	xx|contam_STAG1|STAG1_SYNTHETIC S-tag OS=Synthetic OX=0000 GN=STAG1 PE=1 SV=1	xx|contam_STAG1|STAG1_SYNTHETIC S-tag OS=Synthetic OX=0000 GN=STAG1 PE=1 SV=1	15			0.9986
P00937	P00937	TRP3	Multifunctional tryptophan biosynthesis protein	sp|P00937|TRPG_YEAST Multifunctional tryptophan biosynthesis protein OS=Saccharomyces cerevisiae (strain ATCC 204508 / S288c) OX=559292 GN=TRP3 PE=1 SV=2	53.46	1	2.3	0.827	0	0	1	0	0	0	21.5709	21.0585	20.8739	21.2379	21.8737	20.9118	20.4199	19.5291	19.3543	19.7783	20.3743	19.4144	-	-	-	-	-	-	-	-	0	0	-	-	-	-	FALSE	FALSE	sp|P00937|TRPG_YEAST	P00937	TRPG_YEAST	484	Saccharomyces cerevisiae (strain ATCC 204508 / S288c) OX=559292	1:Experimental evidence at protein level	0.9945
P02557	P02557	TUB2	Tubulin beta chain	sp|P02557|TBB_YEAST Tubulin beta chain OS=Saccharomyces cerevisiae (strain ATCC 204508 / S288c) OX=559292 GN=TUB2 PE=1 SV=2	50.89	1	1.8	0.8841	0	0	0	0	1	0	18.7283	17.5759	18.2331	-	18.9719	-	18.3709	16.84	17.5071	-	18.266	-	-	-	-	-	-	-	-	-	0	0	-	-	-	-	FALSE	FALSE	sp|P02557|TBB_YEAST	P02557	TBB_YEAST	457	Saccharomyces cerevisiae (strain ATCC 204508 / S288c) OX=559292	1:Experimental evidence at protein level	0.9966
P06103	P06103	PRT1	Eukaryotic translation initiation factor 3 subunit B	sp|P06103|EIF3B_YEAST Eukaryotic translation initiation factor 3 subunit B OS=Saccharomyces cerevisiae (strain ATCC 204508 / S288c) OX=559292 GN=PRT1 PE=1 SV=1	88.07	1	1	0.4707	0	0	0	0	1	0	20.4273	20.2833	19.4158	19.6623	20.7696	19.6699	18.6192	18.0968	17.2392	17.5456	18.613	17.5155	-	-	-	-	-	-	-	-	0	0	-	-	-	-	FALSE	FALSE	sp|P06103|EIF3B_YEAST	P06103	EIF3B_YEAST	763	Saccharomyces cerevisiae (strain ATCC 204508 / S288c) OX=559292	1:Experimental evidence at protein level	0.9712
P07260	P07260	CDC33	Eukaryotic translation initiation factor 4E	sp|P07260|IF4E_YEAST Eukaryotic translation initiation factor 4E OS=Saccharomyces cerevisiae (strain ATCC 204508 / S288c) OX=559292 GN=CDC33 PE=1 SV=1	24.24	1	4.2	0.8236	0	0	0	0	1	0	21.397	20.6336	20.1377	20.3887	21.1678	20.2135	21.3615	20.2197	19.7336	20.0446	20.7838	19.8316	-	-	-	-	-	-	-	-	0	0	-	-	-	-	FALSE	FALSE	sp|P07260|IF4E_YEAST	P07260	IF4E_YEAST	213	Saccharomyces cerevisiae (strain ATCC 204508 / S288c) OX=559292	1:Experimental evidence at protein level	0.9944
P07560	P07560	SEC4	Ras-related protein SEC4	sp|P07560|SEC4_YEAST Ras-related protein SEC4 OS=Saccharomyces cerevisiae (strain ATCC 204508 / S288c) OX=559292 GN=SEC4 PE=1 SV=1	23.49	1	5.6	0.9597	0	0	1	0	0	0	21.9071	21.2156	21.3489	21.2369	22.2628	21.3308	21.6492	20.5792	20.7224	20.6704	21.6565	20.7265	-	-	-	-	-	-	-	-	0	0	-	-	-	-	FALSE	FALSE	sp|P07560|SEC4_YEAST	P07560	SEC4_YEAST	215	Saccharomyces cerevisiae (strain ATCC 204508 / S288c) OX=559292	1:Experimental evidence at protein level	0.9989
P08518	P08518	RPB2	DNA-directed RNA polymerase II subunit RPB2	sp|P08518|RPB2_YEAST DNA-directed RNA polymerase II subunit RPB2 OS=Saccharomyces cerevisiae (strain ATCC 204508 / S288c) OX=559292 GN=RPB2 PE=1 SV=2	138.66	1	0.8	0.9995	0	0	0	0	1	0	-	19.9552	20.3228	19.6812	21.4834	-	-	17.2436	17.621	17.0394	18.8017	-	-	-	-	-	-	-	-	-	0	0	-	-	-	-	FALSE	FALSE	sp|P08518|RPB2_YEAST	P08518	RPB2_YEAST	1224	Saccharomyces cerevisiae (strain ATCC 204508 / S288c) OX=559292	1:Experimental evidence at protein level	0.9915
P09950	P09950	HEM1	5-aminolevulinate synthase, mitochondrial	sp|P09950|HEM1_YEAST 5-aminolevulinate synthase, mitochondrial OS=Saccharomyces cerevisiae (strain ATCC 204508 / S288c) OX=559292 GN=HEM1 PE=1 SV=1	59.33	1	1.8	0.9484	0	0	0	0	1	0	19.9758	19.6148	21.0835	20.79	21.7198	-	19.0658	18.3264	19.805	19.5714	20.4613	-	-	-	-	-	-	-	-	-	0	0	-	-	-	-	FALSE	FALSE	sp|P09950|HEM1_YEAST	P09950	HEM1_YEAST	548	Saccharomyces cerevisiae (strain ATCC 204508 / S288c) OX=559292	1:Experimental evidence at protein level	0.9986
P11745	P11745	RNA1	Ran GTPase-activating protein 1	sp|P11745|RNA1_YEAST Ran GTPase-activating protein 1 OS=Saccharomyces cerevisiae (strain ATCC 204508 / S288c) OX=559292 GN=RNA1 PE=1 SV=2	45.79	1	2	0.6871	1	0	0	0	0	0	22.256	21.474	21.4527	21.616	22.1279	21.4513	20.8986	19.7381	19.7267	19.95	20.4219	19.7475	-	-	-	-	-	-	-	-	0	0	-	-	-	-	FALSE	FALSE	sp|P11745|RNA1_YEAST	P11745	RNA1_YEAST	407	Saccharomyces cerevisiae (strain ATCC 204508 / S288c) OX=559292	1:Experimental evidence at protein level	0.9881
P11972	P11972;P32791	SST2	Protein SST2	sp|P11972|SST2_YEAST Protein SST2 OS=Saccharomyces cerevisiae (strain ATCC 204508 / S288c) OX=559292 GN=SST2 PE=1 SV=2	79.67	1	1.1	0.4538	0	0	0	0	1	0	21.0021	-	20.8587	-	22.2007	-	19.4223	-	18.9103	-	20.2724	-	-	-	-	-	-	-	-	-	0	0	-	-	-	-	FALSE	FALSE	sp|P11972|SST2_YEAST	P11972	SST2_YEAST	698	Saccharomyces cerevisiae (strain ATCC 204508 / S288c) OX=559292	1:Experimental evidence at protein level	0.9692
P12695	P12695	LAT1	Dihydrolipoyllysine-residue acetyltransferase component of pyruvate dehydrogenase complex, mitochondrial	sp|P12695|ODP2_YEAST Dihydrolipoyllysine-residue acetyltransferase component of pyruvate dehydrogenase complex, mitochondrial OS=Saccharomyces cerevisiae (strain ATCC 204508 / S288c) OX=559292 GN=LAT1 PE=1 SV=1	51.79	1	2.1	0.8743	0	0	0	0	1	0	21.6471	21.2135	21.0628	21.391	22.3044	20.925	20.673	19.8609	19.7201	20.1083	20.9818	19.6045	-	-	-	-	-	-	-	-	0	0	-	-	-	-	FALSE	FALSE	sp|P12695|ODP2_YEAST	P12695	ODP2_YEAST	482	Saccharomyces cerevisiae (strain ATCC 204508 / S288c) OX=559292	1:Experimental evidence at protein level	0.9962
P12904	P12904	SNF4	5'-AMP-activated protein kinase subunit gamma	sp|P12904|AAKG_YEAST 5'-AMP-activated protein kinase subunit gamma OS=Saccharomyces cerevisiae (strain ATCC 204508 / S288c) OX=559292 GN=SNF4 PE=1 SV=1	36.38	1	4.7	0.96	0	0	0	0	1	0	-	-	-	-	-	-	-	-	-	-	-	-	-	-	-	-	-	-	-	-	0	0	-	-	-	-	FALSE	FALSE	sp|P12904|AAKG_YEAST	P12904	AAKG_YEAST	322	Saccharomyces cerevisiae (strain ATCC 204508 / S288c) OX=559292	1:Experimental evidence at protein level	0.9989
P13298	P13298	URA5	Orotate phosphoribosyltransferase 1	sp|P13298|PYRE_YEAST Orotate phosphoribosyltransferase 1 OS=Saccharomyces cerevisiae (strain ATCC 204508 / S288c) OX=559292 GN=URA5 PE=1 SV=2	24.65	1	4.9	0.499	0	0	0	0	0	1	-	-	-	-	-	-	-	-	-	-	-	-	-	-	-	-	-	-	-	-	0	0	-	-	-	-	FALSE	FALSE	sp|P13298|PYRE_YEAST	P13298	PYRE_YEAST	226	Saccharomyces cerevisiae (strain ATCC 204508 / S288c) OX=559292	1:Experimental evidence at protein level	0.9742
P14681	P14681	KSS1	Mitogen-activated protein kinase KSS1	sp|P14681|KSS1_YEAST Mitogen-activated protein kinase KSS1 OS=Saccharomyces cerevisiae (strain ATCC 204508 / S288c) OX=559292 GN=KSS1 PE=1 SV=1	42.66	1	2.2	0.5833	0	0	0	0	1	0	-	-	20.3437	19.5257	21.2396	-	-	-	19.2767	18.5187	20.1926	-	-	-	-	-	-	-	-	-	0	0	-	-	-	-	FALSE	FALSE	sp|P14681|KSS1_YEAST	P14681	KSS1_YEAST	368	Saccharomyces cerevisiae (strain ATCC 204508 / S288c) OX=559292	1:Experimental evidence at protein level	0.9815
P14906	P14906	SEC63	Protein translocation protein SEC63	sp|P14906|SEC63_YEAST Protein translocation protein SEC63 OS=Saccharomyces cerevisiae (strain ATCC 204508 / S288c) OX=559292 GN=SEC63 PE=1 SV=2	75.3	1	1.8	0.4577	0	1	0	0	0	0	-	-	-	-	-	-	-	-	-	-	-	-	-	-	-	-	-	-	-	-	0	0	-	-	-	-	FALSE	FALSE	sp|P14906|SEC63_YEAST	P14906	SEC63_YEAST	663	Saccharomyces cerevisiae (strain ATCC 204508 / S288c) OX=559292	1:Experimental evidence at protein level	0.9697
P15731	P15731	UBC4	Ubiquitin-conjugating enzyme E2 4	sp|P15731|UBC4_YEAST Ubiquitin-conjugating enzyme E2 4 OS=Saccharomyces cerevisiae (strain ATCC 204508 / S288c) OX=559292 GN=UBC4 PE=1 SV=1	16.45	1	7.4	0.915	0	0	0	0	1	0	18.4735	18.3484	17.7981	17.8762	18.8196	17.7934	20.023	19.5194	18.979	19.1171	20.0206	18.9965	-	-	-	-	-	-	-	-	0	0	-	-	-	-	FALSE	FALSE	sp|P15731|UBC4_YEAST	P15731	UBC4_YEAST	148	Saccharomyces cerevisiae (strain ATCC 204508 / S288c) OX=559292	1:Experimental evidence at protein level	0.9976
P17505	P17505	MDH1	Malate dehydrogenase, mitochondrial	sp|P17505|MDHM_YEAST Malate dehydrogenase, mitochondrial OS=Saccharomyces cerevisiae (strain ATCC 204508 / S288c) OX=559292 GN=MDH1 PE=1 SV=2	35.63	1	4.5	0.7393	0	0	0	0	0	1	-	19.6605	-	-	-	19.1675	-	18.8316	-	-	-	18.3706	-	-	-	-	-	-	-	-	0	0	-	-	-	-	FALSE	FALSE	sp|P17505|MDHM_YEAST	P17505	MDHM_YEAST	334	Saccharomyces cerevisiae (strain ATCC 204508 / S288c) OX=559292	1:Experimental evidence at protein level	0.9908
P20967	P20967	KGD1	2-oxoglutarate dehydrogenase, mitochondrial	sp|P20967|ODO1_YEAST 2-oxoglutarate dehydrogenase, mitochondrial OS=Saccharomyces cerevisiae (strain ATCC 204508 / S288c) OX=559292 GN=KGD1 PE=1 SV=2	114.35	1	0.9	0.8222	0	0	1	0	0	0	-	-	20.7496	19.8613	22.051	-	-	-	18.5729	17.7446	19.8945	-	-	-	-	-	-	-	-	-	0	0	-	-	-	-	FALSE	FALSE	sp|P20967|ODO1_YEAST	P20967	ODO1_YEAST	1014	Saccharomyces cerevisiae (strain ATCC 204508 / S288c) OX=559292	1:Experimental evidence at protein level	0.9943
P21264	P21264	ADE2	Phosphoribosylaminoimidazole carboxylase	sp|P21264|PUR6_YEAST Phosphoribosylaminoimidazole carboxylase OS=Saccharomyces cerevisiae (strain ATCC 204508 / S288c) OX=559292 GN=ADE2 PE=1 SV=1	62.3	1	1.4	0.4469	0	0	0	0	1	0	19.5355	-	-	-	19.7881	-	17.9975	-	-	-	17.9016	-	-	-	-	-	-	-	-	-	0	0	-	-	-	-	FALSE	FALSE	sp|P21264|PUR6_YEAST	P21264	PUR6_YEAST	571	Saccharomyces cerevisiae (strain ATCC 204508 / S288c) OX=559292	1:Experimental evidence at protein level	0.9684
P22141	P22141	PRE1	Proteasome subunit beta type-4	sp|P22141|PSB4_YEAST Proteasome subunit beta type-4 OS=Saccharomyces cerevisiae (strain ATCC 204508 / S288c) OX=559292 GN=PRE1 PE=1 SV=2	22.5	1	6.1	0.9537	0	0	0	1	0	0	21.8466	21.4001	20.9175	21.6087	-	21.1918	22.2262	21.4012	20.9284	21.6797	-	21.225	-	-	-	-	-	-	-	-	0	0	-	-	-	-	FALSE	FALSE	sp|P22141|PSB4_YEAST	P22141	PSB4_YEAST	198	Saccharomyces cerevisiae (strain ATCC 204508 / S288c) OX=559292	1:Experimental evidence at protein level	0.9987
P22203	P22203	VMA4	V-type proton ATPase subunit E	sp|P22203|VATE_YEAST V-type proton ATPase subunit E OS=Saccharomyces cerevisiae (strain ATCC 204508 / S288c) OX=559292 GN=VMA4 PE=1 SV=4	26.46	1	5.2	0.9602	0	0	0	0	0	1	21.7129	21.7117	21.2537	21.4237	21.6528	21.3343	21.562	21.1823	20.7341	20.9642	21.1533	20.8369	-	-	-	-	-	-	-	-	0	0	-	-	-	-	FALSE	FALSE	sp|P22203|VATE_YEAST	P22203	VATE_YEAST	233	Saccharomyces cerevisiae (strain ATCC 204508 / S288c) OX=559292	1:Experimental evidence at protein level	0.9989
P22336	P22336	RFA1	Replication factor A protein 1	sp|P22336|RFA1_YEAST Replication factor A protein 1 OS=Saccharomyces cerevisiae (strain ATCC 204508 / S288c) OX=559292 GN=RFA1 PE=1 SV=1	70.3	1	1.1	0.833	0	1	0	0	0	0	19.8698	19.0157	18.9543	19.1535	19.8756	18.902	18.3318	17.0992	17.0477	17.3069	17.9891	17.0176	-	-	-	-	-	-	-	-	0	0	-	-	-	-	FALSE	FALSE	sp|P22336|RFA1_YEAST	P22336	RFA1_YEAST	621	Saccharomyces cerevisiae (strain ATCC 204508 / S288c) OX=559292	1:Experimental evidence at protein level	0.9947
P27614	P27614	CPS1	Carboxypeptidase S	sp|P27614|CBPS_YEAST Carboxypeptidase S OS=Saccharomyces cerevisiae (strain ATCC 204508 / S288c) OX=559292 GN=CPS1 PE=1 SV=2	64.56	1	1.6	0.6023	0	0	0	0	1	0	22.2052	21.8119	21.1901	21.956	22.4846	21.6909	21.1108	20.3391	19.7271	20.553	21.0417	20.2501	-	-	-	-	-	-	-	-	0	0	-	-	-	-	FALSE	FALSE	sp|P27614|CBPS_YEAST	P27614	CBPS_YEAST	576	Saccharomyces cerevisiae (strain ATCC 204508 / S288c) OX=559292	1:Experimental evidence at protein level	0.9829
P28000	P28000	RPC19	DNA-directed RNA polymerases I and III subunit RPAC2	sp|P28000|RPAC2_YEAST DNA-directed RNA polymerases I and III subunit RPAC2 OS=Saccharomyces cerevisiae (strain ATCC 204508 / S288c) OX=559292 GN=RPC19 PE=1 SV=1	16.14	1	7.7	0.9528	0	0	0	0	1	0	20.6663	19.8575	20.3528	20.1024	20.6989	19.7776	21.4084	20.2212	20.7264	20.5359	21.0925	20.1733	-	-	-	-	-	-	-	-	0	0	-	-	-	-	FALSE	FALSE	sp|P28000|RPAC2_YEAST	P28000	RPAC2_YEAST	142	Saccharomyces cerevisiae (strain ATCC 204508 / S288c) OX=559292	1:Experimental evidence at protein level	0.9987
P30656	P30656	PRE2	Proteasome subunit beta type-5	sp|P30656|PSB5_YEAST Proteasome subunit beta type-5 OS=Saccharomyces cerevisiae (strain ATCC 204508 / S288c) OX=559292 GN=PRE2 PE=1 SV=3	31.62	1	3.5	0.9529	0	0	0	0	1	0	19.4775	-	19.1479	18.583	19.654	-	19.1201	-	18.4219	17.917	18.9481	-	-	-	-	-	-	-	-	-	0	0	-	-	-	-	FALSE	FALSE	sp|P30656|PSB5_YEAST	P30656	PSB5_YEAST	287	Saccharomyces cerevisiae (strain ATCC 204508 / S288c) OX=559292	1:Experimental evidence at protein level	0.9987
P32445	P32445	RIM1	Single-stranded DNA-binding protein RIM1, mitochondrial	sp|P32445|RIM1_YEAST Single-stranded DNA-binding protein RIM1, mitochondrial OS=Saccharomyces cerevisiae (strain ATCC 204508 / S288c) OX=559292 GN=RIM1 PE=1 SV=1	15.38	1	11.1	0.9634	0	0	0	0	0	1	22.2848	21.3844	20.9782	20.7731	21.3499	21.0849	23.0269	21.748	21.3517	21.2066	21.7435	21.4806	-	-	-	-	-	-	-	-	0	0	-	-	-	-	FALSE	FALSE	sp|P32445|RIM1_YEAST	P32445	RIM1_YEAST	135	Saccharomyces cerevisiae (strain ATCC 204508 / S288c) OX=559292	1:Experimental evidence at protein level	0.999
P32486	P32486	KRE6	Beta-glucan synthesis-associated protein KRE6	sp|P32486|KRE6_YEAST Beta-glucan synthesis-associated protein KRE6 OS=Saccharomyces cerevisiae (strain ATCC 204508 / S288c) OX=559292 GN=KRE6 PE=1 SV=2	80.07	1	1.8	0.9608	0	0	0	1	0	0	-	-	-	-	-	-	-	-	-	-	-	-	-	-	-	-	-	-	-	-	0	0	-	-	-	-	FALSE	FALSE	sp|P32486|KRE6_YEAST	P32486	KRE6_YEAST	720	Saccharomyces cerevisiae (strain ATCC 204508 / S288c) OX=559292	1:Experimental evidence at protein level	0.9989
P32599	P32599	SAC6	Fimbrin	sp|P32599|FIMB_YEAST Fimbrin OS=Saccharomyces cerevisiae (strain ATCC 204508 / S288c) OX=559292 GN=SAC6 PE=1 SV=1	71.73	1	2.2	0.9083	0	0	0	0	1	0	-	-	-	19.7127	20.6509	-	-	-	-	17.7056	18.6039	-	-	-	-	-	-	-	-	-	0	0	-	-	-	-	FALSE	FALSE	sp|P32599|FIMB_YEAST	P32599	FIMB_YEAST	642	Saccharomyces cerevisiae (strain ATCC 204508 / S288c) OX=559292	1:Experimental evidence at protein level	0.9973
P32614	P32614	FRD1	Fumarate reductase 1	sp|P32614|FRDS_YEAST Fumarate reductase 1 OS=Saccharomyces cerevisiae (strain ATCC 204508 / S288c) OX=559292 GN=FRD1 PE=1 SV=1	50.81	1	2.1	0.8501	0	0	0	0	1	0	20.2006	19.4172	18.5674	-	19.6574	-	19.1062	17.9443	17.1044	-	18.2145	-	-	-	-	-	-	-	-	-	0	0	-	-	-	-	FALSE	FALSE	sp|P32614|FRDS_YEAST	P32614	FRDS_YEAST	470	Saccharomyces cerevisiae (strain ATCC 204508 / S288c) OX=559292	1:Experimental evidence at protein level	0.9954
P32774	P32774	TOA2	Transcription initiation factor IIA subunit 2	sp|P32774|T2AG_YEAST Transcription initiation factor IIA subunit 2 OS=Saccharomyces cerevisiae (strain ATCC 204508 / S288c) OX=559292 GN=TOA2 PE=1 SV=1	13.45	1	5.7	0.6416	1	0	0	0	0	0	23.917	23.137	23.2102	23.3089	23.9099	22.9721	24.2966	23.1381	23.2212	23.3798	23.9409	23.0052	-	-	-	-	-	-	-	-	0	0	-	-	-	-	FALSE	FALSE	sp|P32774|T2AG_YEAST	P32774	T2AG_YEAST	122	Saccharomyces cerevisiae (strain ATCC 204508 / S288c) OX=559292	1:Experimental evidence at protein level	0.9855
P35176	P35176	CPR5	Peptidyl-prolyl cis-trans isomerase D	sp|P35176|CYPD_YEAST Peptidyl-prolyl cis-trans isomerase D OS=Saccharomyces cerevisiae (strain ATCC 204508 / S288c) OX=559292 GN=CPR5 PE=2 SV=1	25.31	1	4.4	0.8963	0	1	0	0	0	0	21.677	20.7756	-	20.5772	-	-	21.6415	20.3616	-	20.2331	-	-	-	-	-	-	-	-	-	-	0	0	-	-	-	-	FALSE	FALSE	sp|P35176|CYPD_YEAST	P35176	CYPD_YEAST	225	Saccharomyces cerevisiae (strain ATCC 204508 / S288c) OX=559292	2:Experimental evidence at transcript level	0.997
P36006	P36006;Q04439	MYO3	Myosin-3	sp|P36006|MYO3_YEAST Myosin-3 OS=Saccharomyces cerevisiae (strain ATCC 204508 / S288c) OX=559292 GN=MYO3 PE=1 SV=4	142.36	1	0.6	0.4578	0	0	1	0	0	0	27.9496	27.0476	26.5618	26.9875	26.3898	27.1756	25.6662	24.3858	23.9098	24.3955	23.7579	24.5458	-	-	-	-	-	-	-	-	0	0	-	-	-	-	FALSE	FALSE	sp|P36006|MYO3_YEAST	P36006	MYO3_YEAST	1272	Saccharomyces cerevisiae (strain ATCC 204508 / S288c) OX=559292	1:Experimental evidence at protein level	0.9697
P37898	P37898	AAP1	Alanine/arginine aminopeptidase	sp|P37898|AAP1_YEAST Alanine/arginine aminopeptidase OS=Saccharomyces cerevisiae (strain ATCC 204508 / S288c) OX=559292 GN=AAP1 PE=1 SV=2	97.6	1	1.6	0.9346	0	1	0	0	0	0	-	-	-	-	-	-	-	-	-	-	-	-	-	-	-	-	-	-	-	-	0	0	-	-	-	-	FALSE	FALSE	sp|P37898|AAP1_YEAST	P37898	AAP1_YEAST	856	Saccharomyces cerevisiae (strain ATCC 204508 / S288c) OX=559292	1:Experimental evidence at protein level	0.9982
P38009	P38009	ADE17	Bifunctional purine biosynthesis protein ADE17	sp|P38009|PUR92_YEAST Bifunctional purine biosynthesis protein ADE17 OS=Saccharomyces cerevisiae (strain ATCC 204508 / S288c) OX=559292 GN=ADE17 PE=1 SV=2	65.22	1	1.4	0.8416	1	0	0	0	0	0	20.5834	20.0111	19.9365	20.1273	20.92	19.9872	19.0885	18.1378	18.073	18.3238	19.0766	18.1459	-	-	-	-	-	-	-	-	0	0	-	-	-	-	FALSE	FALSE	sp|P38009|PUR92_YEAST	P38009	PUR92_YEAST	592	Saccharomyces cerevisiae (strain ATCC 204508 / S288c) OX=559292	1:Experimental evidence at protein level	0.9951
P38074	P38074	HMT1	Protein arginine N-methyltransferase 1	sp|P38074|HMT1_YEAST Protein arginine N-methyltransferase 1 OS=Saccharomyces cerevisiae (strain ATCC 204508 / S288c) OX=559292 GN=HMT1 PE=1 SV=1	39.76	1	2.3	0.5966	1	0	0	0	0	0	19.9603	18.7337	18.9376	18.3313	19.2082	18.869	19.3398	17.7348	17.9485	17.4023	18.2392	17.9022	-	-	-	-	-	-	-	-	0	0	-	-	-	-	FALSE	FALSE	sp|P38074|HMT1_YEAST	P38074	HMT1_YEAST	348	Saccharomyces cerevisiae (strain ATCC 204508 / S288c) OX=559292	1:Experimental evidence at protein level	0.9825
P38330	P38330	YBR238C	RNA-binding protein RMD9-like, mitochondrial	sp|P38330|RMD9L_YEAST RNA-binding protein RMD9-like, mitochondrial OS=Saccharomyces cerevisiae (strain ATCC 204508 / S288c) OX=559292 GN=YBR238C PE=1 SV=1	83.71	1	1.2	0.6376	0	0	0	0	0	1	22.2547	21.2022	-	20.4237	20.9708	21.1773	20.4822	19.0513	-	18.3427	18.8499	19.0584	-	-	-	-	-	-	-	-	0	0	-	-	-	-	FALSE	FALSE	sp|P38330|RMD9L_YEAST	P38330	RMD9L_YEAST	731	Saccharomyces cerevisiae (strain ATCC 204508 / S288c) OX=559292	1:Experimental evidence at protein level	0.9852
P38555	P38555;P51996	YPT31	GTP-binding protein YPT31/YPT8	sp|P38555|YPT31_YEAST GTP-binding protein YPT31/YPT8 OS=Saccharomyces cerevisiae (strain ATCC 204508 / S288c) OX=559292 GN=YPT31 PE=1 SV=3	24.45	1	4.9	0.959	0	0	0	0	1	0	22.7812	22.2892	21.5191	22.2352	22.4112	22.1385	22.4238	21.5533	20.7931	21.5692	21.7053	21.4347	-	-	-	-	-	-	-	-	0	0	-	-	-	-	FALSE	FALSE	sp|P38555|YPT31_YEAST	P38555	YPT31_YEAST	223	Saccharomyces cerevisiae (strain ATCC 204508 / S288c) OX=559292	1:Experimental evidence at protein level	0.9989
P38616	P38616	YGP1	Protein YGP1	sp|P38616|YGP1_YEAST Protein YGP1 OS=Saccharomyces cerevisiae (strain ATCC 204508 / S288c) OX=559292 GN=YGP1 PE=1 SV=2	37.31	1	2.8	0.8382	0	0	0	1	0	0	22.1949	21.5271	20.9837	21.8071	21.6165	20.9262	22.1594	21.1132	20.5796	21.463	21.2325	20.5444	-	-	-	-	-	-	-	-	0	0	-	-	-	-	FALSE	FALSE	sp|P38616|YGP1_YEAST	P38616	YGP1_YEAST	354	Saccharomyces cerevisiae (strain ATCC 204508 / S288c) OX=559292	1:Experimental evidence at protein level	0.9949
P38688	P38688	SRP72	Signal recognition particle subunit SRP72	sp|P38688|SRP72_YEAST Signal recognition particle subunit SRP72 OS=Saccharomyces cerevisiae (strain ATCC 204508 / S288c) OX=559292 GN=SRP72 PE=1 SV=2	73.5	1	1.7	0.9188	0	1	0	0	0	0	-	-	-	-	-	-	-	-	-	-	-	-	-	-	-	-	-	-	-	-	0	0	-	-	-	-	FALSE	FALSE	sp|P38688|SRP72_YEAST	P38688	SRP72_YEAST	640	Saccharomyces cerevisiae (strain ATCC 204508 / S288c) OX=559292	1:Experimental evidence at protein level	0.9977
P38810	P38810	SFB3	SED5-binding protein 3	sp|P38810|SFB3_YEAST SED5-binding protein 3 OS=Saccharomyces cerevisiae (strain ATCC 204508 / S288c) OX=559292 GN=SFB3 PE=1 SV=1	103.88	1	1.4	0.8897	0	0	0	0	1	0	-	-	-	-	-	-	-	-	-	-	-	-	-	-	-	-	-	-	-	-	0	0	-	-	-	-	FALSE	FALSE	sp|P38810|SFB3_YEAST	P38810	SFB3_YEAST	929	Saccharomyces cerevisiae (strain ATCC 204508 / S288c) OX=559292	1:Experimental evidence at protein level	0.9967
P38845	P38845	CRP1	Cruciform DNA-recognizing protein 1	sp|P38845|CRP1_YEAST Cruciform DNA-recognizing protein 1 OS=Saccharomyces cerevisiae (strain ATCC 204508 / S288c) OX=559292 GN=CRP1 PE=1 SV=1	51.08	1	2.4	0.9997	1	0	0	0	0	0	21.9698	-	-	-	-	-	21.2714	-	-	-	-	-	-	-	-	-	-	-	-	-	0	0	-	-	-	-	FALSE	FALSE	sp|P38845|CRP1_YEAST	P38845	CRP1_YEAST	465	Saccharomyces cerevisiae (strain ATCC 204508 / S288c) OX=559292	1:Experimental evidence at protein level	0.9989
P39076	P39076	CCT2	T-complex protein 1 subunit beta	sp|P39076|TCPB_YEAST T-complex protein 1 subunit beta OS=Saccharomyces cerevisiae (strain ATCC 204508 / S288c) OX=559292 GN=CCT2 PE=1 SV=1	57.17	1	2.5	0.9567	1	0	0	0	0	0	20.3604	18.8913	19.1637	19.2079	19.8925	18.8431	19.0519	17.2043	17.4867	17.5908	18.2355	17.1882	-	-	-	-	-	-	-	-	0	0	-	-	-	-	FALSE	FALSE	sp|P39076|TCPB_YEAST	P39076	TCPB_YEAST	527	Saccharomyces cerevisiae (strain ATCC 204508 / S288c) OX=559292	1:Experimental evidence at protein level	0.9988
P39715	P39715	ECM1	Shuttling pre-60S factor ECM1	sp|P39715|ECM1_YEAST Shuttling pre-60S factor ECM1 OS=Saccharomyces cerevisiae (strain ATCC 204508 / S288c) OX=559292 GN=ECM1 PE=1 SV=2	23.88	1	4.7	0.603	0	0	0	0	1	0	-	-	-	-	-	-	-	-	-	-	-	-	-	-	-	-	-	-	-	-	0	0	-	-	-	-	FALSE	FALSE	sp|P39715|ECM1_YEAST	P39715	ECM1_YEAST	212	Saccharomyces cerevisiae (strain ATCC 204508 / S288c) OX=559292	1:Experimental evidence at protein level	0.9829
P39726	P39726	GCV3	Glycine cleavage system H protein, mitochondrial	sp|P39726|GCSH_YEAST Glycine cleavage system H protein, mitochondrial OS=Saccharomyces cerevisiae (strain ATCC 204508 / S288c) OX=559292 GN=GCV3 PE=1 SV=3	18.78	1	4.7	0.7861	1	0	0	0	0	0	21.7	21.2221	20.1731	20.9177	21.0301	21.0951	22.9276	22.0712	21.0321	21.8366	21.9091	21.9763	-	-	-	-	-	-	-	-	0	0	-	-	-	-	FALSE	FALSE	sp|P39726|GCSH_YEAST	P39726	GCSH_YEAST	170	Saccharomyces cerevisiae (strain ATCC 204508 / S288c) OX=559292	1:Experimental evidence at protein level	0.9929
P39923	P39923	NPR2	Nitrogen permease regulator 2	sp|P39923|NPR2_YEAST Nitrogen permease regulator 2 OS=Saccharomyces cerevisiae (strain ATCC 204508 / S288c) OX=559292 GN=NPR2 PE=1 SV=2	69.81	1	1.5	0.4166	0	0	0	1	0	0	-	-	-	21.0196	-	19.3423	-	-	-	19.1311	-	17.4161	-	-	-	-	-	-	-	-	0	0	-	-	-	-	FALSE	FALSE	sp|P39923|NPR2_YEAST	P39923	NPR2_YEAST	615	Saccharomyces cerevisiae (strain ATCC 204508 / S288c) OX=559292	1:Experimental evidence at protein level	0.9643
P39958	P39958	GDI1	Rab GDP-dissociation inhibitor	sp|P39958|GDI1_YEAST Rab GDP-dissociation inhibitor OS=Saccharomyces cerevisiae (strain ATCC 204508 / S288c) OX=559292 GN=GDI1 PE=1 SV=1	51.17	1	2	0.8868	0	0	0	0	1	0	20.0168	18.7448	19.2935	-	20.0798	-	19.0428	17.3922	17.9508	-	18.7572	-	-	-	-	-	-	-	-	-	0	0	-	-	-	-	FALSE	FALSE	sp|P39958|GDI1_YEAST	P39958	GDI1_YEAST	451	Saccharomyces cerevisiae (strain ATCC 204508 / S288c) OX=559292	1:Experimental evidence at protein level	0.9966
P40055	P40055	UTP7	U3 small nucleolar RNA-associated protein 7	sp|P40055|UTP7_YEAST U3 small nucleolar RNA-associated protein 7 OS=Saccharomyces cerevisiae (strain ATCC 204508 / S288c) OX=559292 GN=UTP7 PE=1 SV=1	62.28	1	1.4	0.6963	1	0	0	0	0	0	19.3704	17.3925	-	16.8459	-	17.6269	18.2761	15.9197	-	15.4429	-	16.1861	-	-	-	-	-	-	-	-	0	0	-	-	-	-	FALSE	FALSE	sp|P40055|UTP7_YEAST	P40055	UTP7_YEAST	554	Saccharomyces cerevisiae (strain ATCC 204508 / S288c) OX=559292	1:Experimental evidence at protein level	0.9886
P40069	P40069	KAP123	Importin subunit beta-4	sp|P40069|IMB4_YEAST Importin subunit beta-4 OS=Saccharomyces cerevisiae (strain ATCC 204508 / S288c) OX=559292 GN=KAP123 PE=1 SV=1	122.52	1	1	0.9624	0	0	0	0	1	0	22.9435	-	21.6764	22.382	23.1408	21.5514	20.7925	-	19.1569	19.9224	20.6413	19.054	-	-	-	-	-	-	-	-	0	0	-	-	-	-	FALSE	FALSE	sp|P40069|IMB4_YEAST	P40069	IMB4_YEAST	1113	Saccharomyces cerevisiae (strain ATCC 204508 / S288c) OX=559292	1:Experimental evidence at protein level	0.999
P40215	P40215	NDE1	External NADH-ubiquinone oxidoreductase 1, mitochondrial	sp|P40215|NDH1_YEAST External NADH-ubiquinone oxidoreductase 1, mitochondrial OS=Saccharomyces cerevisiae (strain ATCC 204508 / S288c) OX=559292 GN=NDE1 PE=1 SV=1	62.73	1	1.8	0.8536	0	0	0	0	1	0	-	-	-	-	-	-	-	-	-	-	-	-	-	-	-	-	-	-	-	-	0	0	-	-	-	-	FALSE	FALSE	sp|P40215|NDH1_YEAST	P40215	NDH1_YEAST	560	Saccharomyces cerevisiae (strain ATCC 204508 / S288c) OX=559292	1:Experimental evidence at protein level	0.9955
P42943	P42943	CCT7	T-complex protein 1 subunit eta	sp|P42943|TCPH_YEAST T-complex protein 1 subunit eta OS=Saccharomyces cerevisiae (strain ATCC 204508 / S288c) OX=559292 GN=CCT7 PE=1 SV=1	59.7	1	1.5	0.8344	0	0	0	0	1	0	-	-	-	-	-	-	-	-	-	-	-	-	-	-	-	-	-	-	-	-	0	0	-	-	-	-	FALSE	FALSE	sp|P42943|TCPH_YEAST	P42943	TCPH_YEAST	550	Saccharomyces cerevisiae (strain ATCC 204508 / S288c) OX=559292	1:Experimental evidence at protein level	0.9948
P47117	P47117	ARP3	Actin-related protein 3	sp|P47117|ARP3_YEAST Actin-related protein 3 OS=Saccharomyces cerevisiae (strain ATCC 204508 / S288c) OX=559292 GN=ARP3 PE=1 SV=1	49.51	1	2.4	0.9575	0	0	0	0	1	0	21.3864	20.17	20.8842	20.7745	22.0766	20.2342	20.688	19.0931	19.8172	19.7674	21.0296	19.1893	-	-	-	-	-	-	-	-	0	0	-	-	-	-	FALSE	FALSE	sp|P47117|ARP3_YEAST	P47117	ARP3_YEAST	449	Saccharomyces cerevisiae (strain ATCC 204508 / S288c) OX=559292	1:Experimental evidence at protein level	0.9988
P47173	P47173	YJR142W	Uncharacterized protein YJR142W	sp|P47173|YJ9J_YEAST Uncharacterized protein YJR142W OS=Saccharomyces cerevisiae (strain ATCC 204508 / S288c) OX=559292 GN=YJR142W PE=1 SV=1	39.67	1	2.3	0.5349	1	0	0	0	0	0	21.2682	20.3032	20.2775	20.5725	21.1855	20.5172	20.3583	19.0148	18.9989	19.3539	19.927	19.2609	-	-	-	-	-	-	-	-	0	0	-	-	-	-	FALSE	FALSE	sp|P47173|YJ9J_YEAST	P47173	YJ9J_YEAST	342	Saccharomyces cerevisiae (strain ATCC 204508 / S288c) OX=559292	1:Experimental evidence at protein level	0.9776
P48570	P48570;Q12122	LYS20	Homocitrate synthase, cytosolic isozyme	sp|P48570|HOSC_YEAST Homocitrate synthase, cytosolic isozyme OS=Saccharomyces cerevisiae (strain ATCC 204508 / S288c) OX=559292 GN=LYS20 PE=1 SV=1	47.07	1	2.3	0.8015	0	0	1	0	0	0	21.9735	22.3072	22.2025	21.8909	23.0158	22.3201	20.938	20.8933	20.7984	20.5468	21.6318	20.9383	-	-	-	-	-	-	-	-	0	0	-	-	-	-	FALSE	FALSE	sp|P48570|HOSC_YEAST	P48570	HOSC_YEAST	428	Saccharomyces cerevisiae (strain ATCC 204508 / S288c) OX=559292	1:Experimental evidence at protein level	0.9935
P49334	P49334	TOM22	Mitochondrial import receptor subunit TOM22	sp|P49334|TOM22_YEAST Mitochondrial import receptor subunit TOM22 OS=Saccharomyces cerevisiae (strain ATCC 204508 / S288c) OX=559292 GN=TOM22 PE=1 SV=3	16.78	1	5.3	0.6923	0	0	1	0	0	0	21.2094	-	19.734	19.7622	-	-	21.9515	-	20.1075	20.1957	-	-	-	-	-	-	-	-	-	-	0	0	-	-	-	-	FALSE	FALSE	sp|P49334|TOM22_YEAST	P49334	TOM22_YEAST	152	Saccharomyces cerevisiae (strain ATCC 204508 / S288c) OX=559292	1:Experimental evidence at protein level	0.9884
P53108	P53108	YIP5	Protein YIP5	sp|P53108|YIP5_YEAST Protein YIP5 OS=Saccharomyces cerevisiae (strain ATCC 204508 / S288c) OX=559292 GN=YIP5 PE=1 SV=1	34.82	1	3.5	0.9599	0	0	0	0	1	0	-	-	-	-	20.7228	-	-	-	-	-	20.6018	-	-	-	-	-	-	-	-	-	0	0	-	-	-	-	FALSE	FALSE	sp|P53108|YIP5_YEAST	P53108	YIP5_YEAST	310	Saccharomyces cerevisiae (strain ATCC 204508 / S288c) OX=559292	1:Experimental evidence at protein level	0.9989
P53303	P53303	ZPR1	Zinc finger protein ZPR1	sp|P53303|ZPR1_YEAST Zinc finger protein ZPR1 OS=Saccharomyces cerevisiae (strain ATCC 204508 / S288c) OX=559292 GN=ZPR1 PE=1 SV=1	55.04	1	1.6	0.8885	0	1	0	0	0	0	-	20.6257	-	20.9354	-	-	-	19.0418	-	19.4214	-	-	-	-	-	-	-	-	-	-	0	0	-	-	-	-	FALSE	FALSE	sp|P53303|ZPR1_YEAST	P53303	ZPR1_YEAST	486	Saccharomyces cerevisiae (strain ATCC 204508 / S288c) OX=559292	1:Experimental evidence at protein level	0.9967
P53312	P53312	LSC2	Succinate--CoA ligase [ADP-forming] subunit beta, mitochondrial	sp|P53312|SUCB_YEAST Succinate--CoA ligase [ADP-forming] subunit beta, mitochondrial OS=Saccharomyces cerevisiae (strain ATCC 204508 / S288c) OX=559292 GN=LSC2 PE=1 SV=1	46.87	1	2.6	0.8649	1	0	0	0	0	0	20.4598	-	20.4571	20.452	20.9184	19.142	19.2019	-	18.8307	18.8855	19.312	17.5378	-	-	-	-	-	-	-	-	0	0	-	-	-	-	FALSE	FALSE	sp|P53312|SUCB_YEAST	P53312	SUCB_YEAST	427	Saccharomyces cerevisiae (strain ATCC 204508 / S288c) OX=559292	1:Experimental evidence at protein level	0.9959
P53723	P53723	YNR021W	UPF0674 endoplasmic reticulum membrane protein YNR021W	sp|P53723|YN8B_YEAST UPF0674 endoplasmic reticulum membrane protein YNR021W OS=Saccharomyces cerevisiae (strain ATCC 204508 / S288c) OX=559292 GN=YNR021W PE=1 SV=3	47.06	1	2.2	0.9186	1	0	0	0	0	0	21.2648	-	-	-	-	-	20.2907	-	-	-	-	-	-	-	-	-	-	-	-	-	0	0	-	-	-	-	FALSE	FALSE	sp|P53723|YN8B_YEAST	P53723	YN8B_YEAST	404	Saccharomyces cerevisiae (strain ATCC 204508 / S288c) OX=559292	1:Experimental evidence at protein level	0.9977
P53889	P53889	FMP41	Uncharacterized mitochondrial hydrolase FMP41	sp|P53889|FMP41_YEAST Uncharacterized mitochondrial hydrolase FMP41 OS=Saccharomyces cerevisiae (strain ATCC 204508 / S288c) OX=559292 GN=FMP41 PE=1 SV=1	28.77	1	2.7	0.4811	0	0	0	1	0	0	-	-	-	-	-	-	-	-	-	-	-	-	-	-	-	-	-	-	-	-	0	0	-	-	-	-	FALSE	FALSE	sp|P53889|FMP41_YEAST	P53889	FMP41_YEAST	259	Saccharomyces cerevisiae (strain ATCC 204508 / S288c) OX=559292	1:Experimental evidence at protein level	0.9723
P53927	P53927	NOP15	Ribosome biogenesis protein 15	sp|P53927|NOP15_YEAST Ribosome biogenesis protein 15 OS=Saccharomyces cerevisiae (strain ATCC 204508 / S288c) OX=559292 GN=NOP15 PE=1 SV=1	25.43	1	3.6	0.6118	0	0	0	0	1	0	19.6387	18.169	19.0131	18.354	18.8197	-	20.3808	18.5327	19.3866	18.7875	19.2133	-	-	-	-	-	-	-	-	-	0	0	-	-	-	-	FALSE	FALSE	sp|P53927|NOP15_YEAST	P53927	NOP15_YEAST	220	Saccharomyces cerevisiae (strain ATCC 204508 / S288c) OX=559292	1:Experimental evidence at protein level	0.9835
P54860	P54860	UFD2	E4 ubiquitin-protein ligase UFD2	sp|P54860|UFD2_YEAST E4 ubiquitin-protein ligase UFD2 OS=Saccharomyces cerevisiae (strain ATCC 204508 / S288c) OX=559292 GN=UFD2 PE=1 SV=3	109.85	1	1.1	0.6267	0	1	0	0	0	0	-	20.6469	-	-	-	-	-	18.233	-	-	-	-	-	-	-	-	-	-	-	-	0	0	-	-	-	-	FALSE	FALSE	sp|P54860|UFD2_YEAST	P54860	UFD2_YEAST	961	Saccharomyces cerevisiae (strain ATCC 204508 / S288c) OX=559292	1:Experimental evidence at protein level	0.9845
P89886	P89886	TMA20	Translation machinery-associated protein 20	sp|P89886|TMA20_YEAST Translation machinery-associated protein 20 OS=Saccharomyces cerevisiae (strain ATCC 204508 / S288c) OX=559292 GN=TMA20 PE=1 SV=1	20.26	1	6.1	0.961	0	0	0	0	1	0	-	20.053	19.9202	-	20.878	20.1857	-	20.0541	19.9312	-	20.909	20.2189	-	-	-	-	-	-	-	-	0	0	-	-	-	-	FALSE	FALSE	sp|P89886|TMA20_YEAST	P89886	TMA20_YEAST	181	Saccharomyces cerevisiae (strain ATCC 204508 / S288c) OX=559292	1:Experimental evidence at protein level	0.9989
Q03195	Q03195	RLI1	Translation initiation factor RLI1	sp|Q03195|RLI1_YEAST Translation initiation factor RLI1 OS=Saccharomyces cerevisiae (strain ATCC 204508 / S288c) OX=559292 GN=RLI1 PE=1 SV=1	68.3	1	1.3	0.4001	0	0	0	0	1	0	-	-	-	-	-	-	-	-	-	-	-	-	-	-	-	-	-	-	-	-	0	0	-	-	-	-	FALSE	FALSE	sp|Q03195|RLI1_YEAST	Q03195	RLI1_YEAST	608	Saccharomyces cerevisiae (strain ATCC 204508 / S288c) OX=559292	1:Experimental evidence at protein level	0.9619
Q03579	Q03579	LIP1	Ceramide synthase subunit LIP1	sp|Q03579|LIP1_YEAST Ceramide synthase subunit LIP1 OS=Saccharomyces cerevisiae (strain ATCC 204508 / S288c) OX=559292 GN=LIP1 PE=1 SV=1	17.2	1	6.7	0.5085	1	0	0	0	0	0	21.057	20.3381	20.0912	20.5668	20.9432	20.3717	21.7991	20.7017	20.4647	21.0003	21.3368	20.7674	-	-	-	-	-	-	-	-	0	0	-	-	-	-	FALSE	FALSE	sp|Q03579|LIP1_YEAST	Q03579	LIP1_YEAST	150	Saccharomyces cerevisiae (strain ATCC 204508 / S288c) OX=559292	1:Experimental evidence at protein level	0.9751
Q03862	Q03862	ARX1	Probable metalloprotease ARX1	sp|Q03862|ARX1_YEAST Probable metalloprotease ARX1 OS=Saccharomyces cerevisiae (strain ATCC 204508 / S288c) OX=559292 GN=ARX1 PE=1 SV=1	65.17	1	1.7	0.8199	0	1	0	0	0	0	22.1958	21.0326	22.3511	21.8686	22.7744	21.3191	20.8384	19.2967	20.6251	20.2025	21.0685	19.6153	-	-	-	-	-	-	-	-	0	0	-	-	-	-	FALSE	FALSE	sp|Q03862|ARX1_YEAST	Q03862	ARX1_YEAST	593	Saccharomyces cerevisiae (strain ATCC 204508 / S288c) OX=559292	1:Experimental evidence at protein level	0.9942
Q05016	Q05016	YMR226C	NADP-dependent 3-hydroxy acid dehydrogenase	sp|Q05016|YM71_YEAST NADP-dependent 3-hydroxy acid dehydrogenase OS=Saccharomyces cerevisiae (strain ATCC 204508 / S288c) OX=559292 GN=YMR226C PE=1 SV=1	29.14	1	3.7	0.9412	0	0	1	0	0	0	-	-	-	-	-	-	-	-	-	-	-	-	-	-	-	-	-	-	-	-	0	0	-	-	-	-	FALSE	FALSE	sp|Q05016|YM71_YEAST	Q05016	YM71_YEAST	267	Saccharomyces cerevisiae (strain ATCC 204508 / S288c) OX=559292	1:Experimental evidence at protein level	0.9984
Q05359	Q05359	ERP1	Protein ERP1	sp|Q05359|ERP1_YEAST Protein ERP1 OS=Saccharomyces cerevisiae (strain ATCC 204508 / S288c) OX=559292 GN=ERP1 PE=1 SV=1	24.71	1	4.1	0.6347	0	0	1	0	0	0	21.4783	21.5864	21.1628	21.4343	22.0404	20.8851	21.7059	21.4355	21.0218	21.3532	21.9194	20.7663	-	-	-	-	-	-	-	-	0	0	-	-	-	-	FALSE	FALSE	sp|Q05359|ERP1_YEAST	Q05359	ERP1_YEAST	219	Saccharomyces cerevisiae (strain ATCC 204508 / S288c) OX=559292	1:Experimental evidence at protein level	0.985
Q12080	Q12080	NOP53	Ribosome biogenesis protein NOP53	sp|Q12080|NOP53_YEAST Ribosome biogenesis protein NOP53 OS=Saccharomyces cerevisiae (strain ATCC 204508 / S288c) OX=559292 GN=NOP53 PE=1 SV=1	52.52	1	1.8	0.779	1	0	0	0	0	0	19.3775	17.8364	-	16.8723	16.9797	-	18.8395	16.9199	-	16.0257	16.0932	-	-	-	-	-	-	-	-	-	0	0	-	-	-	-	FALSE	FALSE	sp|Q12080|NOP53_YEAST	Q12080	NOP53_YEAST	455	Saccharomyces cerevisiae (strain ATCC 204508 / S288c) OX=559292	1:Experimental evidence at protein level	0.9926
Q12100	Q12100	RTK1	Probable serine/threonine-protein kinase RTK1	sp|Q12100|RTK1_YEAST Probable serine/threonine-protein kinase RTK1 OS=Saccharomyces cerevisiae (strain ATCC 204508 / S288c) OX=559292 GN=RTK1 PE=1 SV=1	69.57	1	2.4	0.9627	0	1	0	0	0	0	19.8105	21.1987	-	-	20.6799	21.5396	18.5527	19.5624	-	-	19.0735	19.9354	-	-	-	-	-	-	-	-	0	0	-	-	-	-	FALSE	FALSE	sp|Q12100|RTK1_YEAST	Q12100	RTK1_YEAST	620	Saccharomyces cerevisiae (strain ATCC 204508 / S288c) OX=559292	1:Experimental evidence at protein level	0.999
Q12265	Q12265	PRS5	Ribose-phosphate pyrophosphokinase 5	sp|Q12265|KPR5_YEAST Ribose-phosphate pyrophosphokinase 5 OS=Saccharomyces cerevisiae (strain ATCC 204508 / S288c) OX=559292 GN=PRS5 PE=1 SV=1	53.47	1	1.6	0.5673	0	0	0	0	1	0	19.8856	-	-	18.5401	19.2055	-	18.6277	-	-	16.9736	17.5991	-	-	-	-	-	-	-	-	-	0	0	-	-	-	-	FALSE	FALSE	sp|Q12265|KPR5_YEAST	Q12265	KPR5_YEAST	496	Saccharomyces cerevisiae (strain ATCC 204508 / S288c) OX=559292	1:Experimental evidence at protein level	0.9803
Q12389	Q12389	DBP10	ATP-dependent RNA helicase DBP10	sp|Q12389|DBP10_YEAST ATP-dependent RNA helicase DBP10 OS=Saccharomyces cerevisiae (strain ATCC 204508 / S288c) OX=559292 GN=DBP10 PE=1 SV=2	112.88	1	0.9	0.8761	1	0	0	0	0	0	20.2132	19.8186	-	18.5956	-	-	18.1777	17.4047	-	16.2514	-	-	-	-	-	-	-	-	-	-	0	0	-	-	-	-	FALSE	FALSE	sp|Q12389|DBP10_YEAST	Q12389	DBP10_YEAST	995	Saccharomyces cerevisiae (strain ATCC 204508 / S288c) OX=559292	1:Experimental evidence at protein level	0.9963
Q12402	Q12402	YOP1	Protein YOP1	sp|Q12402|YOP1_YEAST Protein YOP1 OS=Saccharomyces cerevisiae (strain ATCC 204508 / S288c) OX=559292 GN=YOP1 PE=1 SV=3	20.26	1	4.4	0.499	0	0	0	0	0	1	21.6196	20.3928	19.5968	20.6621	21.078	19.9189	22.1691	20.5638	19.7776	20.9029	21.2789	20.122	-	-	-	-	-	-	-	-	0	0	-	-	-	-	FALSE	FALSE	sp|Q12402|YOP1_YEAST	Q12402	YOP1_YEAST	180	Saccharomyces cerevisiae (strain ATCC 204508 / S288c) OX=559292	1:Experimental evidence at protein level	0.9742
Q12434	Q12434	RDI1	Rho GDP-dissociation inhibitor	sp|Q12434|GDIR_YEAST Rho GDP-dissociation inhibitor OS=Saccharomyces cerevisiae (strain ATCC 204508 / S288c) OX=559292 GN=RDI1 PE=1 SV=1	23.12	1	5.4	0.7285	0	1	0	0	0	0	-	-	-	-	-	-	-	-	-	-	-	-	-	-	-	-	-	-	-	-	0	0	-	-	-	-	FALSE	FALSE	sp|Q12434|GDIR_YEAST	Q12434	GDIR_YEAST	202	Saccharomyces cerevisiae (strain ATCC 204508 / S288c) OX=559292	1:Experimental evidence at protein level	0.9903
Q3E747	Q3E747	YLR363W-A	Uncharacterized protein YLR363W-A	sp|Q3E747|YL363_YEAST Uncharacterized protein YLR363W-A OS=Saccharomyces cerevisiae (strain ATCC 204508 / S288c) OX=559292 GN=YLR363W-A PE=1 SV=1	9.73	1	9.4	0.6366	0	0	0	0	0	1	-	-	-	-	-	23.7664	-	-	-	-	-	25.3845	-	-	-	-	-	-	-	-	0	0	-	-	-	-	FALSE	FALSE	sp|Q3E747|YL363_YEAST	Q3E747	YL363_YEAST	85	Saccharomyces cerevisiae (strain ATCC 204508 / S288c) OX=559292	1:Experimental evidence at protein level	0.9851
Q86ZR7	Q86ZR7	YKL033W-A	Uncharacterized hydrolase YKL033W-A	sp|Q86ZR7|YKD3A_YEAST Uncharacterized hydrolase YKL033W-A OS=Saccharomyces cerevisiae (strain ATCC 204508 / S288c) OX=559292 GN=YKL033W-A PE=3 SV=2	26.15	1	3	0.3845	1	0	0	0	0	0	19.9304	-	18.3784	-	-	18.8123	19.7795	-	17.8589	-	-	18.315	-	-	-	-	-	-	-	-	0	0	-	-	-	-	FALSE	FALSE	sp|Q86ZR7|YKD3A_YEAST	Q86ZR7	YKD3A_YEAST	236	Saccharomyces cerevisiae (strain ATCC 204508 / S288c) OX=559292	3:Protein inferred from homology	0.9594
Q96VH5	Q96VH5	MIC10	MICOS complex subunit MIC10	sp|Q96VH5|MIC10_YEAST MICOS complex subunit MIC10 OS=Saccharomyces cerevisiae (strain ATCC 204508 / S288c) OX=559292 GN=MIC10 PE=1 SV=1	10.4	1	11.3	0.9312	0	0	0	0	1	0	20.68	19.6236	19.763	19.7495	20.0738	19.439	21.6446	20.2097	20.3589	20.4054	20.6898	20.0572	-	-	-	-	-	-	-	-	0	0	-	-	-	-	FALSE	FALSE	sp|Q96VH5|MIC10_YEAST	Q96VH5	MIC10_YEAST	97	Saccharomyces cerevisiae (strain ATCC 204508 / S288c) OX=559292	1:Experimental evidence at protein level	0.9981
contam_O82803	contam_O82803	SRPP	Small rubber particle protein	sp|contam_O82803|SRPP_HEVBR Small rubber particle protein OS=Hevea brasiliensis GN=SRPP PE=1 SV=1	22.33	1	4.9	0.9632	0	0	0	1	0	0	23.8718	22.2653	22.8437	24.7987	23.6915	23.1859	23.6139	21.629	22.2173	24.2322	23.0851	22.5816	-	-	-	-	-	-	-	-	0	0	-	-	-	-	FALSE	TRUE	sp|contam_O82803|SRPP_HEVBR	contam_O82803	SRPP_HEVBR	204	Hevea brasiliensis	1:Experimental evidence at protein level	0.999
contam_P02662	contam_P02662	CSN1S1	Alpha-S1-casein	sp|contam_P02662|CASA1_BOVIN Alpha-S1-casein OS=Bos taurus GN=CSN1S1 PE=1 SV=2	24.51	1	3.3	0.8425	1	0	0	0	0	0	20.5785	18.8453	18.9941	19.2885	20.0561	20.1409	20.806	18.6944	18.853	19.2074	19.9352	20.022	-	-	-	-	-	-	-	-	0	0	-	-	-	-	FALSE	TRUE	sp|contam_P02662|CASA1_BOVIN	contam_P02662	CASA1_BOVIN	214	Bos taurus	1:Experimental evidence at protein level	0.9951
contam_P19013	contam_P19013	KRT4	Keratin, type II cytoskeletal 4	sp|contam_P19013|K2C4_HUMAN Keratin, type II cytoskeletal 4 OS=Homo sapiens GN=KRT4 PE=1 SV=4	57.25	5	1.7	0.999	0	0	1	0	0	0	21.7652	-	22.058	20.7283	-	-	20.5598	-	20.484	19.2143	-	-	-	-	-	-	-	-	-	-	0	0	-	-	-	-	FALSE	TRUE	sp|contam_P19013|K2C4_HUMAN	contam_P19013	K2C4_HUMAN	534	Homo sapiens	1:Experimental evidence at protein level	0.9971
contam_P50446	contam_P50446	Krt6a	Keratin, type II cytoskeletal 6A	sp|contam_P50446|K2C6A_MOUSE Keratin, type II cytoskeletal 6A OS=Mus musculus GN=Krt6a PE=1 SV=3	59.3	11	1.8	0.9929	1	0	0	0	0	0	21.4663	-	18.9211	-	18.4949	20.3873	20.1578	-	17.244	-	16.8379	18.7324	-	-	-	-	-	-	-	-	0	0	-	-	-	-	FALSE	TRUE	sp|contam_P50446|K2C6A_MOUSE	contam_P50446	K2C6A_MOUSE	553	Mus musculus	1:Experimental evidence at protein level	0.9973
contam_Q04695	contam_Q04695	KRT17	Keratin, type I cytoskeletal 17	sp|contam_Q04695|K1C17_HUMAN Keratin, type I cytoskeletal 17 OS=Homo sapiens GN=KRT17 PE=1 SV=2	48.08	11	1.6	0.9997	0	0	0	0	1	0	-	19.3653	18.2637	21.0994	21.6544	19.673	-	17.6784	16.5866	19.4823	19.9974	18.0181	-	-	-	-	-	-	-	-	0	0	-	-	-	-	FALSE	TRUE	sp|contam_Q04695|K1C17_HUMAN	contam_Q04695	K1C17_HUMAN	432	Homo sapiens	1:Experimental evidence at protein level	0.9712
contam_Q5KR48	contam_Q5KR48	TPM2	Tropomyosin beta chain	sp|contam_Q5KR48|TPM2_BOVIN Tropomyosin beta chain OS=Bos taurus GN=TPM2 PE=2 SV=1	32.82	1	4.9	0.4922	0	0	1	0	0	0	-	-	20.7115	-	21.3655	21.3602	-	-	19.8924	-	20.5665	20.5633	-	-	-	-	-	-	-	-	0	0	-	-	-	-	FALSE	TRUE	sp|contam_Q5KR48|TPM2_BOVIN	contam_Q5KR48	TPM2_BOVIN	284	Bos taurus	2:Experimental evidence at transcript level	0.9735
[truncated: 35 more columns]

## Sheet: Mock treated Proteins
									Spectral count						Intensity [log2]						iBAQ intensity [log2]						Imputed LFQ intensity [log2]								Quantitative events		GFP_Atg8_untreated / Ctrl_untreated				Quality filter
Representative protein	Leading proteins	Gene name	Protein name	Fasta header	Molecular weight [kDa]	Total peptides	Sequence coverage	Protein Probability	Ctrl_untreated_1	Ctrl_untreated_2	Ctrl_untreated_3	GFP_Atg8_untreated_1	GFP_Atg8_untreated_2	GFP_Atg8_untreated_3	Ctrl_untreated_1	Ctrl_untreated_2	Ctrl_untreated_3	GFP_Atg8_untreated_1	GFP_Atg8_untreated_2	GFP_Atg8_untreated_3	Ctrl_untreated_1	Ctrl_untreated_2	Ctrl_untreated_3	GFP_Atg8_untreated_1	GFP_Atg8_untreated_2	GFP_Atg8_untreated_3	Ctrl_untreated_1	Ctrl_untreated_2	Ctrl_untreated_3	GFP_Atg8_untreated_1	GFP_Atg8_untreated_2	GFP_Atg8_untreated_3	Ctrl_untreated	GFP_Atg8_untreated	Ctrl_untreated	GFP_Atg8_untreated	P-value	Adjusted p-value	Ratio [log2]	Average expression	Valid	Potential contaminant	Protein	Protein ID	Protein entry name	Protein length	Organism	Protein Existence	Top Peptide Probability
3OGO	3OGO	GFPNanobody	GFP-Nanobody	pdb|3OGO|GFPNANOBODY_SYNTHETIC GFP-Nanobody OS=Synthetic OX=0000 GN=GFPNanobody PE=1 SV=1	13.79	18	71.5	1	605	602	630	641	566	651	38.0496	37.8498	37.9974	38.1687	38.2534	38.3933	38.2493	38.0042	38.2749	38.3523	38.575	38.5963	36.3324	36.3292	35.8529	36.3958	35.8067	36.4536	36.1715	36.2187	3	3	0.886024	0.984156	0.047202	36.1951	TRUE	FALSE	pdb|3OGO|GFPNANOBODY_SYNTHETIC	pdb|3OGO|GFPNANOBODY_SYNTHETIC GFP-Nanobody OS=Synthetic OX=0000 GN=GFPNanobody PE=1 SV=1	pdb|3OGO|GFPNANOBODY_SYNTHETIC GFP-Nanobody OS=Synthetic OX=0000 GN=GFPNanobody PE=1 SV=1	123			0.999
P38182	P38182	ATG8	Autophagy-related protein 8	sp|P38182|ATG8_YEAST Autophagy-related protein 8 OS=Saccharomyces cerevisiae (strain ATCC 204508 / S288c) OX=559292 GN=ATG8 PE=1 SV=1	13.62	8	47.9	1	0	0	0	19	32	16	-	20.9645	21.3518	29.8669	31.5366	29.1014	-	20.8965	21.4069	29.8281	31.6359	29.082	18.7108	19.7786	20.2774	28.6779	29.9951	27.8343	19.5889	28.8358	1	3	1.25328e-05	0.00292015	9.24683	24.2123	TRUE	FALSE	sp|P38182|ATG8_YEAST	P38182	ATG8_YEAST	117	Saccharomyces cerevisiae (strain ATCC 204508 / S288c) OX=559292	1:Experimental evidence at protein level	0.999
P40344	P40344	ATG3	Autophagy-related protein 3	sp|P40344|ATG3_YEAST Autophagy-related protein 3 OS=Saccharomyces cerevisiae (strain ATCC 204508 / S288c) OX=559292 GN=ATG3 PE=1 SV=1	35.86	11	47.4	1	0	0	0	13	30	10	-	-	-	28.4314	30.6714	27.7217	-	-	-	27.4996	29.8776	26.8092	20.688	19.3881	19.1223	26.7624	28.3831	25.8093	19.7328	26.9849	0	3	9.97098e-05	0.0116162	7.25217	23.3589	TRUE	FALSE	sp|P40344|ATG3_YEAST	P40344	ATG3_YEAST	310	Saccharomyces cerevisiae (strain ATCC 204508 / S288c) OX=559292	1:Experimental evidence at protein level	0.999
P38862	P38862	ATG7	Ubiquitin-like modifier-activating enzyme ATG7	sp|P38862|ATG7_YEAST Ubiquitin-like modifier-activating enzyme ATG7 OS=Saccharomyces cerevisiae (strain ATCC 204508 / S288c) OX=559292 GN=ATG7 PE=1 SV=1	71.38	14	27	1	0	0	0	3	15	3	-	-	-	25.1299	27.6372	24.2654	-	-	-	22.6506	25.2959	21.8054	19.9442	19.6457	19.8645	23.4018	25.2925	22.3867	19.8181	23.6936	0	3	0.00215045	0.167019	3.87552	21.7559	TRUE	FALSE	sp|P38862|ATG7_YEAST	P38862	ATG7_YEAST	630	Saccharomyces cerevisiae (strain ATCC 204508 / S288c) OX=559292	1:Experimental evidence at protein level	0.999
P25567	P25567	SRO9	RNA-binding protein SRO9	sp|P25567|SRO9_YEAST RNA-binding protein SRO9 OS=Saccharomyces cerevisiae (strain ATCC 204508 / S288c) OX=559292 GN=SRO9 PE=1 SV=2	48.03	24	65.9	1	123	118	114	117	96	115	32.6933	32.4341	33.2438	33.1596	33.4157	33.1044	31.0856	30.7811	31.7139	31.5358	31.93	31.5	31.3647	31.3015	31.6878	31.6053	31.5143	31.1873	31.4513	31.4356	3	3	0.934359	0.984156	-0.0157195	31.4435	TRUE	FALSE	sp|P25567|SRO9_YEAST	P25567	SRO9_YEAST	434	Saccharomyces cerevisiae (strain ATCC 204508 / S288c) OX=559292	1:Experimental evidence at protein level	0.999
P27476	P27476	NSR1	Nuclear localization sequence-binding protein	sp|P27476|NSR1_YEAST Nuclear localization sequence-binding protein OS=Saccharomyces cerevisiae (strain ATCC 204508 / S288c) OX=559292 GN=NSR1 PE=1 SV=1	44.51	34	54.6	1	85	80	140	103	172	80	31.9452	31.7823	34.1416	33.0556	34.8362	32.8454	30.408	30.1998	32.6821	31.5023	33.4209	31.3114	29.5004	29.5134	31.2576	30.42	31.8305	30.097	30.0905	30.7825	3	3	0.343036	0.984156	0.692002	30.4365	TRUE	FALSE	sp|P27476|NSR1_YEAST	P27476	NSR1_YEAST	414	Saccharomyces cerevisiae (strain ATCC 204508 / S288c) OX=559292	1:Experimental evidence at protein level	0.999
contam_P04264	contam_P04264	KRT1	Keratin, type II cytoskeletal 1	sp|contam_P04264|K2C1_HUMAN Keratin, type II cytoskeletal 1 OS=Homo sapiens GN=KRT1 PE=1 SV=6	66	51	63.2	1	70	73	61	74	92	63	31.1021	31.3238	30.6461	31.3187	32.454	31.1457	28.9326	29.109	28.5543	29.1331	30.4065	28.9794	28.0376	28.4656	27.3487	28.1162	28.6901	27.7328	27.9506	28.1797	3	3	-	-	0.229052	28.0652	FALSE	TRUE	sp|contam_P04264|K2C1_HUMAN	contam_P04264	K2C1_HUMAN	644	Homo sapiens	1:Experimental evidence at protein level	0.999
contam_P35527	contam_P35527	KRT9	Keratin, type I cytoskeletal 9	sp|contam_P35527|K1C9_HUMAN Keratin, type I cytoskeletal 9 OS=Homo sapiens GN=KRT9 PE=1 SV=3	62.03	33	59.1	1	54	69	46	61	75	48	31.4995	31.3345	31.0079	32.0573	32.5607	31.2935	29.5837	29.3735	29.1699	30.1255	30.7669	29.381	29.7547	30.8073	29.2784	30.5252	30.8702	29.8229	29.9468	30.4061	3	3	-	-	0.45928	30.1764	FALSE	TRUE	sp|contam_P35527|K1C9_HUMAN	contam_P35527	K1C9_HUMAN	623	Homo sapiens	1:Experimental evidence at protein level	0.999
P00925	P00925	ENO2	Enolase 2	sp|P00925|ENO2_YEAST Enolase 2 OS=Saccharomyces cerevisiae (strain ATCC 204508 / S288c) OX=559292 GN=ENO2 PE=1 SV=2	46.89	22	53.3	1	50	52	62	57	56	54	30.4055	30.1869	30.917	30.7855	31.1782	30.8765	28.8682	28.6043	29.4575	29.2322	29.7629	29.3425	27.418	27.4628	27.6046	27.6313	27.553	27.5425	27.4951	27.5756	3	3	0.43179	0.984156	0.0804946	27.5354	TRUE	FALSE	sp|P00925|ENO2_YEAST	P00925	ENO2_YEAST	437	Saccharomyces cerevisiae (strain ATCC 204508 / S288c) OX=559292	1:Experimental evidence at protein level	0.999
P00359	P00359	TDH3	Glyceraldehyde-3-phosphate dehydrogenase 3	sp|P00359|G3P3_YEAST Glyceraldehyde-3-phosphate dehydrogenase 3 OS=Saccharomyces cerevisiae (strain ATCC 204508 / S288c) OX=559292 GN=TDH3 PE=1 SV=3	35.72	19	56.9	1	47	47	57	49	52	44	30.4968	30.2595	31.2315	30.9741	31.4838	31.0167	28.9596	28.6769	29.772	29.4208	30.0685	29.4827	28.493	28.4659	28.7978	28.6097	28.6963	28.5557	28.5856	28.6206	3	3	0.792346	0.984156	0.0349844	28.6031	TRUE	FALSE	sp|P00359|G3P3_YEAST	P00359	G3P3_YEAST	332	Saccharomyces cerevisiae (strain ATCC 204508 / S288c) OX=559292	1:Experimental evidence at protein level	0.999
P00549	P00549	CDC19	Pyruvate kinase 1	sp|P00549|KPYK1_YEAST Pyruvate kinase 1 OS=Saccharomyces cerevisiae (strain ATCC 204508 / S288c) OX=559292 GN=CDC19 PE=1 SV=2	54.51	31	66	1	47	45	52	50	48	53	29.6606	29.4479	30.1333	29.9331	30.3405	30.1138	27.6379	27.3799	28.1883	27.8944	28.4398	28.0944	26.6972	26.644	26.6956	26.7008	26.5956	26.7116	26.679	26.6693	3	3	0.91428	0.984156	-0.00960469	26.6742	TRUE	FALSE	sp|P00549|KPYK1_YEAST	P00549	KPYK1_YEAST	500	Saccharomyces cerevisiae (strain ATCC 204508 / S288c) OX=559292	1:Experimental evidence at protein level	0.999
contam_P15636	contam_P15636		Protease 1	sp|contam_P15636|API_ACHLY Protease 1 OS=Achromobacter lyticus PE=1 SV=1	68.08	8	22.2	1	49	45	46	45	47	48	33.0261	33.0178	33.2487	33.4259	33.5506	33.6767	31.2258	31.1722	31.5261	31.6095	31.8722	31.8797	31.7853	31.8641	31.4252	31.8893	31.4475	32.0251	31.6915	31.7873	3	3	-	-	0.0958079	31.7394	FALSE	TRUE	sp|contam_P15636|API_ACHLY	contam_P15636	API_ACHLY	653	Achromobacter lyticus	1:Experimental evidence at protein level	0.999
P05030	P05030	PMA1	Plasma membrane ATPase 1	sp|P05030|PMA1_YEAST Plasma membrane ATPase 1 OS=Saccharomyces cerevisiae (strain ATCC 204508 / S288c) OX=559292 GN=PMA1 PE=1 SV=2	99.56	29	36.7	1	22	22	56	27	70	28	27.9366	27.8098	30.9131	29.0577	31.9792	29.2178	25.8144	25.6423	28.8685	26.9194	29.9789	27.0989	25.136	25.1568	27.7413	26.017	28.6387	26.0549	26.0114	26.9035	3	3	0.4214	0.984156	0.892169	26.4575	TRUE	FALSE	sp|P05030|PMA1_YEAST	P05030	PMA1_YEAST	918	Saccharomyces cerevisiae (strain ATCC 204508 / S288c) OX=559292	1:Experimental evidence at protein level	0.999
P02994	P02994	TEF2	Elongation factor 1-alpha	sp|P02994|EF1A_YEAST Elongation factor 1-alpha OS=Saccharomyces cerevisiae (strain ATCC 204508 / S288c) OX=559292 GN=TEF2 PE=1 SV=1	50	25	56.1	1	31	30	47	33	46	34	29.3339	29.2063	30.2647	29.8166	30.5803	29.869	27.6591	27.4862	28.6676	28.1258	29.0275	28.1975	26.8162	26.8539	27.1981	26.9409	27.221	26.8941	26.9561	27.0187	3	3	0.700064	0.984156	0.0625678	26.9874	TRUE	FALSE	sp|P02994|EF1A_YEAST	P02994	EF1A_YEAST	458	Saccharomyces cerevisiae (strain ATCC 204508 / S288c) OX=559292	1:Experimental evidence at protein level	0.999
Q06698	Q06698	YLR419W	Putative ATP-dependent RNA helicase YLR419W	sp|Q06698|YL419_YEAST Putative ATP-dependent RNA helicase YLR419W OS=Saccharomyces cerevisiae (strain ATCC 204508 / S288c) OX=559292 GN=YLR419W PE=1 SV=1	162.94	1	1.3	0.9951	51	4	68	15	22	44	33.7278	24.815	33.76	28.4919	33.8571	33.8298	30.3628	21.4046	30.4726	25.1108	30.614	30.468	32.1404	-	35.9595	-	-	33.1097	34.0499	33.1097	2	1	-	-	-0.94023	33.5798	FALSE	FALSE	sp|Q06698|YL419_YEAST	Q06698	YL419_YEAST	1435	Saccharomyces cerevisiae (strain ATCC 204508 / S288c) OX=559292	1:Experimental evidence at protein level	0.9907
contam_P13645	contam_P13645	KRT10	Keratin, type I cytoskeletal 10	sp|contam_P13645|K1C10_HUMAN Keratin, type I cytoskeletal 10 OS=Homo sapiens GN=KRT10 PE=1 SV=6	58.79	29	47.3	1	42	34	26	26	40	31	30.1376	29.736	29.7356	29.5787	30.874	29.9123	28.2219	27.775	27.8975	27.6469	29.0802	27.9998	27.5548	27.4533	26.7523	26.8469	27.6235	27.0682	27.2535	27.1795	3	3	-	-	-0.0739326	27.2165	FALSE	TRUE	sp|contam_P13645|K1C10_HUMAN	contam_P13645	K1C10_HUMAN	584	Homo sapiens	1:Experimental evidence at protein level	0.999
P00560	P00560	PGK1	Phosphoglycerate kinase	sp|P00560|PGK_YEAST Phosphoglycerate kinase OS=Saccharomyces cerevisiae (strain ATCC 204508 / S288c) OX=559292 GN=PGK1 PE=1 SV=2	44.71	24	59.4	1	37	31	34	31	29	35	29.1155	29.0715	29.4372	29.3968	29.6545	29.5803	27.1453	27.056	27.5447	27.4105	27.8063	27.6133	26.2437	26.3947	26.0799	26.2532	25.9957	26.3426	26.2394	26.1972	3	3	0.773333	0.984156	-0.0422383	26.2183	TRUE	FALSE	sp|P00560|PGK_YEAST	P00560	PGK_YEAST	416	Saccharomyces cerevisiae (strain ATCC 204508 / S288c) OX=559292	1:Experimental evidence at protein level	0.999
P47035	P47035	NET1	Nucleolar protein NET1	sp|P47035|NET1_YEAST Nucleolar protein NET1 OS=Saccharomyces cerevisiae (strain ATCC 204508 / S288c) OX=559292 GN=NET1 PE=1 SV=1	128.45	57	49.6	1	3	2	68	7	99	11	24.661	24.3854	29.3622	25.8037	31.0348	26.3862	21.4684	21.1475	26.2473	22.5951	27.9641	23.1969	22.1737	21.9398	25.5213	22.5711	26.8837	22.9907	23.2116	24.1485	3	3	0.558418	0.984156	0.936896	23.68	TRUE	FALSE	sp|P47035|NET1_YEAST	P47035	NET1_YEAST	1189	Saccharomyces cerevisiae (strain ATCC 204508 / S288c) OX=559292	1:Experimental evidence at protein level	0.999
contam_P35908	contam_P35908	KRT2	Keratin, type II cytoskeletal 2 epidermal	sp|contam_P35908|K22E_HUMAN Keratin, type II cytoskeletal 2 epidermal OS=Homo sapiens GN=KRT2 PE=1 SV=2	65.39	31	53.1	1	33	31	30	30	33	26	29.0952	28.8847	28.5863	28.6752	29.8965	28.9372	26.558	26.3022	26.1267	26.1219	27.4812	26.4033	26.3003	26.5351	25.7268	25.844	26.5727	26.0781	26.1874	26.1649	3	3	-	-	-0.0224703	26.1762	FALSE	TRUE	sp|contam_P35908|K22E_HUMAN	contam_P35908	K22E_HUMAN	639	Homo sapiens	1:Experimental evidence at protein level	0.999
P06169	P06169	PDC1	Pyruvate decarboxylase isozyme 1	sp|P06169|PDC1_YEAST Pyruvate decarboxylase isozyme 1 OS=Saccharomyces cerevisiae (strain ATCC 204508 / S288c) OX=559292 GN=PDC1 PE=1 SV=7	61.46	19	40.7	1	27	28	28	32	32	28	29.0031	28.7783	29.4637	29.1854	29.4741	29.3483	26.9804	26.7104	27.5187	27.1466	27.5734	27.3289	26.3896	26.3965	26.2271	26.268	26.2177	26.4446	26.3377	26.3101	3	3	0.806464	0.984156	-0.0276553	26.3239	TRUE	FALSE	sp|P06169|PDC1_YEAST	P06169	PDC1_YEAST	563	Saccharomyces cerevisiae (strain ATCC 204508 / S288c) OX=559292	1:Experimental evidence at protein level	0.999
P38809	P38809	YHR097C	Uncharacterized protein YHR097C	sp|P38809|YHP7_YEAST Uncharacterized protein YHR097C OS=Saccharomyces cerevisiae (strain ATCC 204508 / S288c) OX=559292 GN=YHR097C PE=1 SV=1	40.64	21	50	1	28	27	30	30	24	31	28.571	28.4352	28.7859	29.1361	28.7709	28.9357	27.2683	27.0871	27.5609	27.8173	27.5901	27.6361	26.6161	26.5825	26.2755	26.8017	26.0936	26.6215	26.4914	26.5056	3	3	0.949449	0.984156	0.0142214	26.4985	TRUE	FALSE	sp|P38809|YHP7_YEAST	P38809	YHP7_YEAST	366	Saccharomyces cerevisiae (strain ATCC 204508 / S288c) OX=559292	1:Experimental evidence at protein level	0.999
P02406	P02406	RPL28	60S ribosomal protein L28	sp|P02406|RL28_YEAST 60S ribosomal protein L28 OS=Saccharomyces cerevisiae (strain ATCC 204508 / S288c) OX=559292 GN=RPL28 PE=1 SV=3	16.71	13	60.4	1	28	27	24	28	26	28	31.2684	31.1592	31.2553	31.3817	31.3741	31.7379	30.8831	30.7287	30.9477	30.9804	31.1109	31.356	29.3969	29.8271	29.2079	29.5299	29.1106	29.6237	29.4773	29.4214	3	3	0.809277	0.984156	-0.0559261	29.4494	TRUE	FALSE	sp|P02406|RL28_YEAST	P02406	RL28_YEAST	149	Saccharomyces cerevisiae (strain ATCC 204508 / S288c) OX=559292	1:Experimental evidence at protein level	0.999
P40150	P40150	SSB2	Ribosome-associated molecular chaperone SSB2	sp|P40150|SSB2_YEAST Ribosome-associated molecular chaperone SSB2 OS=Saccharomyces cerevisiae (strain ATCC 204508 / S288c) OX=559292 GN=SSB2 PE=1 SV=2	66.55	27	52	1	26	25	31	25	33	20	28.0061	27.8627	28.9327	28.4704	29.3286	28.3677	25.8839	25.6952	26.8881	26.3321	27.3284	26.2488	24.8471	24.7823	25.1621	24.9911	25.2856	24.7823	24.9305	25.0197	3	3	0.63374	0.984156	0.0891654	24.9751	TRUE	FALSE	sp|P40150|SSB2_YEAST	P40150	SSB2_YEAST	613	Saccharomyces cerevisiae (strain ATCC 204508 / S288c) OX=559292	1:Experimental evidence at protein level	0.999
P22803	P22803	TRX2	Thioredoxin-2	sp|P22803|TRX2_YEAST Thioredoxin-2 OS=Saccharomyces cerevisiae (strain ATCC 204508 / S288c) OX=559292 GN=TRX2 PE=1 SV=3	11.2	8	72.1	1	27	31	23	26	18	31	30.9856	30.8044	30.3744	30.6043	29.5529	31.4232	30.7703	30.5438	30.2368	30.3729	29.4596	31.2112	29.5818	29.5942	28.5435	28.9424	27.5336	29.5914	29.2398	28.6891	3	3	0.390795	0.984156	-0.550698	28.9645	TRUE	FALSE	sp|P22803|TRX2_YEAST	P22803	TRX2_YEAST	104	Saccharomyces cerevisiae (strain ATCC 204508 / S288c) OX=559292	1:Experimental evidence at protein level	0.999
P0C2H8	P0C2H8	RPL31A	60S ribosomal protein L31-A	sp|P0C2H8|RL31A_YEAST 60S ribosomal protein L31-A OS=Saccharomyces cerevisiae (strain ATCC 204508 / S288c) OX=559292 GN=RPL31A PE=1 SV=1	12.95	10	64.6	1	26	24	28	25	26	25	30.2038	30.0088	30.3746	30.1911	30.2169	30.4337	30.1811	29.9408	30.4296	30.1523	30.3162	30.4143	28.4783	28.3816	28.0311	28.0481	27.6049	28.3355	28.297	27.9962	3	3	0.234855	0.984156	-0.300834	28.1466	TRUE	FALSE	sp|P0C2H8|RL31A_YEAST	P0C2H8	RL31A_YEAST	113	Saccharomyces cerevisiae (strain ATCC 204508 / S288c) OX=559292	1:Experimental evidence at protein level	0.999
P38061	P38061	RPL32	60S ribosomal protein L32	sp|P38061|RL32_YEAST 60S ribosomal protein L32 OS=Saccharomyces cerevisiae (strain ATCC 204508 / S288c) OX=559292 GN=RPL32 PE=1 SV=1	14.76	11	66.2	1	30	30	25	20	19	24	30.5328	30.2242	30.5209	30.3793	30.4754	31.0043	30.3175	29.9635	30.3833	30.1479	30.382	30.7922	28.632	28.562	27.7785	28.0761	27.5887	28.6829	28.3242	28.1159	3	3	0.585041	0.984156	-0.208296	28.22	TRUE	FALSE	sp|P38061|RL32_YEAST	P38061	RL32_YEAST	130	Saccharomyces cerevisiae (strain ATCC 204508 / S288c) OX=559292	1:Experimental evidence at protein level	0.999
P27882	P27882	ERV1	Mitochondrial FAD-linked sulfhydryl oxidase ERV1	sp|P27882|ERV1_YEAST Mitochondrial FAD-linked sulfhydryl oxidase ERV1 OS=Saccharomyces cerevisiae (strain ATCC 204508 / S288c) OX=559292 GN=ERV1 PE=1 SV=2	21.63	16	77.2	1	24	23	25	21	24	28	28.8464	28.7213	28.9821	29.2891	29.3154	29.4922	28.1716	28.0012	28.385	28.5983	28.7627	28.8207	26.2462	26.2651	25.829	26.3883	25.9251	26.4879	26.1134	26.2671	3	3	0.480847	0.984156	0.153645	26.1903	TRUE	FALSE	sp|P27882|ERV1_YEAST	P27882	ERV1_YEAST	189	Saccharomyces cerevisiae (strain ATCC 204508 / S288c) OX=559292	1:Experimental evidence at protein level	0.999
P10592	P10592	SSA2	Heat shock protein SSA2	sp|P10592|HSP72_YEAST Heat shock protein SSA2 OS=Saccharomyces cerevisiae (strain ATCC 204508 / S288c) OX=559292 GN=SSA2 PE=1 SV=3	69.43	24	43.7	1	21	22	27	24	31	19	27.9669	27.8519	28.7937	28.5489	29.1291	28.4231	25.5817	25.4214	26.4861	26.1475	26.8658	26.0411	25.4642	25.4597	25.7504	25.7944	25.8178	25.5176	25.5581	25.7099	3	3	0.319083	0.984156	0.151869	25.634	TRUE	FALSE	sp|P10592|HSP72_YEAST	P10592	HSP72_YEAST	639	Saccharomyces cerevisiae (strain ATCC 204508 / S288c) OX=559292	1:Experimental evidence at protein level	0.999
P38250	P38250	IST2	Increased sodium tolerance protein 2	sp|P38250|IST2_YEAST Increased sodium tolerance protein 2 OS=Saccharomyces cerevisiae (strain ATCC 204508 / S288c) OX=559292 GN=IST2 PE=1 SV=2	105.79	15	14.9	1	24	25	22	27	22	22	29.3195	29.1535	29.3586	29.954	29.2699	29.7405	26.8562	26.645	26.9731	27.4747	26.9286	27.2805	27.3033	27.2922	27.0237	27.7539	26.6574	27.4056	27.2064	27.2723	3	3	0.82971	0.984156	0.0658765	27.2394	TRUE	FALSE	sp|P38250|IST2_YEAST	P38250	IST2_YEAST	946	Saccharomyces cerevisiae (strain ATCC 204508 / S288c) OX=559292	1:Experimental evidence at protein level	0.999
P00330	P00330;contam_P00330	ADH1	Alcohol dehydrogenase 1	sp|P00330|ADH1_YEAST Alcohol dehydrogenase 1 OS=Saccharomyces cerevisiae (strain ATCC 204508 / S288c) OX=559292 GN=ADH1 PE=1 SV=5	36.83	17	52	1	25	23	25	23	23	22	29.3707	29.283	29.8295	29.653	30.0535	29.7914	28.068	27.9349	28.6044	28.3341	28.8726	28.4919	26.7725	26.8449	26.7664	26.801	26.6565	26.7817	26.7946	26.7464	3	3	0.610565	0.984156	-0.0481858	26.7705	TRUE	FALSE	sp|P00330|ADH1_YEAST	P00330	ADH1_YEAST	348	Saccharomyces cerevisiae (strain ATCC 204508 / S288c) OX=559292	1:Experimental evidence at protein level	0.999
P40212	P40212	RPL13B	60S ribosomal protein L13-B	sp|P40212|RL13B_YEAST 60S ribosomal protein L13-B OS=Saccharomyces cerevisiae (strain ATCC 204508 / S288c) OX=559292 GN=RPL13B PE=1 SV=1	22.51	12	52.8	1	20	21	21	20	19	17	29.2278	29.1412	29.5294	29.3398	29.7548	29.448	29.0125	28.8806	29.3917	29.1084	29.6614	29.236	26.9218	26.994	26.7046	26.7241	26.6028	26.8366	26.8735	26.7211	3	3	0.257151	0.984156	-0.152326	26.7973	TRUE	FALSE	sp|P40212|RL13B_YEAST	P40212	RL13B_YEAST	199	Saccharomyces cerevisiae (strain ATCC 204508 / S288c) OX=559292	1:Experimental evidence at protein level	0.999
P15108	P15108	HSC82	ATP-dependent molecular chaperone HSC82	sp|P15108|HSC82_YEAST ATP-dependent molecular chaperone HSC82 OS=Saccharomyces cerevisiae (strain ATCC 204508 / S288c) OX=559292 GN=HSC82 PE=1 SV=4	80.85	21	25.7	1	20	20	19	20	19	18	27.0785	26.9461	27.2838	27.3157	27.4212	27.4978	24.6537	24.476	24.9368	24.8748	25.1184	25.0762	24.0278	24.0267	23.629	23.9806	23.5624	24.0319	23.8945	23.8583	3	3	0.855632	0.984156	-0.0361687	23.8764	TRUE	FALSE	sp|P15108|HSC82_YEAST	P15108	HSC82_YEAST	705	Saccharomyces cerevisiae (strain ATCC 204508 / S288c) OX=559292	1:Experimental evidence at protein level	0.999
P32583	P32583	SRP40	Suppressor protein SRP40	sp|P32583|SRP40_YEAST Suppressor protein SRP40 OS=Saccharomyces cerevisiae (strain ATCC 204508 / S288c) OX=559292 GN=SRP40 PE=1 SV=2	40.99	11	24.9	1	18	20	19	19	18	19	31.7268	31.5625	31.6705	31.957	31.9314	32.0834	31.7041	31.4946	31.7255	31.9183	32.0307	32.064	30.9925	31.0411	31.2878	31.2608	31.3463	30.9878	31.1071	31.1983	3	3	0.587958	0.984156	0.0911773	31.1527	TRUE	FALSE	sp|P32583|SRP40_YEAST	P32583	SRP40_YEAST	406	Saccharomyces cerevisiae (strain ATCC 204508 / S288c) OX=559292	1:Experimental evidence at protein level	0.999
P29453	P29453	RPL8B	60S ribosomal protein L8-B	sp|P29453|RL8B_YEAST 60S ribosomal protein L8-B OS=Saccharomyces cerevisiae (strain ATCC 204508 / S288c) OX=559292 GN=RPL8B PE=1 SV=3	28.09	20	61.7	1	17	14	22	15	23	15	26.2027	26.0414	27.2068	26.5131	27.8362	26.6164	25.0805	24.8738	26.1623	25.3748	26.836	25.4975	24.3382	24.4173	24.6498	24.2996	25.1095	24.4159	24.4684	24.6083	3	3	0.584372	0.984156	0.139898	24.5384	TRUE	FALSE	sp|P29453|RL8B_YEAST	P29453	RL8B_YEAST	256	Saccharomyces cerevisiae (strain ATCC 204508 / S288c) OX=559292	1:Experimental evidence at protein level	0.999
P14126	P14126	RPL3	60S ribosomal protein L3	sp|P14126|RL3_YEAST 60S ribosomal protein L3 OS=Saccharomyces cerevisiae (strain ATCC 204508 / S288c) OX=559292 GN=RPL3 PE=1 SV=4	43.73	20	48.8	1	16	17	20	18	21	12	27.4442	27.0221	27.1434	27.3632	27.7379	27.2052	25.907	25.4395	25.6838	25.8098	26.3226	25.6712	25.2952	25.2992	25.3877	25.0704	25.681	25.3069	25.3274	25.3528	3	3	0.887258	0.984156	0.0253898	25.3401	TRUE	FALSE	sp|P14126|RL3_YEAST	P14126	RL3_YEAST	387	Saccharomyces cerevisiae (strain ATCC 204508 / S288c) OX=559292	1:Experimental evidence at protein level	0.999
P32324	P32324	EFT2	Elongation factor 2	sp|P32324|EF2_YEAST Elongation factor 2 OS=Saccharomyces cerevisiae (strain ATCC 204508 / S288c) OX=559292 GN=EFT2 PE=1 SV=1	93.23	22	34.4	1	18	16	18	16	15	21	26.3603	26.3374	26.9212	26.4352	27.2524	27.0383	23.6215	23.5532	24.26	23.6802	24.6355	24.3027	24.5006	24.5986	24.486	24.4015	24.5095	24.6488	24.5284	24.5199	3	3	0.940087	0.984156	-0.00849107	24.5242	TRUE	FALSE	sp|P32324|EF2_YEAST	P32324	EF2_YEAST	842	Saccharomyces cerevisiae (strain ATCC 204508 / S288c) OX=559292	1:Experimental evidence at protein level	0.999
Q06178	Q06178	NMA1	Nicotinamide/nicotinic acid mononucleotide adenylyltransferase 1	sp|Q06178|NMA1_YEAST Nicotinamide/nicotinic acid mononucleotide adenylyltransferase 1 OS=Saccharomyces cerevisiae (strain ATCC 204508 / S288c) OX=559292 GN=NMA1 PE=1 SV=1	45.83	12	31.7	1	18	14	18	14	24	16	28.468	28.1415	28.8852	28.6469	29.2448	28.5393	27.0048	26.6329	27.4997	27.1675	27.9035	27.0793	27.5003	27.1617	27.6873	27.4338	27.7458	27.2444	27.4498	27.4746	3	3	0.902682	0.984156	0.0248836	27.4622	TRUE	FALSE	sp|Q06178|NMA1_YEAST	Q06178	NMA1_YEAST	401	Saccharomyces cerevisiae (strain ATCC 204508 / S288c) OX=559292	1:Experimental evidence at protein level	0.999
contam_P00761	contam_P00761		Trypsin	sp|contam_P00761|TRYP_PIG Trypsin OS=Sus scrofa PE=1 SV=1	24.39	5	25.1	1	15	17	14	18	15	21	31.2178	31.245	31.3811	31.8148	31.9943	31.9661	30.5431	30.5249	30.7841	31.1239	31.4415	31.2946	31.219	31.3874	30.8325	31.467	31.3208	31.3856	31.1463	31.3911	3	3	-	-	0.244828	31.2687	FALSE	TRUE	sp|contam_P00761|TRYP_PIG	contam_P00761	TRYP_PIG	231	Sus scrofa	1:Experimental evidence at protein level	0.999
P06782	P06782	SNF1	Carbon catabolite-derepressing protein kinase	sp|P06782|SNF1_YEAST Carbon catabolite-derepressing protein kinase OS=Saccharomyces cerevisiae (strain ATCC 204508 / S288c) OX=559292 GN=SNF1 PE=1 SV=1	72	20	40.1	1	12	10	21	17	27	12	29.2035	29.3706	29.301	29.3133	29.5457	29.6508	26.9882	27.1099	27.1634	27.0819	27.4523	27.4387	27.5671	27.3403	29.2747	28.3216	29.5527	27.5915	28.0607	28.4886	3	3	0.567962	0.984156	0.427883	28.2747	TRUE	FALSE	sp|P06782|SNF1_YEAST	P06782	SNF1_YEAST	633	Saccharomyces cerevisiae (strain ATCC 204508 / S288c) OX=559292	1:Experimental evidence at protein level	0.999
P0CX45	P0CX45;P0CX46	RPL2A	60S ribosomal protein L2-A	sp|P0CX45|RL2A_YEAST 60S ribosomal protein L2-A OS=Saccharomyces cerevisiae (strain ATCC 204508 / S288c) OX=559292 GN=RPL2A PE=1 SV=1	27.39	15	57.5	1	18	16	16	12	18	18	27.3624	27.3591	27.7597	27.3617	28.1617	27.8731	26.6876	26.639	27.1627	26.6709	27.6089	27.2016	25.8145	25.8666	25.7234	25.5358	25.7891	25.8086	25.8015	25.7112	3	3	0.458955	0.984156	-0.0903147	25.7563	TRUE	FALSE	sp|P0CX45|RL2A_YEAST	P0CX45	RL2A_YEAST	254	Saccharomyces cerevisiae (strain ATCC 204508 / S288c) OX=559292	1:Experimental evidence at protein level	0.999
P02407	P02407;P14127	RPS17A	40S ribosomal protein S17-A	sp|P02407|RS17A_YEAST 40S ribosomal protein S17-A OS=Saccharomyces cerevisiae (strain ATCC 204508 / S288c) OX=559292 GN=RPS17A PE=1 SV=1	15.78	9	60.3	1	18	14	17	14	15	14	28.1019	27.7753	28.6086	28.1455	28.4524	28.2173	28.3016	27.9297	28.886	28.3291	28.7741	28.4203	26.5442	26.345	26.4225	26.227	25.9378	26.2638	26.4372	26.1428	3	3	0.0609492	0.984156	-0.294402	26.29	TRUE	FALSE	sp|P02407|RS17A_YEAST	P02407	RS17A_YEAST	136	Saccharomyces cerevisiae (strain ATCC 204508 / S288c) OX=559292	1:Experimental evidence at protein level	0.999
P00950	P00950	GPM1	Phosphoglycerate mutase 1	sp|P00950|PMG1_YEAST Phosphoglycerate mutase 1 OS=Saccharomyces cerevisiae (strain ATCC 204508 / S288c) OX=559292 GN=GPM1 PE=1 SV=3	27.59	12	50.6	1	16	13	13	14	14	16	27.2132	27.1266	27.1534	27.4097	27.5467	27.6001	26.1905	26.0586	26.2085	26.3709	26.646	26.5807	24.7309	24.7731	24.1322	24.6648	24.2867	24.7018	24.5454	24.5511	3	3	0.980529	0.986618	0.0056806	24.5482	TRUE	FALSE	sp|P00950|PMG1_YEAST	P00950	PMG1_YEAST	247	Saccharomyces cerevisiae (strain ATCC 204508 / S288c) OX=559292	1:Experimental evidence at protein level	0.999
P0CX82	P0CX82;P0CX83	RPL19A	60S ribosomal protein L19-A	sp|P0CX82|RL19A_YEAST 60S ribosomal protein L19-A OS=Saccharomyces cerevisiae (strain ATCC 204508 / S288c) OX=559292 GN=RPL19A PE=1 SV=1	21.69	10	40.2	1	13	15	12	13	15	14	28.4738	28.1927	28.2682	28.3996	28.8124	28.8134	28.4512	28.1247	28.3232	28.3608	28.9117	28.794	26.8394	26.8225	26.2058	26.537	26.5302	26.8466	26.6226	26.6379	3	3	0.944271	0.984156	0.0153739	26.6303	TRUE	FALSE	sp|P0CX82|RL19A_YEAST	P0CX82	RL19A_YEAST	189	Saccharomyces cerevisiae (strain ATCC 204508 / S288c) OX=559292	1:Experimental evidence at protein level	0.999
P14540	P14540	FBA1	Fructose-bisphosphate aldolase	sp|P14540|ALF_YEAST Fructose-bisphosphate aldolase OS=Saccharomyces cerevisiae (strain ATCC 204508 / S288c) OX=559292 GN=FBA1 PE=1 SV=3	39.6	11	41.5	1	13	12	14	13	15	15	27.2293	27.0528	27.7034	27.5577	27.9662	27.7594	26.014	25.7922	26.5658	26.3263	26.8729	26.5474	25.5479	25.5398	25.5182	25.5466	25.4273	25.6335	25.5353	25.5358	3	3	0.99601	0.99601	0.000494148	25.5355	TRUE	FALSE	sp|P14540|ALF_YEAST	P14540	ALF_YEAST	359	Saccharomyces cerevisiae (strain ATCC 204508 / S288c) OX=559292	1:Experimental evidence at protein level	0.999
P0CX31	P0CX31;P0CX32	RPS24A	40S ribosomal protein S24-A	sp|P0CX31|RS24A_YEAST 40S ribosomal protein S24-A OS=Saccharomyces cerevisiae (strain ATCC 204508 / S288c) OX=559292 GN=RPS24A PE=1 SV=1	15.32	10	63	1	14	13	15	13	13	13	26.5856	26.6854	27.5322	27.1233	27.7751	26.9506	26.7853	26.8398	27.8096	27.3069	28.0968	27.1536	25.0405	25.2153	25.3224	25.1304	25.3375	24.9354	25.1927	25.1344	3	3	0.700826	0.984156	-0.0583281	25.1636	TRUE	FALSE	sp|P0CX31|RS24A_YEAST	P0CX31	RS24A_YEAST	135	Saccharomyces cerevisiae (strain ATCC 204508 / S288c) OX=559292	1:Experimental evidence at protein level	0.999
P46990	P46990	RPL17B	60S ribosomal protein L17-B	sp|P46990|RL17B_YEAST 60S ribosomal protein L17-B OS=Saccharomyces cerevisiae (strain ATCC 204508 / S288c) OX=559292 GN=RPL17B PE=1 SV=2	20.54	8	39.1	1	11	13	15	12	15	13	27.2467	27.1271	27.9435	27.5769	28.4479	27.4609	27.224	27.0591	27.9986	27.5382	28.5472	27.4415	25.5541	25.5556	25.7594	25.64	26.0196	25.5676	25.623	25.7424	3	3	0.466182	0.984156	0.119381	25.6827	TRUE	FALSE	sp|P46990|RL17B_YEAST	P46990	RL17B_YEAST	184	Saccharomyces cerevisiae (strain ATCC 204508 / S288c) OX=559292	1:Experimental evidence at protein level	0.999
P33442	P33442	RPS1A	40S ribosomal protein S1-A	sp|P33442|RS3A1_YEAST 40S ribosomal protein S1-A OS=Saccharomyces cerevisiae (strain ATCC 204508 / S288c) OX=559292 GN=RPS1A PE=1 SV=2	28.73	12	45.1	1	10	12	16	12	15	12	27.308	27.0307	27.92	27.5316	28.2603	27.67	26.0053	25.6826	26.6949	26.2127	27.0794	26.3704	25.4306	25.3387	25.6438	25.4161	25.6747	25.2972	25.471	25.4626	3	3	0.955667	0.984156	-0.00839396	25.4668	TRUE	FALSE	sp|P33442|RS3A1_YEAST	P33442	RS3A1_YEAST	255	Saccharomyces cerevisiae (strain ATCC 204508 / S288c) OX=559292	1:Experimental evidence at protein level	0.999
Q01855	Q01855	RPS15	40S ribosomal protein S15	sp|Q01855|RS15_YEAST 40S ribosomal protein S15 OS=Saccharomyces cerevisiae (strain ATCC 204508 / S288c) OX=559292 GN=RPS15 PE=1 SV=1	15.99	5	38	1	15	12	11	12	14	9	28.0244	27.9879	28.4463	28.4328	28.7447	28.4429	28.0017	27.92	28.5014	28.394	28.844	28.4234	27.1402	27.0825	26.8368	27.0258	26.869	26.9606	27.0198	26.9518	3	3	0.583159	0.984156	-0.0679967	26.9858	TRUE	FALSE	sp|Q01855|RS15_YEAST	Q01855	RS15_YEAST	142	Saccharomyces cerevisiae (strain ATCC 204508 / S288c) OX=559292	1:Experimental evidence at protein level	0.999
Q12460	Q12460	NOP56	Nucleolar protein 56	sp|Q12460|NOP56_YEAST Nucleolar protein 56 OS=Saccharomyces cerevisiae (strain ATCC 204508 / S288c) OX=559292 GN=NOP56 PE=1 SV=1	56.83	21	46.4	1	4	2	26	10	28	3	24.287	23.9689	28.0602	26.2197	28.9843	25.0157	22.2643	21.9009	26.1153	24.1809	27.0836	22.9963	21.902	21.7457	24.8053	23.2452	25.4767	22.0782	22.8177	23.6	3	3	0.534842	0.984156	0.782355	23.2089	TRUE	FALSE	sp|Q12460|NOP56_YEAST	Q12460	NOP56_YEAST	504	Saccharomyces cerevisiae (strain ATCC 204508 / S288c) OX=559292	1:Experimental evidence at protein level	0.999
P53278	P53278	YGR130C	Uncharacterized protein YGR130C	sp|P53278|YG3A_YEAST Uncharacterized protein YGR130C OS=Saccharomyces cerevisiae (strain ATCC 204508 / S288c) OX=559292 GN=YGR130C PE=1 SV=1	92.64	15	18.9	1	7	8	17	11	17	11	25.8663	25.4994	27.3359	26.9871	27.5119	26.6466	23.2934	22.8812	24.8407	24.3982	25.061	24.077	24.1516	24.0763	25.1253	25.0538	25.1546	24.5663	24.4511	24.9249	3	3	0.206338	0.984156	0.473837	24.688	TRUE	FALSE	sp|P53278|YG3A_YEAST	P53278	YG3A_YEAST	816	Saccharomyces cerevisiae (strain ATCC 204508 / S288c) OX=559292	1:Experimental evidence at protein level	0.999
P0CX51	P0CX51;P0CX52	RPS16A	40S ribosomal protein S16-A	sp|P0CX51|RS16A_YEAST 40S ribosomal protein S16-A OS=Saccharomyces cerevisiae (strain ATCC 204508 / S288c) OX=559292 GN=RPS16A PE=1 SV=1	15.84	12	61.5	1	10	10	14	11	13	12	26.8138	26.5567	27.6476	27.2593	28.0585	27.2601	26.2765	25.9742	27.1881	26.7059	27.6432	26.7262	24.9393	24.8679	25.1486	25.0751	25.4205	24.9405	24.9853	25.1454	3	3	0.36136	0.984156	0.160095	25.0653	TRUE	FALSE	sp|P0CX51|RS16A_YEAST	P0CX51	RS16A_YEAST	143	Saccharomyces cerevisiae (strain ATCC 204508 / S288c) OX=559292	1:Experimental evidence at protein level	0.999
Q08732	Q08732	HRK1	Serine/threonine-protein kinase HRK1	sp|Q08732|HRK1_YEAST Serine/threonine-protein kinase HRK1 OS=Saccharomyces cerevisiae (strain ATCC 204508 / S288c) OX=559292 GN=HRK1 PE=1 SV=1	85.64	17	20.8	1	5	5	18	13	22	6	24.5836	24.3346	27.2802	26.1977	28.0003	25.3053	22.0464	21.7521	24.8207	23.6444	25.585	22.7713	22.7263	22.6014	24.5844	23.8334	25.0426	23.0051	23.304	23.9603	3	3	0.409391	0.984156	0.65632	23.6322	TRUE	FALSE	sp|Q08732|HRK1_YEAST	Q08732	HRK1_YEAST	759	Saccharomyces cerevisiae (strain ATCC 204508 / S288c) OX=559292	1:Experimental evidence at protein level	0.999
P04449	P04449	RPL24A	60S ribosomal protein L24-A	sp|P04449|RL24A_YEAST 60S ribosomal protein L24-A OS=Saccharomyces cerevisiae (strain ATCC 204508 / S288c) OX=559292 GN=RPL24A PE=1 SV=1	17.6	11	35.5	1	12	12	12	9	11	12	27.5832	27.8164	27.6558	27.6632	27.875	28.1001	28.046	28.2338	28.1963	28.1098	28.4597	28.5661	26.9924	27.0977	26.2976	26.7184	26.3265	27.0186	26.7959	26.6878	3	3	0.713834	0.984156	-0.108093	26.7419	TRUE	FALSE	sp|P04449|RL24A_YEAST	P04449	RL24A_YEAST	155	Saccharomyces cerevisiae (strain ATCC 204508 / S288c) OX=559292	1:Experimental evidence at protein level	0.999
P00942	P00942	TPI1	Triosephosphate isomerase	sp|P00942|TPIS_YEAST Triosephosphate isomerase OS=Saccharomyces cerevisiae (strain ATCC 204508 / S288c) OX=559292 GN=TPI1 PE=1 SV=2	26.78	10	38.7	1	11	12	10	10	9	13	27.4288	27.249	27.4972	27.5106	27.525	27.8103	26.6285	26.4034	26.7746	26.6943	26.8467	27.0133	25.8102	25.8188	25.4129	25.6585	25.1952	25.9308	25.6806	25.5948	3	3	0.718636	0.984156	-0.0857972	25.6377	TRUE	FALSE	sp|P00942|TPIS_YEAST	P00942	TPIS_YEAST	248	Saccharomyces cerevisiae (strain ATCC 204508 / S288c) OX=559292	1:Experimental evidence at protein level	0.999
P0CX35	P0CX35;P0CX36	RPS4A	40S ribosomal protein S4-A	sp|P0CX35|RS4A_YEAST 40S ribosomal protein S4-A OS=Saccharomyces cerevisiae (strain ATCC 204508 / S288c) OX=559292 GN=RPS4A PE=1 SV=1	29.39	14	49.4	1	9	8	15	9	15	9	26.2955	25.9935	27.6472	26.8893	27.9743	26.8262	25.0802	24.7329	26.5096	25.6579	26.8809	25.6142	24.6221	24.4577	25.0619	24.6327	25.0745	24.5256	24.7139	24.7443	3	3	0.896296	0.984156	0.0303727	24.7291	TRUE	FALSE	sp|P0CX35|RS4A_YEAST	P0CX35	RS4A_YEAST	261	Saccharomyces cerevisiae (strain ATCC 204508 / S288c) OX=559292	1:Experimental evidence at protein level	0.999
P16521	P16521	YEF3	Elongation factor 3A	sp|P16521|EF3A_YEAST Elongation factor 3A OS=Saccharomyces cerevisiae (strain ATCC 204508 / S288c) OX=559292 GN=YEF3 PE=1 SV=4	115.87	18	19.2	1	12	10	13	8	11	10	25.9694	25.8735	26.4366	26.1961	26.7212	26.4548	23.1394	22.9981	23.6843	23.35	24.0131	23.628	23.7607	23.8383	23.5904	23.6892	23.58	23.8544	23.7298	23.7079	3	3	0.871262	0.984156	-0.0219234	23.7188	TRUE	FALSE	sp|P16521|EF3A_YEAST	P16521	EF3A_YEAST	1044	Saccharomyces cerevisiae (strain ATCC 204508 / S288c) OX=559292	1:Experimental evidence at protein level	0.999
P53221	P53221	RPL26B	60S ribosomal protein L26-B	sp|P53221|RL26B_YEAST 60S ribosomal protein L26-B OS=Saccharomyces cerevisiae (strain ATCC 204508 / S288c) OX=559292 GN=RPL26B PE=1 SV=2	14.23	11	52	1	12	11	9	11	12	9	27.1393	26.7562	27.7153	27.5276	28.1735	27.3481	27.339	26.9106	27.9928	27.7112	28.4952	27.551	25.3091	25.177	25.2425	25.3664	25.5313	25.1034	25.2429	25.3337	3	3	0.529838	0.984156	0.0908466	25.2883	TRUE	FALSE	sp|P53221|RL26B_YEAST	P53221	RL26B_YEAST	127	Saccharomyces cerevisiae (strain ATCC 204508 / S288c) OX=559292	1:Experimental evidence at protein level	0.999
P0CX23	P0CX23;P0CX24	RPL20A	60S ribosomal protein L20-A	sp|P0CX23|RL20A_YEAST 60S ribosomal protein L20-A OS=Saccharomyces cerevisiae (strain ATCC 204508 / S288c) OX=559292 GN=RPL20A PE=1 SV=1	20.42	10	48.8	1	8	8	13	8	14	10	26.8962	26.647	27.4449	26.9555	27.8878	27.1697	26.6809	26.3863	27.3073	26.7241	27.7944	26.9576	24.9429	24.8466	25.0537	24.7738	25.1207	24.7931	24.9477	24.8958	3	3	0.714655	0.984156	-0.0518909	24.9218	TRUE	FALSE	sp|P0CX23|RL20A_YEAST	P0CX23	RL20A_YEAST	172	Saccharomyces cerevisiae (strain ATCC 204508 / S288c) OX=559292	1:Experimental evidence at protein level	0.999
P12962	P12962	CAF20	Cap-associated protein CAF20	sp|P12962|CAF20_YEAST Cap-associated protein CAF20 OS=Saccharomyces cerevisiae (strain ATCC 204508 / S288c) OX=559292 GN=CAF20 PE=1 SV=2	18.21	6	43.5	1	11	10	9	9	9	12	27.7381	27.6487	27.5794	27.9042	27.7935	27.9973	27.7154	27.5807	27.6345	27.8654	27.8928	27.9779	26.6291	26.5704	25.8785	26.471	25.7569	26.6209	26.3594	26.2829	3	3	0.814704	0.984156	-0.0764056	26.3211	TRUE	FALSE	sp|P12962|CAF20_YEAST	P12962	CAF20_YEAST	161	Saccharomyces cerevisiae (strain ATCC 204508 / S288c) OX=559292	1:Experimental evidence at protein level	0.999
P50089	P50089	YGR237C	Uncharacterized protein YGR237C	sp|P50089|YG51_YEAST Uncharacterized protein YGR237C OS=Saccharomyces cerevisiae (strain ATCC 204508 / S288c) OX=559292 GN=YGR237C PE=1 SV=1	89.19	9	11	1	9	8	9	14	9	11	25.1205	24.8561	24.8228	25.2953	25.3854	25.7828	22.6197	22.31	22.3998	22.7784	23.0067	23.2853	23.507	23.5215	22.7798	23.4668	22.6924	23.8153	23.2694	23.3248	3	3	0.882745	0.984156	0.0554126	23.2971	TRUE	FALSE	sp|P50089|YG51_YEAST	P50089	YG51_YEAST	785	Saccharomyces cerevisiae (strain ATCC 204508 / S288c) OX=559292	1:Experimental evidence at protein level	0.999
O14455	O14455	RPL36B	60S ribosomal protein L36-B	sp|O14455|RL36B_YEAST 60S ribosomal protein L36-B OS=Saccharomyces cerevisiae (strain ATCC 204508 / S288c) OX=559292 GN=RPL36B PE=1 SV=3	11.13	6	41	1	11	10	9	7	11	9	26.3161	26.0136	26.4833	26.3744	26.8854	26.5393	27.1008	26.7529	27.3457	27.143	27.7921	27.3272	24.6912	24.6019	24.5385	24.5037	24.6182	24.6162	24.6105	24.5794	3	3	0.760748	0.984156	-0.0311686	24.5949	TRUE	FALSE	sp|O14455|RL36B_YEAST	O14455	RL36B_YEAST	100	Saccharomyces cerevisiae (strain ATCC 204508 / S288c) OX=559292	1:Experimental evidence at protein level	0.999
P0CX55	P0CX55;P0CX56	RPS18A	40S ribosomal protein S18-A	sp|P0CX55|RS18A_YEAST 40S ribosomal protein S18-A OS=Saccharomyces cerevisiae (strain ATCC 204508 / S288c) OX=559292 GN=RPS18A PE=1 SV=1	17.03	10	64.4	1	11	7	12	7	9	11	26.5731	26.4981	27.172	26.7707	27.5125	27.0562	26.0359	25.9155	26.7124	26.2174	27.0972	26.5223	24.3495	24.4514	24.3718	24.2818	24.4402	24.4013	24.3909	24.3744	3	3	0.872758	0.984156	-0.0164597	24.3826	TRUE	FALSE	sp|P0CX55|RS18A_YEAST	P0CX55	RS18A_YEAST	146	Saccharomyces cerevisiae (strain ATCC 204508 / S288c) OX=559292	1:Experimental evidence at protein level	0.999
P0C0W9	P0C0W9;Q3E757	RPL11A	60S ribosomal protein L11-A	sp|P0C0W9|RL11A_YEAST 60S ribosomal protein L11-A OS=Saccharomyces cerevisiae (strain ATCC 204508 / S288c) OX=559292 GN=RPL11A PE=1 SV=2	19.71	10	40.2	1	8	7	11	9	11	9	26.6582	26.4539	27.1599	26.9272	27.4794	27.0795	26.273	26.0234	26.8523	26.5258	27.2161	26.6975	25.4347	25.3877	25.2692	25.3861	25.3984	25.4693	25.3639	25.4179	3	3	0.583412	0.984156	0.0540096	25.3909	TRUE	FALSE	sp|P0C0W9|RL11A_YEAST	P0C0W9	RL11A_YEAST	174	Saccharomyces cerevisiae (strain ATCC 204508 / S288c) OX=559292	1:Experimental evidence at protein level	0.999
P37263	P37263	YCR087C-A	UPF0743 protein YCR087C-A	sp|P37263|YC16_YEAST UPF0743 protein YCR087C-A OS=Saccharomyces cerevisiae (strain ATCC 204508 / S288c) OX=559292 GN=YCR087C-A PE=1 SV=1	17.73	5	32	1	6	7	9	12	10	10	24.6711	24.3528	26.2243	26.474	25.8206	25.3988	24.6485	24.2848	26.2793	26.4353	25.9199	25.3793	24.2004	24.2632	25.2327	25.7493	24.5186	24.8082	24.5655	25.0254	3	3	0.325	0.984156	0.459917	24.7954	TRUE	FALSE	sp|P37263|YC16_YEAST	P37263	YC16_YEAST	153	Saccharomyces cerevisiae (strain ATCC 204508 / S288c) OX=559292	1:Experimental evidence at protein level	0.999
P38701	P38701	RPS20	40S ribosomal protein S20	sp|P38701|RS20_YEAST 40S ribosomal protein S20 OS=Saccharomyces cerevisiae (strain ATCC 204508 / S288c) OX=559292 GN=RPS20 PE=1 SV=3	13.9	8	52.1	1	9	8	9	10	8	10	25.515	25.5867	26.4372	25.9422	26.638	26.056	25.2997	25.3261	26.2995	25.7108	26.5447	25.844	24.0708	24.1822	24.1993	24.087	24.2379	24.2979	24.1508	24.2076	3	3	0.617225	0.984156	0.056844	24.1792	TRUE	FALSE	sp|P38701|RS20_YEAST	P38701	RS20_YEAST	121	Saccharomyces cerevisiae (strain ATCC 204508 / S288c) OX=559292	1:Experimental evidence at protein level	0.999
P22217	P22217	TRX1	Thioredoxin-1	sp|P22217|TRX1_YEAST Thioredoxin-1 OS=Saccharomyces cerevisiae (strain ATCC 204508 / S288c) OX=559292 GN=TRX1 PE=1 SV=3	11.23	7	48.5	1	8	10	8	9	7	11	28.7142	28.4908	28.2853	28.4758	27.4566	29.2327	28.4989	28.2302	28.1477	28.2444	27.3632	29.0206	27.8858	27.8904	26.9098	27.3201	25.8067	27.8042	27.562	26.977	3	3	0.353334	0.984156	-0.585002	27.2695	TRUE	FALSE	sp|P22217|TRX1_YEAST	P22217	TRX1_YEAST	103	Saccharomyces cerevisiae (strain ATCC 204508 / S288c) OX=559292	1:Experimental evidence at protein level	0.999
P54115	P54115	ALD6	Magnesium-activated aldehyde dehydrogenase, cytosolic	sp|P54115|ALDH6_YEAST Magnesium-activated aldehyde dehydrogenase, cytosolic OS=Saccharomyces cerevisiae (strain ATCC 204508 / S288c) OX=559292 GN=ALD6 PE=1 SV=4	54.38	12	28.8	1	9	8	9	10	11	6	25.4609	25.2251	26.1938	25.922	26.4881	25.8254	23.4382	23.1571	24.2488	23.8832	24.5874	23.8059	22.8706	22.8286	23.2273	23.1595	23.2	22.9025	22.9755	23.0873	3	3	0.528529	0.984156	0.111831	23.0314	TRUE	FALSE	sp|P54115|ALDH6_YEAST	P54115	ALDH6_YEAST	500	Saccharomyces cerevisiae (strain ATCC 204508 / S288c) OX=559292	1:Experimental evidence at protein level	0.999
P39938	P39938	RPS26A	40S ribosomal protein S26-A	sp|P39938|RS26A_YEAST 40S ribosomal protein S26-A OS=Saccharomyces cerevisiae (strain ATCC 204508 / S288c) OX=559292 GN=RPS26A PE=1 SV=1	13.5	6	42.9	1	8	8	8	8	8	11	27.4219	27.2543	27.9437	27.6612	28.1075	27.7384	28.2066	27.9936	28.8061	28.4298	29.0142	28.5264	26.763	26.7646	26.7602	26.6994	26.6781	27.1788	26.7626	26.8521	3	3	0.592172	0.984156	0.0895128	26.8073	TRUE	FALSE	sp|P39938|RS26A_YEAST	P39938	RS26A_YEAST	119	Saccharomyces cerevisiae (strain ATCC 204508 / S288c) OX=559292	1:Experimental evidence at protein level	0.999
P43638	P43638	MHP1	MAP-homologous protein 1	sp|P43638|MHP1_YEAST MAP-homologous protein 1 OS=Saccharomyces cerevisiae (strain ATCC 204508 / S288c) OX=559292 GN=MHP1 PE=1 SV=1	155.11	11	11	1	6	7	9	8	10	11	26.0021	25.7886	26.1057	26.2181	26.3888	26.6911	22.637	22.3782	22.8183	22.8369	23.1457	23.3293	25.5556	25.6488	25.198	25.7208	25.3055	25.5904	25.4675	25.5389	3	3	0.696206	0.984156	0.0714302	25.5032	TRUE	FALSE	sp|P43638|MHP1_YEAST	P43638	MHP1_YEAST	1398	Saccharomyces cerevisiae (strain ATCC 204508 / S288c) OX=559292	1:Experimental evidence at protein level	0.999
Q12499	Q12499	NOP58	Nucleolar protein 58	sp|Q12499|NOP58_YEAST Nucleolar protein 58 OS=Saccharomyces cerevisiae (strain ATCC 204508 / S288c) OX=559292 GN=NOP58 PE=1 SV=1	56.92	15	33.5	1	0	1	18	7	23	1	24.2761	24.1402	27.7775	26.0165	28.6261	24.7813	22.3059	22.1247	25.885	24.0302	26.7778	22.8143	22.219	22.464	25.0911	23.5558	25.7177	22.4794	23.258	23.9176	3	3	0.576336	0.984156	0.659606	23.5878	TRUE	FALSE	sp|Q12499|NOP58_YEAST	Q12499	NOP58_YEAST	511	Saccharomyces cerevisiae (strain ATCC 204508 / S288c) OX=559292	1:Experimental evidence at protein level	0.999
P0CX37	P0CX37;P0CX38	RPS6A	40S ribosomal protein S6-A	sp|P0CX37|RS6A_YEAST 40S ribosomal protein S6-A OS=Saccharomyces cerevisiae (strain ATCC 204508 / S288c) OX=559292 GN=RPS6A PE=1 SV=1	26.98	9	36.4	1	6	6	9	7	12	9	27.5053	27.2766	28.3354	27.8166	28.5451	27.811	27.29	27.016	28.1978	27.5852	28.4518	27.599	25.4631	25.3386	25.7704	25.4994	25.711	25.3896	25.524	25.5333	3	3	0.954194	0.984156	0.00933697	25.5287	TRUE	FALSE	sp|P0CX37|RS6A_YEAST	P0CX37	RS6A_YEAST	236	Saccharomyces cerevisiae (strain ATCC 204508 / S288c) OX=559292	1:Experimental evidence at protein level	0.999
contam_Q86YZ3	contam_Q86YZ3	HRNR	Hornerin	sp|contam_Q86YZ3|HORN_HUMAN Hornerin OS=Homo sapiens GN=HRNR PE=1 SV=2	282.23	10	5.1	1	6	12	3	6	16	4	25.4398	24.5195	20.6516	22.331	24.3443	22.712	21.8151	20.8495	17.1046	18.6902	20.8416	19.0905	22.3497	23.1839	20.5568	22.0647	23.5245	22.5335	22.0301	22.7076	3	3	-	-	0.677435	22.3688	FALSE	TRUE	sp|contam_Q86YZ3|HORN_HUMAN	contam_Q86YZ3	HORN_HUMAN	2850	Homo sapiens	1:Experimental evidence at protein level	0.999
P0C2H6	P0C2H6;P0C2H7	RPL27A	60S ribosomal protein L27-A	sp|P0C2H6|RL27A_YEAST 60S ribosomal protein L27-A OS=Saccharomyces cerevisiae (strain ATCC 204508 / S288c) OX=559292 GN=RPL27A PE=1 SV=1	15.52	9	53.7	1	7	8	5	5	11	10	25.7842	25.5397	25.9808	25.5904	26.4482	26.1768	25.9839	25.6941	26.2582	25.7741	26.7699	26.3798	23.9762	23.987	23.6686	23.5336	23.8685	24.0712	23.8773	23.8245	3	3	0.78205	0.984156	-0.0528084	23.8509	TRUE	FALSE	sp|P0C2H6|RL27A_YEAST	P0C2H6	RL27A_YEAST	136	Saccharomyces cerevisiae (strain ATCC 204508 / S288c) OX=559292	1:Experimental evidence at protein level	0.999
P0CX39	P0CX39;P0CX40	RPS8A	40S ribosomal protein S8-A	sp|P0CX39|RS8A_YEAST 40S ribosomal protein S8-A OS=Saccharomyces cerevisiae (strain ATCC 204508 / S288c) OX=559292 GN=RPS8A PE=1 SV=1	22.48	7	33	1	8	7	7	7	8	8	25.9044	25.5605	25.9368	25.7308	26.4768	26.0967	25.6891	25.2999	25.7991	25.4994	26.3834	25.8846	24.3421	24.1808	23.977	23.9475	24.112	24.2231	24.1666	24.0942	3	3	0.628656	0.984156	-0.0724075	24.1304	TRUE	FALSE	sp|P0CX39|RS8A_YEAST	P0CX39	RS8A_YEAST	200	Saccharomyces cerevisiae (strain ATCC 204508 / S288c) OX=559292	1:Experimental evidence at protein level	0.999
contam_P13647	contam_P13647	KRT5	Keratin, type II cytoskeletal 5	sp|contam_P13647|K2C5_HUMAN Keratin, type II cytoskeletal 5 OS=Homo sapiens GN=KRT5 PE=1 SV=3	62.34	16	16.1	1	5	11	5	9	10	4	25.9033	26.242	25.317	25.8547	27.0048	25.9256	23.7338	24.0272	23.2252	23.6691	24.9573	23.7594	24.1184	24.6457	23.025	23.7089	24.3844	23.7429	23.9297	23.9454	3	3	-	-	0.015712	23.9376	FALSE	TRUE	sp|contam_P13647|K2C5_HUMAN	contam_P13647	K2C5_HUMAN	590	Homo sapiens	1:Experimental evidence at protein level	0.999
P05737	P05737	RPL7A	60S ribosomal protein L7-A	sp|P05737|RL7A_YEAST 60S ribosomal protein L7-A OS=Saccharomyces cerevisiae (strain ATCC 204508 / S288c) OX=559292 GN=RPL7A PE=1 SV=3	27.62	9	34.8	1	9	7	8	7	7	5	26.0502	25.8873	26.746	26.5147	27.4338	26.3817	25.2499	25.0417	26.0234	25.6984	26.7555	25.5846	24.4499	24.498	24.6946	24.6218	24.9611	24.4255	24.5475	24.6695	3	3	0.496718	0.984156	0.121981	24.6085	TRUE	FALSE	sp|P05737|RL7A_YEAST	P05737	RL7A_YEAST	244	Saccharomyces cerevisiae (strain ATCC 204508 / S288c) OX=559292	1:Experimental evidence at protein level	0.999
P0CX84	P0CX84;P0CX85	RPL35A	60S ribosomal protein L35-A	sp|P0CX84|RL35A_YEAST 60S ribosomal protein L35-A OS=Saccharomyces cerevisiae (strain ATCC 204508 / S288c) OX=559292 GN=RPL35A PE=1 SV=1	13.9	6	43.3	1	7	8	6	8	8	6	27.1351	27.0759	27.7682	27.6383	28.102	27.5403	27.9198	27.8152	28.6306	28.4069	29.0086	28.3283	26.1235	26.1552	25.8934	26.122	26.1058	25.9243	26.0573	26.0507	3	3	0.957149	0.984156	-0.00659196	26.054	TRUE	FALSE	sp|P0CX84|RL35A_YEAST	P0CX84	RL35A_YEAST	120	Saccharomyces cerevisiae (strain ATCC 204508 / S288c) OX=559292	1:Experimental evidence at protein level	0.999
P12709	P12709	PGI1	Glucose-6-phosphate isomerase	sp|P12709|G6PI_YEAST Glucose-6-phosphate isomerase OS=Saccharomyces cerevisiae (strain ATCC 204508 / S288c) OX=559292 GN=PGI1 PE=1 SV=3	61.26	11	26.7	1	8	6	9	6	6	8	25.4396	25.2593	26.0782	25.6131	26.2669	26.0152	23.5805	23.3548	24.2968	23.7378	24.5297	24.1593	24.1982	24.1315	24.1021	24.26	24.0465	24.1746	24.1439	24.1603	3	3	0.88104	0.984156	0.0164024	24.1521	TRUE	FALSE	sp|P12709|G6PI_YEAST	P12709	G6PI_YEAST	554	Saccharomyces cerevisiae (strain ATCC 204508 / S288c) OX=559292	1:Experimental evidence at protein level	0.999
P05750	P05750	RPS3	40S ribosomal protein S3	sp|P05750|RS3_YEAST 40S ribosomal protein S3 OS=Saccharomyces cerevisiae (strain ATCC 204508 / S288c) OX=559292 GN=RPS3 PE=1 SV=5	26.49	5	31.7	1	7	7	6	7	8	7	25.9037	25.85	27.3219	26.6527	27.7234	26.4461	24.6884	24.5894	26.1843	25.4213	26.63	25.234	24.9395	25.1263	25.954	25.3505	26.0593	25.2414	25.3399	25.5504	3	3	0.568324	0.984156	0.210473	25.4452	TRUE	FALSE	sp|P05750|RS3_YEAST	P05750	RS3_YEAST	240	Saccharomyces cerevisiae (strain ATCC 204508 / S288c) OX=559292	1:Experimental evidence at protein level	0.999
P60010	P60010	ACT1	Actin	sp|P60010|ACT_YEAST Actin OS=Saccharomyces cerevisiae (strain ATCC 204508 / S288c) OX=559292 GN=ACT1 PE=1 SV=1	41.66	8	25.3	1	5	6	8	8	8	7	26.1779	25.9289	26.6794	26.4708	26.8586	26.5394	24.6407	24.3464	25.2199	24.9175	25.4433	25.0054	24.3303	24.2043	24.0981	24.2346	24.0328	24.1691	24.2109	24.1455	3	3	0.592516	0.984156	-0.0654158	24.1782	TRUE	FALSE	sp|P60010|ACT_YEAST	P60010	ACT_YEAST	375	Saccharomyces cerevisiae (strain ATCC 204508 / S288c) OX=559292	1:Experimental evidence at protein level	0.999
P05738	P05738	RPL9A	60S ribosomal protein L9-A	sp|P05738|RL9A_YEAST 60S ribosomal protein L9-A OS=Saccharomyces cerevisiae (strain ATCC 204508 / S288c) OX=559292 GN=RPL9A PE=1 SV=2	21.56	6	26.7	1	7	7	7	7	7	6	26.0372	25.947	26.443	26.2174	26.7463	26.1868	25.5	25.3645	25.9834	25.6641	26.331	25.6528	24.2871	24.2873	24.2314	24.105	24.087	24.0155	24.2686	24.0692	3	3	0.0756382	0.984156	-0.199398	24.1689	TRUE	FALSE	sp|P05738|RL9A_YEAST	P05738	RL9A_YEAST	191	Saccharomyces cerevisiae (strain ATCC 204508 / S288c) OX=559292	1:Experimental evidence at protein level	0.999
P14832	P14832	CPR1	Peptidyl-prolyl cis-trans isomerase	sp|P14832|CYPH_YEAST Peptidyl-prolyl cis-trans isomerase OS=Saccharomyces cerevisiae (strain ATCC 204508 / S288c) OX=559292 GN=CPR1 PE=1 SV=3	17.38	7	50.6	1	8	8	7	8	6	4	26.1932	25.9373	26.0859	26.0596	26.3509	26.657	25.9779	25.6766	25.9483	25.8282	26.2576	26.4449	24.6731	24.5877	24.096	24.3071	23.9614	24.5928	24.4523	24.2871	3	3	0.503512	0.984156	-0.165189	24.3697	TRUE	FALSE	sp|P14832|CYPH_YEAST	P14832	CYPH_YEAST	162	Saccharomyces cerevisiae (strain ATCC 204508 / S288c) OX=559292	1:Experimental evidence at protein level	0.999
P19882	P19882	HSP60	Heat shock protein 60, mitochondrial	sp|P19882|HSP60_YEAST Heat shock protein 60, mitochondrial OS=Saccharomyces cerevisiae (strain ATCC 204508 / S288c) OX=559292 GN=HSP60 PE=1 SV=1	60.71	12	23.8	1	3	5	8	6	11	8	24.2575	24.1225	25.0665	24.9723	25.6372	24.9184	22.0422	21.8618	22.9289	22.7409	23.5439	22.7063	22.2522	22.2493	22.5616	22.654	22.84	22.4683	22.3544	22.6541	3	3	0.129223	0.984156	0.299708	22.5042	TRUE	FALSE	sp|P19882|HSP60_YEAST	P19882	HSP60_YEAST	572	Saccharomyces cerevisiae (strain ATCC 204508 / S288c) OX=559292	1:Experimental evidence at protein level	0.999
Q12100	Q12100	RTK1	Probable serine/threonine-protein kinase RTK1	sp|Q12100|RTK1_YEAST Probable serine/threonine-protein kinase RTK1 OS=Saccharomyces cerevisiae (strain ATCC 204508 / S288c) OX=559292 GN=RTK1 PE=1 SV=1	69.57	7	15.8	1	6	5	6	8	7	7	25.3017	24.9912	25.5495	25.748	26.0105	25.9065	23.2791	22.9232	23.6045	23.7092	24.1098	23.887	24.5205	24.4368	24.3425	24.8381	24.494	24.8824	24.4333	24.7382	3	3	0.0746614	0.984156	0.304905	24.5857	TRUE	FALSE	sp|Q12100|RTK1_YEAST	Q12100	RTK1_YEAST	620	Saccharomyces cerevisiae (strain ATCC 204508 / S288c) OX=559292	1:Experimental evidence at protein level	0.999
P25443	P25443	RPS2	40S ribosomal protein S2	sp|P25443|RS2_YEAST 40S ribosomal protein S2 OS=Saccharomyces cerevisiae (strain ATCC 204508 / S288c) OX=559292 GN=RPS2 PE=1 SV=3	27.43	7	29.1	1	4	5	8	5	10	6	24.6217	24.5583	25.9581	25.177	26.4313	25.2133	23.706	23.5972	25.1201	24.2451	25.6375	24.3008	23.2022	23.332	24.0126	23.4303	24.1446	23.3251	23.5156	23.6334	3	3	0.722707	0.984156	0.117786	23.5745	TRUE	FALSE	sp|P25443|RS2_YEAST	P25443	RS2_YEAST	254	Saccharomyces cerevisiae (strain ATCC 204508 / S288c) OX=559292	1:Experimental evidence at protein level	0.999
[truncated: 282 more rows]
[truncated: 35 more columns]
